# Supplementary material for: Automated segmentation of soft X-ray tomography: Native cellular structure with submicron resolution at high-throughput for whole-cell quantitative imaging in yeast
Source: Mol Biol Cell. 2025 Oct 1;36(10):ar132. doi: 10.1091/mbc.E24-10-0486 (PMC12509287; doi:10.1091/mbc.E24-10-0486)
Supplement: Supplementary file 2 [file mbc-36-ar132-s002.xlsx]

## Sheet: Cell_FigS1ADG
																						Fig S1A				Fig S1A'								Fig S1D				Fig S1D'								Fig S1G
strain	target	Volume(unit)	Surface(unit)	Sphericity(pix)	pipe15	Volume(unit)	Surface(unit)	Sphericity(unit)	pipe53	Volume(pix)	Surface(pix)	Sphericity(pix)	pipe78	Volume(unit)	Surface(unit)	Sphericity(pix)	pipe_111	Volume(pix)	Surface(pix)	Sphericity(unit)		pipe15_vol ratio_cleaned	pipe53_vol ratio_cleaned	pipe78_vol ratio_cleaned	pipe111_vol ratio_cleaned	pipe15_vol ratio_WTvac14	pipe53_vol ratio_WTvac14	pipe78_vol ratio_WTvac14	pipe111_vol ratio_WTvac14	pipe15_vol ratio_fabAF	pipe53_vol ratio_fabAF	pipe78_vol ratio_fabAF	pipe111_vol ratio_fabAF	pipe15_SA ratio_cleaned	pipe53_SA ratio_cleaned	pipe78_SA ratio_cleaned	pipe111_SA ratio_cleaned	pipe15_SA ratio_WTvac14	pipe53_SA ratio_WTvac14	pipe78_SA ratio_WTvac14	pipe111_SA ratio_WTvac14	pipe15_SA ratio_fabAF	pipe53_SA ratio_fabAF	pipe78_SA ratio_fabAF	pipe111_SA ratio_fabAF	pipe15_spher ratio_cleaned	pipe53_spher ratio_cleaned	pipe78_spher ratio_cleaned	pipe111_spher ratio_cleaned
WT	cell_target_0_multi_bin.tiff_1	1542918	118572	0.545	cell_predict_0_multi_bin.tiff_1	1489775	118288	0.533	cell_predict_0_multi_bin.tiff_1	1506832	116114	0.547	cell_predict_0_multi_bin.tiff_1	1503009	115908	0.547	cell_predict_0_multi_bin.tiff_1	1512853	116350	0.548		0.965557	0.976612	0.974134	0.980514	0.965557	0.976612	0.974134	0.980514	1.01687	1.00325	1.00673	1.00038	0.997605	0.97927	0.98126	0.98126	0.997605	0.97927	0.98126	0.98126	1.00858	1.00031	0.998067	0.998067	0.977982	1.0055	1.00367	1.0055
WT	cell_target_1_multi_bin.tiff_1	1332707	107002	0.547	cell_predict_1_multi_bin.tiff_1	1309030	104998	0.551	cell_predict_1_multi_bin.tiff_1	1314494	105364	0.551	cell_predict_1_multi_bin.tiff_1	1320433	105810	0.55	cell_predict_1_multi_bin.tiff_1	1321074	105702	0.551		0.982234	0.986334	0.99079	0.991271	0.982234	0.986334	0.99079	0.991271	1.00799	0.999678	1.00313	0.998825	0.981271	0.984692	0.987851	0.987851	0.981271	0.984692	0.987851	0.987851	0.992699	0.98817	0.987136	0.987136	1.00731	1.00731	1.00548	1.00731
WT	cell_target_2_multi_bin.tiff_1	917640	68990	0.662	cell_predict_2_multi_bin.tiff_1	929929	69480	0.663	cell_predict_2_multi_bin.tiff_1	922028	69066	0.663	cell_predict_2_multi_bin.tiff_1	922204	69112	0.663	cell_predict_2_multi_bin.tiff_1	915990	68776	0.663		1.01339	1.00478	1.00497	0.998202	1.01339	1.00478	1.00497	0.998202	0.993866	0.982438	0.992137	0.989382	1.0071	1.0011	0.996898	0.996898	1.0071	1.0011	0.996898	0.996898	0.993121	0.987346	0.991756	0.991756	1.00151	1.00151	1.00151	1.00151
WT	cell_target_3_multi_bin.tiff_1	1046075	97972	0.509	cell_predict_3_multi_bin.tiff_1	1078784	88158	0.577	cell_predict_3_multi_bin.tiff_1	1069061	87684	0.577	cell_predict_3_multi_bin.tiff_1	1058996	87110	0.577	cell_predict_3_multi_bin.tiff_1	1067907	87512	0.577		1.03127	1.02197	1.01235	1.02087	1.03127	1.02197	1.01235	1.02087	1.00819	1.00074	1.00296	0.999145	0.899829	0.89499	0.893235	0.893235	0.899829	0.89499	0.893235	0.893235	1.00235	0.99847	0.997498	0.997498	1.1336	1.1336	1.1336	1.1336
WT	cell_target_4_multi_bin.tiff_1	1087968	96538	0.53	cell_predict_4_multi_bin.tiff_1	1105318	94718	0.546	cell_predict_4_multi_bin.tiff_1	1076758	93090	0.546	cell_predict_4_multi_bin.tiff_1	1090779	93966	0.545	cell_predict_4_multi_bin.tiff_1	1092699	93904	0.546		1.01595	0.989696	1.00258	1.00435	1.01595	0.989696	1.00258	1.00435	0.974399	0.976827	0.980772	0.991867	0.981147	0.964283	0.972715	0.972715	0.981147	0.964283	0.972715	0.972715	0.974569	0.976494	0.986803	0.986803	1.03019	1.03019	1.0283	1.03019
WT	cell_target_5_multi_bin.tiff_1	580180	50972	0.66	cell_predict_5_multi_bin.tiff_1	605012	52132	0.664	cell_predict_5_multi_bin.tiff_1	586001	50928	0.665	cell_predict_5_multi_bin.tiff_1	586186	50972	0.665	cell_predict_5_multi_bin.tiff_1	590904	51236	0.665		1.0428	1.01003	1.01035	1.01848	1.0428	1.01003	1.01035	1.01848	1.01134	1.00073	1.00324	1.00095	1.02276	0.999137	1.00518	1.00518	1.02276	0.999137	1.00518	1.00518	1.00477	0.997664	0.998509	0.998509	1.00606	1.00758	1.00758	1.00758
WT	cell_target_7_multi_bin.tiff_1	1019601	101776	0.481	cell_predict_7_multi_bin.tiff_1	1005237	100156	0.485	cell_predict_7_multi_bin.tiff_1	1008458	98812	0.492	cell_predict_7_multi_bin.tiff_1	1005321	99312	0.489	cell_predict_7_multi_bin.tiff_1	1019264	98614	0.497		0.985912	0.989071	0.985995	0.999669	0.985912	0.989071	0.985995	0.999669	1.05314	1.03454	1.0381	1.03358	0.984083	0.970877	0.968932	0.968932	0.984083	0.970877	0.968932	0.968932	0.647471	0.640918	0.64055	0.64055	1.00832	1.03326	1.01663	1.03326
WT	cell_target_8_multi_bin.tiff_1	1704658	126192	0.547	cell_predict_8_multi_bin.tiff_1	1711038	125828	0.55	cell_predict_8_multi_bin.tiff_1	1699918	125328	0.55	cell_predict_8_multi_bin.tiff_1	1694339	125146	0.549	cell_predict_8_multi_bin.tiff_1	1701628	125408	0.55		1.00374	0.997219	0.993947	0.998223	1.00374	0.997219	0.993947	0.998223	1.04631	1.0372	1.03557	1.03179	0.997116	0.993153	0.993787	0.993787	0.997116	0.993153	0.993787	0.993787	0.84653	0.843772	0.839119	0.839119	1.00548	1.00548	1.00366	1.00548
WT	cell_target_9_multi_bin.tiff_1	1425240	113254	0.541	cell_predict_9_multi_bin.tiff_1	1426312	112902	0.543	cell_predict_9_multi_bin.tiff_1	1420434	112642	0.542	cell_predict_9_multi_bin.tiff_1	1430232	113168	0.542	cell_predict_9_multi_bin.tiff_1	1428877	113002	0.543		1.00075	0.996628	1.0035	1.00255	1.00075	0.996628	1.0035	1.00255	1.02037	1.01207	1.01536	1.01142	0.996892	0.994596	0.997775	0.997775	0.996892	0.994596	0.997775	0.997775	0.997737	0.992846	0.992549	0.992549	1.0037	1.0037	1.00185	1.0037
WT	cell_target_10_multi_bin.tiff_1	1522236	112428	0.569	cell_predict_10_multi_bin.tiff_1	1506135	111070	0.572	cell_predict_10_multi_bin.tiff_1	1507282	111198	0.572	cell_predict_10_multi_bin.tiff_1	1504770	111110	0.572	cell_predict_10_multi_bin.tiff_1	1509230	111274	0.572		0.989423	0.990176	0.988526	0.991456	0.989423	0.990176	0.988526	0.991456	0.986971	0.987674	0.99634	0.989424	0.987921	0.98906	0.989736	0.989736	0.987921	0.98906	0.989736	0.989736	0.991523	0.99284	0.992814	0.992814	1.00527	1.00527	1.00527	1.00527
WT	cell_target_11_multi_bin.tiff_1	1261832	101030	0.559	cell_predict_11_multi_bin.tiff_1	1254180	100488	0.56	cell_predict_11_multi_bin.tiff_1	1253369	100414	0.56	cell_predict_11_multi_bin.tiff_1	1259175	100862	0.559	cell_predict_11_multi_bin.tiff_1	1261604	100834	0.56		0.993936	0.993293	0.997894	0.999819	0.993936	0.993293	0.997894	0.999819	1.00221	0.994308	0.997038	0.99525	0.994635	0.993903	0.99806	0.99806	0.994635	0.993903	0.99806	0.99806	0.997208	0.9914	0.992031	0.992031	1.00179	1.00179	1	1.00179
WT	cell_target_12_multi_bin.tiff_1	623909	53032	0.666	cell_predict_12_multi_bin.tiff_1	619695	52698	0.667	cell_predict_12_multi_bin.tiff_1	618022	52598	0.667	cell_predict_12_multi_bin.tiff_1	624549	53062	0.666	cell_predict_12_multi_bin.tiff_1	622793	52868	0.667		0.993246	0.990564	1.00103	0.998211	0.993246	0.990564	1.00103	0.998211	0.980335	0.982416	0.988836	0.99219	0.993702	0.991816	0.996908	0.996908	0.993702	0.991816	0.996908	0.996908	0.982189	0.983854	0.990949	0.990949	1.0015	1.0015	1	1.0015
WT	cell_target_13_multi_bin.tiff_1	964141	81484	0.579	cell_predict_13_multi_bin.tiff_1	942663	87562	0.531	cell_predict_13_multi_bin.tiff_1	956455	80848	0.581	cell_predict_13_multi_bin.tiff_1	952452	80684	0.58	cell_predict_13_multi_bin.tiff_1	964652	80786	0.584		0.977723	0.992028	0.987876	1.00053	0.977723	0.992028	0.987876	1.00053	0.95708	0.987082	0.991122	0.988846	1.07459	0.992195	0.991434	0.991434	1.07459	0.992195	0.991434	0.991434	1.11845	1.03632	1.03858	1.03858	0.917098	1.00864	1.00173	1.00864
WT	cell_target_14_multi_bin.tiff_1	1248734	99744	0.562	cell_predict_14_multi_bin.tiff_1	1235520	98860	0.563	cell_predict_14_multi_bin.tiff_1	1232486	98660	0.563	cell_predict_14_multi_bin.tiff_1	1238962	99058	0.563	cell_predict_14_multi_bin.tiff_1	1247808	99342	0.564		0.989418	0.986988	0.992174	0.999258	0.989418	0.986988	0.992174	0.999258	1.00436	0.998302	0.999473	0.998622	0.991137	0.989132	0.99597	0.99597	0.991137	0.989132	0.99597	0.99597	1.00128	0.99775	0.997832	0.997832	1.00178	1.00356	1.00178	1.00356
WT	cell_target_15_multi_bin.tiff_1	1614244	102992	0.646	cell_predict_15_multi_bin.tiff_1	1620915	102904	0.648	cell_predict_15_multi_bin.tiff_1	1609539	102484	0.648	cell_predict_15_multi_bin.tiff_1	1600371	101996	0.649	cell_predict_15_multi_bin.tiff_1	1609785	102490	0.648		1.00413	0.997085	0.991406	0.997238	1.00413	0.997085	0.991406	0.997238	1.00306	0.992469	0.994799	0.992423	0.999146	0.995068	0.995126	0.995126	0.999146	0.995068	0.995126	0.995126	0.998535	0.991265	0.990908	0.990908	1.0031	1.0031	1.00464	1.0031
WT	cell_target_16_multi_bin.tiff_1	1237516	94370	0.591	cell_predict_16_multi_bin.tiff_1	1225412	96434	0.574	cell_predict_16_multi_bin.tiff_1	1236581	93556	0.596	cell_predict_16_multi_bin.tiff_1	1233274	93548	0.595	cell_predict_16_multi_bin.tiff_1	1241879	93766	0.596		0.990219	0.999244	0.996572	1.00353	0.990219	0.999244	0.996572	1.00353	1.00662	0.991768	0.99623	0.995772	1.02187	0.991374	0.9936	0.9936	1.02187	0.991374	0.9936	0.9936	1.00128	0.992536	0.995065	0.995065	0.971235	1.00846	1.00677	1.00846
WT	cell_target_17_multi_bin.tiff_1	1480723	114140	0.55	cell_predict_17_multi_bin.tiff_1	1486252	114176	0.552	cell_predict_17_multi_bin.tiff_1	1475831	113652	0.552	cell_predict_17_multi_bin.tiff_1	1478033	113818	0.551	cell_predict_17_multi_bin.tiff_1	1481471	113946	0.552		1.00373	0.996696	0.998183	1.00051	1.00373	0.996696	0.998183	1.00051	0.987459	0.977385	0.990959	0.994503	1.00032	0.995725	0.9983	0.9983	1.00032	0.995725	0.9983	0.9983	0.990552	0.984042	0.994525	0.994525	1.00364	1.00364	1.00182	1.00364
WT	cell_target_18_multi_bin.tiff_1	1043945	76940	0.647	cell_predict_18_multi_bin.tiff_1	1034148	76400	0.647	cell_predict_18_multi_bin.tiff_1	1037973	76378	0.649	cell_predict_18_multi_bin.tiff_1	1039183	76508	0.648	cell_predict_18_multi_bin.tiff_1	1046749	76824	0.649		0.990615	0.994279	0.995438	1.00269	0.990615	0.994279	0.995438	1.00269	0.989444	0.984024	0.988814	0.992598	0.992982	0.992696	0.998492	0.998492	0.992982	0.992696	0.998492	0.998492	0.991217	0.987637	0.993996	0.993996	1	1.00309	1.00155	1.00309
WT	cell_target_19_multi_bin.tiff_1	1272988	102382	0.555	cell_predict_19_multi_bin.tiff_1	1260601	101206	0.558	cell_predict_19_multi_bin.tiff_1	1256566	101016	0.557	cell_predict_19_multi_bin.tiff_1	1260660	101216	0.558	cell_predict_19_multi_bin.tiff_1	1269629	101726	0.557		0.990269	0.9871	0.990316	0.997361	0.990269	0.9871	0.990316	0.997361	0.971854	0.974784	0.977774	0.984097	0.988514	0.986658	0.993593	0.993593	0.988514	0.986658	0.993593	0.993593	0.978187	0.980499	0.987182	0.987182	1.00541	1.0036	1.00541	1.0036
WT	cell_target_20_multi_bin.tiff_1	1820495	146588	0.492	cell_predict_20_multi_bin.tiff_1	1809012	146598	0.49	cell_predict_20_multi_bin.tiff_1	1804956	146388	0.49	cell_predict_20_multi_bin.tiff_1	1812467	145512	0.494	cell_predict_20_multi_bin.tiff_1	1811487	143246	0.502		0.993692	0.991464	0.99559	0.995052	0.993692	0.991464	0.99559	0.995052	0.972512	0.967691	0.981213	0.984524	1.00007	0.998636	0.977201	0.977201	1.00007	0.998636	0.977201	0.977201	0.980508	0.976518	0.987757	0.987757	0.995935	1.02033	1.00407	1.02033
WT	cell_target_21_multi_bin.tiff_1	1245139	100026	0.56	cell_predict_21_multi_bin.tiff_1	1228560	99108	0.56	cell_predict_21_multi_bin.tiff_1	1225178	98928	0.56	cell_predict_21_multi_bin.tiff_1	1230034	99160	0.56	cell_predict_21_multi_bin.tiff_1	1235433	99402	0.56		0.986685	0.983969	0.987869	0.992205	0.986685	0.983969	0.987869	0.992205	0.997619	0.990115	0.990212	0.991276	0.990822	0.989023	0.993762	0.993762	0.990822	0.989023	0.993762	0.993762	0.996851	0.99297	0.993045	0.993045	1	1	1	1
WT	cell_target_22_multi_bin.tiff_1	1620368	103712	0.643	cell_predict_22_multi_bin.tiff_1	1621606	103302	0.646	cell_predict_22_multi_bin.tiff_1	1605013	102554	0.646	cell_predict_22_multi_bin.tiff_1	1606612	102668	0.646	cell_predict_22_multi_bin.tiff_1	1611711	102812	0.647		1.00076	0.990524	0.991511	0.994657	1.00076	0.990524	0.991511	0.994657	0.983604	0.98209	0.990245	0.991997	0.996047	0.988834	0.991322	0.991322	0.996047	0.988834	0.991322	0.991322	0.979906	0.979398	0.985127	0.985127	1.00467	1.00622	1.00467	1.00622
WT	cell_target_23_multi_bin.tiff_1	686928	57642	0.653	cell_predict_23_multi_bin.tiff_1	675973	56788	0.656	cell_predict_23_multi_bin.tiff_1	667923	56372	0.655	cell_predict_23_multi_bin.tiff_1	681089	57104	0.656	cell_predict_23_multi_bin.tiff_1	681347	57100	0.656		0.984052	0.972333	0.9915	0.991875	0.984052	0.972333	0.9915	0.991875	0.993732	0.98923	0.993075	0.991029	0.985184	0.977967	0.990597	0.990597	0.985184	0.977967	0.990597	0.990597	0.991328	0.990039	0.989386	0.989386	1.00459	1.00459	1.00459	1.00459
WT	cell_target_24_multi_bin.tiff_1	1315862	103338	0.562	cell_predict_24_multi_bin.tiff_1	1291679	101724	0.564	cell_predict_24_multi_bin.tiff_1	1296951	101992	0.564	cell_predict_24_multi_bin.tiff_1	1291536	101648	0.564	cell_predict_24_multi_bin.tiff_1	1299644	102084	0.564		0.981622	0.985628	0.981513	0.987675	0.981622	0.985628	0.981513	0.987675	0.981735	0.980823	0.981477	0.986864	0.984381	0.986975	0.987865	0.987865	0.984381	0.986975	0.987865	0.987865	0.985043	0.984425	0.988878	0.988878	1.00356	1.00356	1.00356	1.00356
WT	cell_target_25_multi_bin.tiff_1	1280678	135874	0.42	cell_predict_25_multi_bin.tiff_1	1245093	145082	0.386	cell_predict_25_multi_bin.tiff_1	1276894	135886	0.419	cell_predict_25_multi_bin.tiff_1	1280180	135072	0.422	cell_predict_25_multi_bin.tiff_1	1280135	133296	0.428		0.972214	0.997045	0.999611	0.999576	0.972214	0.997045	0.999611	0.999576	0.974943	0.976699	0.982839	0.989485	1.06777	1.00009	0.981027	0.981027	1.06777	1.00009	0.981027	0.981027	0.978858	0.980744	0.988875	0.988875	0.919048	1.01905	1.00476	1.01905
WT	cell_target_26_multi_bin.tiff_1	1470338	116768	0.536	cell_predict_26_multi_bin.tiff_1	1467862	115814	0.539	cell_predict_26_multi_bin.tiff_1	1460842	115504	0.539	cell_predict_26_multi_bin.tiff_1	1466083	115708	0.539	cell_predict_26_multi_bin.tiff_1	1472026	115978	0.54		0.998316	0.993542	0.997106	1.00115	0.998316	0.993542	0.997106	1.00115	0.973441	0.978218	0.982741	0.989149	0.99183	0.989175	0.993234	0.993234	0.99183	0.989175	0.993234	0.993234	0.975769	0.981528	0.989654	0.989654	1.0056	1.00746	1.0056	1.00746
fab1 RT	cell_target_27_multi_bin.tiff_1	2359009	129350	0.663	cell_predict_27_multi_bin.tiff_1	2398803	130460	0.664	cell_predict_27_multi_bin.tiff_1	2366684	129390	0.664	cell_predict_27_multi_bin.tiff_1	2374874	129702	0.664	cell_predict_27_multi_bin.tiff_1	2359894	129100	0.664		1.01687	1.00325	1.00673	1.00038	1.00877	1.00011	0.995365	0.997374	0.993948	0.985537	0.989153	0.991707	1.00858	1.00031	0.998067	0.998067	0.994232	0.990704	0.987764	0.987764	0.989318	0.984701	0.989202	0.989202	1.00151	1.00151	1.00151	1.00151
fab1 RT	cell_target_28_multi_bin.tiff_1	3835959	212844	0.557	cell_predict_28_multi_bin.tiff_1	3866598	211290	0.564	cell_predict_28_multi_bin.tiff_1	3834724	210326	0.563	cell_predict_28_multi_bin.tiff_1	3847983	210766	0.563	cell_predict_28_multi_bin.tiff_1	3831453	210106	0.564		1.00799	0.999678	1.00313	0.998825	1.02	0.997928	1.01809	1.01434	1.00316	0.983861	0.993344	0.991583	0.992699	0.98817	0.987136	0.987136	1.01222	0.994496	1.00028	1.00028	0.999043	0.985679	0.991258	0.991258	1.01257	1.01257	1.01077	1.01257
fab1 RT	cell_target_29_multi_bin.tiff_1	2095559	121538	0.652	cell_predict_29_multi_bin.tiff_1	2082705	120702	0.653	cell_predict_29_multi_bin.tiff_1	2058756	120000	0.652	cell_predict_29_multi_bin.tiff_1	2079082	120896	0.652	cell_predict_29_multi_bin.tiff_1	2073308	120536	0.652		0.993866	0.982438	0.992137	0.989382	1.00799	1.0049	1.01641	1.01025	0.995253	0.98414	0.99041	0.997318	0.993121	0.987346	0.991756	0.991756	1.00131	0.998527	1.00194	1.00194	0.988844	0.981251	0.989708	0.989708	1.00153	1	1	1
fab1 RT	cell_target_30_multi_bin.tiff_1	3412601	168652	0.65	cell_predict_30_multi_bin.tiff_1	3440538	169048	0.652	cell_predict_30_multi_bin.tiff_1	3415130	168394	0.651	cell_predict_30_multi_bin.tiff_1	3422716	168666	0.651	cell_predict_30_multi_bin.tiff_1	3409683	168230	0.651		1.00819	1.00074	1.00296	0.999145	1.01025	1.00074	1.00564	0.997052	0.979526	0.976159	0.983866	0.986554	1.00235	0.99847	0.997498	0.997498	1.00486	0.999166	0.996483	0.996483	0.985095	0.982639	0.989301	0.989301	1.00308	1.00154	1.00154	1.00154
fab1 RT	cell_target_31_multi_bin.tiff_1	1057785	78958	0.636	cell_predict_31_multi_bin.tiff_1	1030705	76950	0.641	cell_predict_31_multi_bin.tiff_1	1033273	77102	0.641	cell_predict_31_multi_bin.tiff_1	1037446	77278	0.641	cell_predict_31_multi_bin.tiff_1	1049182	77916	0.641		0.974399	0.976827	0.980772	0.991867	0.981342	0.978943	0.978875	0.979515	1.00758	0.994807	1.00334	1.00413	0.974569	0.976494	0.986803	0.986803	0.984787	0.983926	0.983562	0.983562	0.99693	0.989386	0.995488	0.995488	1.00786	1.00786	1.00786	1.00786
fab1 RT	cell_target_32_multi_bin.tiff_1	1942042	120738	0.623	cell_predict_32_multi_bin.tiff_1	1964057	121314	0.625	cell_predict_32_multi_bin.tiff_1	1943457	120456	0.625	cell_predict_32_multi_bin.tiff_1	1948341	120724	0.625	cell_predict_32_multi_bin.tiff_1	1943886	120558	0.625		1.01134	1.00073	1.00324	1.00095	1.00643	1.00209	0.99671	0.995906	0.984574	0.987524	0.989261	0.996312	1.00477	0.997664	0.998509	0.998509	1.00015	0.998075	0.992764	0.992764	0.984804	0.98649	0.991935	0.991935	1.00321	1.00321	1.00321	1.00321
fab1 RT	cell_target_33_multi_bin.tiff_1	2152889	223102	0.361	cell_predict_33_multi_bin.tiff_1	2267294	144452	0.578	cell_predict_33_multi_bin.tiff_1	2227243	142990	0.577	cell_predict_33_multi_bin.tiff_1	2234919	143284	0.577	cell_predict_33_multi_bin.tiff_1	2225192	142908	0.577		1.05314	1.03454	1.0381	1.03358	1.00188	1.00823	1.00882	1.00189					0.647471	0.640918	0.64055	0.64055	0.99933	1.00338	0.998861	0.998861					1.60111	1.59834	1.59834	1.59834
fab1 RT	cell_target_34_multi_bin.tiff_1	2767653	240712	0.396	cell_predict_34_multi_bin.tiff_1	2895831	203770	0.482	cell_predict_34_multi_bin.tiff_1	2870598	203106	0.481	cell_predict_34_multi_bin.tiff_1	2866109	202910	0.481	cell_predict_34_multi_bin.tiff_1	2855634	201986	0.482		1.04631	1.0372	1.03557	1.03179	1.00566	1.00323	1.00359	1.00462					0.84653	0.843772	0.839119	0.839119	1.00319	1.00265	1.00281	1.00281					1.21717	1.21717	1.21465	1.21717
fab1 PT	cell_target_35_multi_bin.tiff_1	1922198	121054	0.618	cell_predict_35_multi_bin.tiff_1	1961348	120780	0.627	cell_predict_35_multi_bin.tiff_1	1945395	120188	0.627	cell_predict_35_multi_bin.tiff_1	1951729	120552	0.627	cell_predict_35_multi_bin.tiff_1	1944157	120152	0.627		1.02037	1.01207	1.01536	1.01142	0.981027	0.971127	0.978292	0.982492					0.997737	0.992846	0.992549	0.992549	0.984034	0.97745	0.984164	0.984164					1.01456	1.01456	1.01456	1.01456
fab1 PT	cell_target_36_multi_bin.tiff_1	2702636	153362	0.612	cell_predict_36_multi_bin.tiff_1	2667424	152062	0.612	cell_predict_36_multi_bin.tiff_1	2669323	152264	0.611	cell_predict_36_multi_bin.tiff_1	2692745	153048	0.612	cell_predict_36_multi_bin.tiff_1	2674053	152260	0.612		0.986971	0.987674	0.99634	0.989424	0.983481	0.965877	0.97515	0.975397					0.991523	0.99284	0.992814	0.992814	0.979798	0.968189	0.974856	0.974856					1	1	1	1
fab1 PT	cell_target_37_multi_bin.tiff_1	1445403	98136	0.63	cell_predict_37_multi_bin.tiff_1	1448592	97862	0.633	cell_predict_37_multi_bin.tiff_1	1437176	97292	0.633	cell_predict_37_multi_bin.tiff_1	1441121	97538	0.633	cell_predict_37_multi_bin.tiff_1	1438537	97354	0.633		1.00221	0.994308	0.997038	0.99525	1.02986	1.01793	1.02429	1.01666					0.997208	0.9914	0.992031	0.992031	1.00247	0.995966	0.995416	0.995416					1.00476	1.00476	1.00476	1.00476
fab1 PT	cell_target_38_multi_bin.tiff_1	900141	68498	0.658	cell_predict_38_multi_bin.tiff_1	882440	67278	0.661	cell_predict_38_multi_bin.tiff_1	884313	67392	0.661	cell_predict_38_multi_bin.tiff_1	890092	67672	0.661	cell_predict_38_multi_bin.tiff_1	893111	67878	0.661		0.980335	0.982416	0.988836	0.99219	1.01017	1.00498	0.997908	0.998244					0.982189	0.983854	0.990949	0.990949	0.96696	0.964278	0.959597	0.959597					1.00456	1.00456	1.00456	1.00456
fab1 PT	cell_target_39_multi_bin.tiff_1	2604586	173058	0.529	cell_predict_39_multi_bin.tiff_1	2492797	193556	0.459	cell_predict_39_multi_bin.tiff_1	2570941	179344	0.506	cell_predict_39_multi_bin.tiff_1	2581463	180246	0.505	cell_predict_39_multi_bin.tiff_1	2575535	179734	0.506		0.95708	0.987082	0.991122	0.988846	0.962716	0.953235	0.957385	0.95935					1.11845	1.03632	1.03858	1.03858	0.973688	0.967907	0.972415	0.972415					0.867675	0.956522	0.954631	0.956522
fab1 PT	cell_target_40_multi_bin.tiff_1	5158591	267586	0.54	cell_predict_40_multi_bin.tiff_1	5181074	267928	0.54	cell_predict_40_multi_bin.tiff_1	5149834	266984	0.54	cell_predict_40_multi_bin.tiff_1	5155875	267282	0.54	cell_predict_40_multi_bin.tiff_1	5151480	267006	0.54		1.00436	0.998302	0.999473	0.998622	1.03027	1.01917	1.02284	1.01529					1.00128	0.99775	0.997832	0.997832	1.01485	1.00831	1.00547	1.00547					1	1	1	1
fab1 PT	cell_target_41_multi_bin.tiff_1	1870734	111966	0.656	cell_predict_41_multi_bin.tiff_1	1876463	111802	0.658	cell_predict_41_multi_bin.tiff_1	1856646	110988	0.658	cell_predict_41_multi_bin.tiff_1	1861005	111182	0.658	cell_predict_41_multi_bin.tiff_1	1856560	110948	0.658		1.00306	0.992469	0.994799	0.992423	1.06918	1.05647	1.06467	0.947253					0.998535	0.991265	0.990908	0.990908	0.875086	0.87062	1.02421	1.02421					1.00305	1.00305	1.00305	1.00305
fab1 PT	cell_target_42_multi_bin.tiff_1	2436580	162916	0.537	cell_predict_42_multi_bin.tiff_1	2452711	163124	0.539	cell_predict_42_multi_bin.tiff_1	2416522	161700	0.539	cell_predict_42_multi_bin.tiff_1	2427393	162158	0.539	cell_predict_42_multi_bin.tiff_1	2426278	162112	0.539		1.00662	0.991768	0.99623	0.995772	1.01446	1.00171	1.00508	1.00314					1.00128	0.992536	0.995065	0.995065	1.00056	0.992679	0.993673	0.993673					1.00372	1.00372	1.00372	1.00372
vac14	cell_target_43_multi_bin.tiff_1	2540591	159858	0.563	cell_predict_43_multi_bin.tiff_1	2562884	158936	0.57	cell_predict_43_multi_bin.tiff_1	2540868	158372	0.569	cell_predict_43_multi_bin.tiff_1	2528816	157798	0.569	cell_predict_43_multi_bin.tiff_1	2533919	157902	0.569		1.00877	1.00011	0.995365	0.997374	1.01284	0.995058	1.00637	1.00962					0.994232	0.990704	0.987764	0.987764	1.00505	0.996858	1.00287	1.00287					1.01243	1.01066	1.01066	1.01066
vac14	cell_target_44_multi_bin.tiff_1	637160	56324	0.636	cell_predict_44_multi_bin.tiff_1	649906	57012	0.636	cell_predict_44_multi_bin.tiff_1	635840	56014	0.638	cell_predict_44_multi_bin.tiff_1	648688	56464	0.642	cell_predict_44_multi_bin.tiff_1	646299	56340	0.642		1.02	0.997928	1.01809	1.01434	0.995278	0.992537	0.991443	0.990768					1.01222	0.994496	1.00028	1.00028	0.986759	0.986284	0.984125	0.984125					1	1.00943	1.00943	1.00943
vac14	cell_target_45_multi_bin.tiff_1	728794	59726	0.656	cell_predict_45_multi_bin.tiff_1	734618	59804	0.658	cell_predict_45_multi_bin.tiff_1	732367	59638	0.659	cell_predict_45_multi_bin.tiff_1	740754	60078	0.659	cell_predict_45_multi_bin.tiff_1	736261	59842	0.659		1.00799	1.0049	1.01641	1.01025	0.971379	0.982797	0.985019	0.992377					1.00131	0.998527	1.00194	1.00194	0.967894	0.975172	0.982173	0.982173					1.00305	1.00457	1.00457	1.00457
vac14	cell_target_46_multi_bin.tiff_1	1858298	110314	0.663	cell_predict_46_multi_bin.tiff_1	1877337	110850	0.664	cell_predict_46_multi_bin.tiff_1	1859671	110222	0.663	cell_predict_46_multi_bin.tiff_1	1868777	110536	0.664	cell_predict_46_multi_bin.tiff_1	1852819	109926	0.664		1.01025	1.00074	1.00564	0.997052	0.994723	0.978698	0.984707	0.99305					1.00486	0.999166	0.996483	0.996483	0.988468	0.976904	0.986503	0.986503					1.00151	1.00151	1.00151	1.00151
vac14	cell_target_47_multi_bin.tiff_1	1596436	120814	0.547	cell_predict_47_multi_bin.tiff_1	1566650	118976	0.548	cell_predict_47_multi_bin.tiff_1	1562820	118872	0.548	cell_predict_47_multi_bin.tiff_1	1562712	118818	0.548	cell_predict_47_multi_bin.tiff_1	1563733	118828	0.548		0.981342	0.978943	0.978875	0.979515	0.991132	0.980505	0.988513	0.993937					0.984787	0.983926	0.983562	0.983562	0.990632	0.983253	0.991665	0.991665					1.00183	1.00183	1.00183	1.00183
vac14	cell_target_48_multi_bin.tiff_1	2511779	164176	0.544	cell_predict_48_multi_bin.tiff_1	2527938	164200	0.547	cell_predict_48_multi_bin.tiff_1	2517034	163860	0.546	cell_predict_48_multi_bin.tiff_1	2503516	163644	0.545	cell_predict_48_multi_bin.tiff_1	2501496	162988	0.547		1.00643	1.00209	0.99671	0.995906	0.999395	0.997576	0.999169	0.996419					1.00015	0.998075	0.992764	0.992764	0.99215	0.991244	0.990633	0.990633					1.00551	1.00551	1.00184	1.00551
vac14	cell_target_49_multi_bin.tiff_1	3528615	179158	0.626	cell_predict_49_multi_bin.tiff_1	3535238	179038	0.627	cell_predict_49_multi_bin.tiff_1	3557659	179764	0.627	cell_predict_49_multi_bin.tiff_1	3559739	179812	0.627	cell_predict_49_multi_bin.tiff_1	3535287	178954	0.627		1.00188	1.00823	1.00882	1.00189	0.99659	0.981859	0.989206	0.983219					0.99933	1.00338	0.998861	0.998861	0.995627	0.986797	0.987522	0.987522					1.0016	1.0016	1.0016	1.0016
vac14	cell_target_50_multi_bin.tiff_1	1170554	84656	0.634	cell_predict_50_multi_bin.tiff_1	1177178	84926	0.635	cell_predict_50_multi_bin.tiff_1	1174340	84880	0.634	cell_predict_50_multi_bin.tiff_1	1174757	84880	0.634	cell_predict_50_multi_bin.tiff_1	1175958	84894	0.635		1.00566	1.00323	1.00359	1.00462	0.984736	0.982311	0.973897	0.975049					1.00319	1.00265	1.00281	1.00281	0.987811	0.986998	0.981812	0.981812					1.00158	1.00158	1	1.00158
vac14	cell_target_51_multi_bin.tiff_1	1253023	92950	0.605	cell_predict_51_multi_bin.tiff_1	1229250	91466	0.607	cell_predict_51_multi_bin.tiff_1	1216845	90854	0.607	cell_predict_51_multi_bin.tiff_1	1225822	91260	0.607	cell_predict_51_multi_bin.tiff_1	1231085	91478	0.607		0.981027	0.971127	0.978292	0.982492	0.958106	0.946418	0.961871	0.962931					0.984034	0.97745	0.984164	0.984164	0.96696	0.95884	0.970648	0.970648					1.00331	1.00331	1.00331	1.00331
vac14	cell_target_52_multi_bin.tiff_1	1754914	110086	0.639	cell_predict_52_multi_bin.tiff_1	1725924	107862	0.645	cell_predict_52_multi_bin.tiff_1	1695031	106584	0.645	cell_predict_52_multi_bin.tiff_1	1711304	107358	0.644	cell_predict_52_multi_bin.tiff_1	1711737	107318	0.645		0.983481	0.965877	0.97515	0.975397	0.980666	0.979762	0.982692	0.986345					0.979798	0.968189	0.974856	0.974856	0.874033	0.87337	0.877603	0.877603					1.00939	1.00939	1.00782	1.00939
vac14	cell_target_53_multi_bin.tiff_1	1161127	98164	0.544	cell_predict_53_multi_bin.tiff_1	1195800	98406	0.554	cell_predict_53_multi_bin.tiff_1	1181942	97768	0.553	cell_predict_53_multi_bin.tiff_1	1189330	98110	0.553	cell_predict_53_multi_bin.tiff_1	1180466	97714	0.553		1.02986	1.01793	1.02429	1.01666	0.99528	0.98255	0.986326	0.989338					1.00247	0.995966	0.995416	0.995416	0.915472	0.908153	0.911621	0.911621					1.01838	1.01654	1.01654	1.01654
vac14	cell_target_55_multi_bin.tiff_1	1634550	108112	0.621	cell_predict_55_multi_bin.tiff_1	1651172	104540	0.646	cell_predict_55_multi_bin.tiff_1	1642692	104250	0.646	cell_predict_55_multi_bin.tiff_1	1631131	103680	0.646	cell_predict_55_multi_bin.tiff_1	1631679	103744	0.646		1.01017	1.00498	0.997908	0.998244	0.973596	0.960408	0.961527	0.977924					0.96696	0.964278	0.959597	0.959597	0.974197	0.964365	0.977151	0.977151					1.04026	1.04026	1.04026	1.04026
vac14	cell_target_56_multi_bin.tiff_1	1710247	127316	0.543	cell_predict_56_multi_bin.tiff_1	1646482	123966	0.544	cell_predict_56_multi_bin.tiff_1	1630268	123230	0.544	cell_predict_56_multi_bin.tiff_1	1637365	123658	0.543	cell_predict_56_multi_bin.tiff_1	1640726	123804	0.543		0.962716	0.953235	0.957385	0.95935	0.971245	0.95937	0.977195	0.976086					0.973688	0.967907	0.972415	0.972415	0.967651	0.96072	0.96999	0.96999					1.00184	1	1	1
vac14	cell_target_57_multi_bin.tiff_1	1547021	110708	0.584	cell_predict_57_multi_bin.tiff_1	1593843	112352	0.587	cell_predict_57_multi_bin.tiff_1	1576683	111628	0.587	cell_predict_57_multi_bin.tiff_1	1582351	111816	0.587	cell_predict_57_multi_bin.tiff_1	1570669	111314	0.587		1.03027	1.01917	1.02284	1.01529	0.993497	0.971257	0.976777	0.985163					1.01485	1.00831	1.00547	1.00547	0.981484	0.967092	0.975807	0.975807					1.00514	1.00514	1.00514	1.00514
vac14	cell_target_58_multi_bin.tiff_1	1891265	166146	0.445	cell_predict_58_multi_bin.tiff_1	2022112	145392	0.532	cell_predict_58_multi_bin.tiff_1	1998060	144650	0.53	cell_predict_58_multi_bin.tiff_1	2013578	145112	0.531	cell_predict_58_multi_bin.tiff_1	1791507	170168	0.419		1.06918	1.05647	1.06467	0.947253	0.967562	0.954775	0.96424	0.964053					0.875086	0.87062	1.02421	1.02421	0.967699	0.960641	0.965305	0.965305					1.19551	0.941573	1.19326	0.941573
vac14	cell_target_59_multi_bin.tiff_1	1156779	82500	0.646	cell_predict_59_multi_bin.tiff_1	1173509	82546	0.652	cell_predict_59_multi_bin.tiff_1	1158753	81896	0.651	cell_predict_59_multi_bin.tiff_1	1162658	82082	0.651	cell_predict_59_multi_bin.tiff_1	1160407	81978	0.651		1.01446	1.00171	1.00508	1.00314	0.968569	0.958228	0.971098	0.973754					1.00056	0.992679	0.993673	0.993673	0.969663	0.963488	0.973892	0.973892					1.00929	1.00774	1.00774	1.00774
vac14	cell_target_60_multi_bin.tiff_1	1000262	73198	0.661	cell_predict_60_multi_bin.tiff_1	1013109	73568	0.663	cell_predict_60_multi_bin.tiff_1	995319	72968	0.661	cell_predict_60_multi_bin.tiff_1	1006637	73316	0.663	cell_predict_60_multi_bin.tiff_1	1009888	73408	0.663		1.01284	0.995058	1.00637	1.00962	0.969833	0.952771	0.971708	0.968734					1.00505	0.996858	1.00287	1.00287	0.973589	0.962016	0.972947	0.972947					1.00303	1.00303	1.00303	1.00303
vac14	cell_target_61_multi_bin.tiff_1	1151349	84284	0.63	cell_predict_61_multi_bin.tiff_1	1145912	83168	0.637	cell_predict_61_multi_bin.tiff_1	1142757	83128	0.636	cell_predict_61_multi_bin.tiff_1	1141497	83004	0.636	cell_predict_61_multi_bin.tiff_1	1140720	82946	0.637		0.995278	0.992537	0.991443	0.990768	0.948945	0.940644	0.941188	0.961754					0.986759	0.986284	0.984125	0.984125	0.949408	0.94449	0.957753	0.957753					1.01111	1.01111	1.00952	1.01111
vac14	cell_target_62_multi_bin.tiff_1	3848729	188254	0.631	cell_predict_62_multi_bin.tiff_1	3738575	182210	0.639	cell_predict_62_multi_bin.tiff_1	3782520	183580	0.64	cell_predict_62_multi_bin.tiff_1	3791071	184096	0.639	cell_predict_62_multi_bin.tiff_1	3819392	184898	0.639		0.971379	0.982797	0.985019	0.992377	0.95184	0.944835	0.956403	0.970007					0.967894	0.975172	0.982173	0.982173	0.951056	0.948078	0.965291	0.965291					1.01268	1.01268	1.01268	1.01268
vac14	cell_target_63_multi_bin.tiff_1	725565	61050	0.64	cell_predict_63_multi_bin.tiff_1	721736	60346	0.645	cell_predict_63_multi_bin.tiff_1	710109	59640	0.645	cell_predict_63_multi_bin.tiff_1	714469	59964	0.645	cell_predict_63_multi_bin.tiff_1	720522	60226	0.645		0.994723	0.978698	0.984707	0.99305	0.946105	0.937655	0.943964	0.954604					0.988468	0.976904	0.986503	0.986503	0.946968	0.941794	0.952318	0.952318					1.00781	1.00781	1.00781	1.00781
vac14	cell_target_64_multi_bin.tiff_1	1329448	104616	0.559	cell_predict_64_multi_bin.tiff_1	1317659	103636	0.561	cell_predict_64_multi_bin.tiff_1	1303530	102864	0.561	cell_predict_64_multi_bin.tiff_1	1314176	103406	0.561	cell_predict_64_multi_bin.tiff_1	1321388	103744	0.561		0.991132	0.980505	0.988513	0.993937	0.986931	0.972706	0.985993	0.981204					0.990632	0.983253	0.991665	0.991665	0.99272	0.984109	0.984317	0.984317					1.00358	1.00358	1.00358	1.00358
vac14	cell_target_65_multi_bin.tiff_1	3139282	183194	0.566	cell_predict_65_multi_bin.tiff_1	3137384	181756	0.57	cell_predict_65_multi_bin.tiff_1	3131671	181590	0.57	cell_predict_65_multi_bin.tiff_1	3136672	181818	0.57	cell_predict_65_multi_bin.tiff_1	3128041	181478	0.57		0.999395	0.997576	0.999169	0.996419	1.01847	1.00569	1.01508	1.00667					0.99215	0.991244	0.990633	0.990633	1.00428	0.996474	0.997408	0.997408					1.00707	1.00707	1.00707	1.00707
vac14	cell_target_66_multi_bin.tiff_1	3072027	187532	0.545	cell_predict_66_multi_bin.tiff_1	3061552	186712	0.546	cell_predict_66_multi_bin.tiff_1	3016296	185056	0.546	cell_predict_66_multi_bin.tiff_1	3038869	185988	0.546	cell_predict_66_multi_bin.tiff_1	3020474	185192	0.546		0.99659	0.981859	0.989206	0.983219	1.0128	1.00012	1.00804	0.99878					0.995627	0.986797	0.987522	0.987522	1.00385	0.99571	0.99571	0.99571					1.00183	1.00183	1.00183	1.00183
vac14	cell_target_67_multi_bin.tiff_1	2135942	135366	0.593	cell_predict_67_multi_bin.tiff_1	2103339	133716	0.594	cell_predict_67_multi_bin.tiff_1	2098159	133606	0.593	cell_predict_67_multi_bin.tiff_1	2080188	132820	0.593	cell_predict_67_multi_bin.tiff_1	2082648	132904	0.593		0.984736	0.982311	0.973897	0.975049	1.01361	0.997009	1.0046	1.01424					0.987811	0.986998	0.981812	0.981812	1.0009	0.989304	1.00112	1.00112					1.00169	1	1	1
vac14	cell_target_68_multi_bin.tiff_1	829501	64528	0.662	cell_predict_68_multi_bin.tiff_1	794750	62396	0.665	cell_predict_68_multi_bin.tiff_1	785055	61872	0.665	cell_predict_68_multi_bin.tiff_1	797873	62594	0.665	cell_predict_68_multi_bin.tiff_1	798752	62634	0.665		0.958106	0.946418	0.961871	0.962931	1.00932	0.993202	0.996679	1.00445					0.96696	0.95884	0.970648	0.970648	1.00035	0.988517	0.996346	0.996346					1.00453	1.00453	1.00453	1.00453
vac14	cell_target_69_multi_bin.tiff_1	1067230	87404	0.578	cell_predict_69_multi_bin.tiff_1	1046596	76394	0.653	cell_predict_69_multi_bin.tiff_1	1045631	76336	0.653	cell_predict_69_multi_bin.tiff_1	1048758	76468	0.653	cell_predict_69_multi_bin.tiff_1	1052657	76706	0.652		0.980666	0.979762	0.982692	0.986345	1.01956	1.00699	1.00935	1.00759					0.874033	0.87337	0.877603	0.877603	1.00825	1.00054	1.00061	1.00061					1.12976	1.12803	1.12976	1.12803
vac14	cell_target_70_multi_bin.tiff_1	1495563	114778	0.551	cell_predict_70_multi_bin.tiff_1	1488504	105076	0.6	cell_predict_70_multi_bin.tiff_1	1469466	104236	0.6	cell_predict_70_multi_bin.tiff_1	1475113	104482	0.6	cell_predict_70_multi_bin.tiff_1	1479618	104634	0.6		0.99528	0.98255	0.986326	0.989338	1.00285	0.991571	0.991199	0.996716					0.915472	0.908153	0.911621	0.911621	0.991835	0.985971	0.988346	0.988346					1.08893	1.08893	1.08893	1.08893
vac14	cell_target_71_multi_bin.tiff_1	452842	43328	0.658	cell_predict_71_multi_bin.tiff_1	440885	42210	0.664	cell_predict_71_multi_bin.tiff_1	434913	41784	0.664	cell_predict_71_multi_bin.tiff_1	435420	41770	0.665	cell_predict_71_multi_bin.tiff_1	442845	42338	0.664		0.973596	0.960408	0.961527	0.977924	1.01718	1.00703	1.01667	1.0065					0.974197	0.964365	0.977151	0.977151	0.992557	0.98636	0.986704	0.986704					1.00912	1.00912	1.01064	1.00912
vac14	cell_target_72_multi_bin.tiff_1	795404	72708	0.571	cell_predict_72_multi_bin.tiff_1	772532	70356	0.579	cell_predict_72_multi_bin.tiff_1	763087	69852	0.578	cell_predict_72_multi_bin.tiff_1	777265	70674	0.578	cell_predict_72_multi_bin.tiff_1	776383	70526	0.579		0.971245	0.95937	0.977195	0.976086	0.998578	0.983694	0.995946	0.988554					0.967651	0.96072	0.96999	0.96999	0.986123	0.977402	0.981042	0.981042					1.01401	1.01401	1.01226	1.01401
vac14	cell_target_73_multi_bin.tiff_1	1270491	90192	0.629	cell_predict_73_multi_bin.tiff_1	1262229	88522	0.638	cell_predict_73_multi_bin.tiff_1	1233973	87224	0.638	cell_predict_73_multi_bin.tiff_1	1240986	87570	0.638	cell_predict_73_multi_bin.tiff_1	1251641	88010	0.638		0.993497	0.971257	0.976777	0.985163	0.99071	0.978089	0.983497	0.994368					0.981484	0.967092	0.975807	0.975807	0.964862	0.958227	0.967261	0.967261					1.01431	1.01431	1.01431	1.01431
vac14	cell_target_74_multi_bin.tiff_1	945571	80184	0.581	cell_predict_74_multi_bin.tiff_1	914899	77594	0.587	cell_predict_74_multi_bin.tiff_1	902808	77028	0.586	cell_predict_74_multi_bin.tiff_1	911757	77456	0.587	cell_predict_74_multi_bin.tiff_1	911581	77402	0.587		0.967562	0.954775	0.96424	0.964053	0.977083	0.972688	0.969406	0.983492					0.967699	0.960641	0.965305	0.965305	0.974094	0.971954	0.978842	0.978842					1.01033	1.01033	1.01033	1.01033
vac14	cell_target_75_multi_bin.tiff_1	906323	70936	0.638	cell_predict_75_multi_bin.tiff_1	877836	68784	0.645	cell_predict_75_multi_bin.tiff_1	868464	68346	0.644	cell_predict_75_multi_bin.tiff_1	880128	68940	0.644	cell_predict_75_multi_bin.tiff_1	882536	69084	0.644		0.968569	0.958228	0.971098	0.973754	1.04015	1.0147	1.02361	1.03232					0.969663	0.963488	0.973892	0.973892	0.920822	0.905153	0.915204	0.915204					1.01097	1.0094	1.0094	1.0094
vac14	cell_target_76_multi_bin.tiff_1	806585	65502	0.64	cell_predict_76_multi_bin.tiff_1	782253	63772	0.644	cell_predict_76_multi_bin.tiff_1	768491	63014	0.644	cell_predict_76_multi_bin.tiff_1	783765	63866	0.644	cell_predict_76_multi_bin.tiff_1	781366	63730	0.644		0.969833	0.952771	0.971708	0.968734	1.00048	0.989266	0.990015	0.999206					0.973589	0.962016	0.972947	0.972947	0.994628	0.986905	0.993855	0.993855					1.00625	1.00625	1.00625	1.00625
vac14	cell_target_77_multi_bin.tiff_1	610337	53684	0.648	cell_predict_77_multi_bin.tiff_1	579176	50968	0.659	cell_predict_77_multi_bin.tiff_1	574110	50704	0.659	cell_predict_77_multi_bin.tiff_1	574442	50748	0.659	cell_predict_77_multi_bin.tiff_1	586994	51416	0.659		0.948945	0.940644	0.941188	0.961754	0.975638	0.962134	0.967969	0.976609					0.949408	0.94449	0.957753	0.957753	0.929897	0.922108	0.931462	0.931462					1.01698	1.01698	1.01698	1.01698
vac14	cell_target_78_multi_bin.tiff_1	2267080	155810	0.536	cell_predict_78_multi_bin.tiff_1	2157898	148184	0.545	cell_predict_78_multi_bin.tiff_1	2142016	147720	0.544	cell_predict_78_multi_bin.tiff_1	2168241	148980	0.544	cell_predict_78_multi_bin.tiff_1	2199083	150402	0.544		0.95184	0.944835	0.956403	0.970007									0.951056	0.948078	0.965291	0.965291									1.01679	1.01493	1.01493	1.01493
vac14	cell_target_79_multi_bin.tiff_1	1285037	101674	0.562	cell_predict_79_multi_bin.tiff_1	1215780	96282	0.572	cell_predict_79_multi_bin.tiff_1	1204921	95756	0.572	cell_predict_79_multi_bin.tiff_1	1213029	96186	0.572	cell_predict_79_multi_bin.tiff_1	1226702	96826	0.572		0.946105	0.937655	0.943964	0.954604									0.946968	0.941794	0.952318	0.952318									1.01779	1.01779	1.01779	1.01779
aF	cell_target_80_multi_bin.tiff_1	737659	59908	0.659	cell_predict_80_multi_bin.tiff_1	728408	59342	0.66	cell_predict_80_multi_bin.tiff_1	720977	58952	0.66	cell_predict_80_multi_bin.tiff_1	730990	59496	0.66	cell_predict_80_multi_bin.tiff_1	733604	59580	0.66		0.987459	0.977385	0.990959	0.994503									0.990552	0.984042	0.994525	0.994525									1.00152	1.00152	1.00152	1.00152
aF	cell_target_81_multi_bin.tiff_1	1330265	89946	0.65	cell_predict_81_multi_bin.tiff_1	1316223	89156	0.651	cell_predict_81_multi_bin.tiff_1	1309013	88834	0.651	cell_predict_81_multi_bin.tiff_1	1315384	89184	0.651	cell_predict_81_multi_bin.tiff_1	1320418	89406	0.651		0.989444	0.984024	0.988814	0.992598									0.991217	0.987637	0.993996	0.993996									1.00154	1.00154	1.00154	1.00154
aF	cell_target_82_multi_bin.tiff_1	1244917	87380	0.64	cell_predict_82_multi_bin.tiff_1	1209877	85474	0.642	cell_predict_82_multi_bin.tiff_1	1213525	85676	0.642	cell_predict_82_multi_bin.tiff_1	1217248	85886	0.642	cell_predict_82_multi_bin.tiff_1	1225119	86260	0.642		0.971854	0.974784	0.977774	0.984097									0.978187	0.980499	0.987182	0.987182									1.00313	1.00313	1.00313	1.00313
aF	cell_target_83_multi_bin.tiff_1	862490	65668	0.667	cell_predict_83_multi_bin.tiff_1	838782	64388	0.668	cell_predict_83_multi_bin.tiff_1	834624	64126	0.669	cell_predict_83_multi_bin.tiff_1	846286	64772	0.668	cell_predict_83_multi_bin.tiff_1	849142	64864	0.669		0.972512	0.967691	0.981213	0.984524									0.980508	0.976518	0.987757	0.987757									1.0015	1.003	1.0015	1.003
aF	cell_target_84_multi_bin.tiff_1	1780461	106684	0.666	cell_predict_84_multi_bin.tiff_1	1776222	106348	0.667	cell_predict_84_multi_bin.tiff_1	1762862	105934	0.666	cell_predict_84_multi_bin.tiff_1	1763034	105960	0.666	cell_predict_84_multi_bin.tiff_1	1764929	105942	0.667		0.997619	0.990115	0.990212	0.991276									0.996851	0.99297	0.993045	0.993045									1.0015	1.0015	1	1.0015
aF	cell_target_85_multi_bin.tiff_1	921167	70866	0.646	cell_predict_85_multi_bin.tiff_1	906064	69442	0.652	cell_predict_85_multi_bin.tiff_1	904669	69406	0.652	cell_predict_85_multi_bin.tiff_1	912181	69758	0.652	cell_predict_85_multi_bin.tiff_1	913795	69812	0.652		0.983604	0.98209	0.990245	0.991997									0.979906	0.979398	0.985127	0.985127									1.00929	1.00929	1.00929	1.00929
aF	cell_target_86_multi_bin.tiff_1	1972587	119462	0.637	cell_predict_86_multi_bin.tiff_1	1960222	118426	0.64	cell_predict_86_multi_bin.tiff_1	1951343	118272	0.638	cell_predict_86_multi_bin.tiff_1	1958926	118664	0.638	cell_predict_86_multi_bin.tiff_1	1954891	118194	0.64		0.993732	0.98923	0.993075	0.991029									0.991328	0.990039	0.989386	0.989386									1.00471	1.00471	1.00157	1.00471
aF	cell_target_87_multi_bin.tiff_1	1403715	93870	0.646	cell_predict_87_multi_bin.tiff_1	1378076	92466	0.648	cell_predict_87_multi_bin.tiff_1	1376796	92408	0.648	cell_predict_87_multi_bin.tiff_1	1377714	92462	0.648	cell_predict_87_multi_bin.tiff_1	1385276	92826	0.647		0.981735	0.980823	0.981477	0.986864									0.985043	0.984425	0.988878	0.988878									1.0031	1.00155	1.0031	1.00155
aF	cell_target_88_multi_bin.tiff_1	1176992	84856	0.635	cell_predict_88_multi_bin.tiff_1	1147500	83062	0.638	cell_predict_88_multi_bin.tiff_1	1149567	83222	0.638	cell_predict_88_multi_bin.tiff_1	1156794	83600	0.637	cell_predict_88_multi_bin.tiff_1	1164616	83912	0.638		0.974943	0.976699	0.982839	0.989485									0.978858	0.980744	0.988875	0.988875									1.00472	1.00472	1.00315	1.00472
aF	cell_target_89_multi_bin.tiff_1	1128860	80228	0.654	cell_predict_89_multi_bin.tiff_1	1098879	78284	0.658	cell_predict_89_multi_bin.tiff_1	1104271	78746	0.656	cell_predict_89_multi_bin.tiff_1	1109377	78990	0.656	cell_predict_89_multi_bin.tiff_1	1116611	79398	0.656		0.973441	0.978218	0.982741	0.989149									0.975769	0.981528	0.989654	0.989654									1.00612	1.00306	1.00306	1.00306
aF	cell_target_90_multi_bin.tiff_1	1668915	103538	0.657	cell_predict_90_multi_bin.tiff_1	1658814	102432	0.662	cell_predict_90_multi_bin.tiff_1	1644778	101954	0.661	cell_predict_90_multi_bin.tiff_1	1650812	102318	0.66	cell_predict_90_multi_bin.tiff_1	1655075	102420	0.661		0.993948	0.985537	0.989153	0.991707									0.989318	0.984701	0.989202	0.989202									1.00761	1.00609	1.00457	1.00609
aF	cell_target_91_multi_bin.tiff_1	502066	48042	0.636	cell_predict_91_multi_bin.tiff_1	503655	47996	0.638	cell_predict_91_multi_bin.tiff_1	493963	47354	0.638	cell_predict_91_multi_bin.tiff_1	498724	47652	0.638	cell_predict_91_multi_bin.tiff_1	497840	47622	0.638		1.00316	0.983861	0.993344	0.991583									0.999043	0.985679	0.991258	0.991258									1.00314	1.00314	1.00314	1.00314
aF	cell_target_92_multi_bin.tiff_1	639527	55576	0.646	cell_predict_92_multi_bin.tiff_1	636491	54956	0.651	cell_predict_92_multi_bin.tiff_1	629384	54534	0.651	cell_predict_92_multi_bin.tiff_1	633394	54836	0.65	cell_predict_92_multi_bin.tiff_1	637812	55004	0.651		0.995253	0.98414	0.99041	0.997318									0.988844	0.981251	0.989708	0.989708									1.00774	1.00774	1.00619	1.00774
aF	cell_target_93_multi_bin.tiff_1	693805	59444	0.638	cell_predict_93_multi_bin.tiff_1	679600	58558	0.638	cell_predict_93_multi_bin.tiff_1	677264	58412	0.638	cell_predict_93_multi_bin.tiff_1	682611	58748	0.638	cell_predict_93_multi_bin.tiff_1	684476	58808	0.639		0.979526	0.976159	0.983866	0.986554									0.985095	0.982639	0.989301	0.989301									1	1.00157	1	1.00157
aF	cell_target_94_multi_bin.tiff_1	604027	54078	0.639	cell_predict_94_multi_bin.tiff_1	608607	53912	0.644	cell_predict_94_multi_bin.tiff_1	600890	53504	0.644	cell_predict_94_multi_bin.tiff_1	606044	53804	0.644	cell_predict_94_multi_bin.tiff_1	606523	53834	0.644		1.00758	0.994807	1.00334	1.00413									0.99693	0.989386	0.995488	0.995488									1.00782	1.00782	1.00782	1.00782
aF	cell_target_95_multi_bin.tiff_1	1031998	77126	0.64	cell_predict_95_multi_bin.tiff_1	1016078	75954	0.644	cell_predict_95_multi_bin.tiff_1	1019123	76084	0.644	cell_predict_95_multi_bin.tiff_1	1020915	76208	0.643	cell_predict_95_multi_bin.tiff_1	1028192	76504	0.644		0.984574	0.987524	0.989261	0.996312									0.984804	0.98649	0.991935	0.991935									1.00625	1.00625	1.00469	1.00625
aF	cell_target_96_multi_bin.tiff_1	543191	50378	0.639	cell_predict_96_multi_bin.tiff_1	548111	50288	0.644	cell_predict_96_multi_bin.tiff_1	539795	49872	0.643	cell_predict_96_multi_bin.tiff_1	545092	50146	0.644	cell_predict_96_multi_bin.tiff_1	548397	50322	0.644		1.00906	0.993748	1.0035	1.00958									0.998214	0.989956	0.998888	0.998888									1.00782	1.00782	1.00782	1.00782
WT	cell_target_97_multi_bin.tiff_1	524538	48078	0.654	cell_predict_97_multi_bin.tiff_1	517683	47728	0.653	cell_predict_97_multi_bin.tiff_1	510221	47314	0.653	cell_predict_97_multi_bin.tiff_1	517191	47470	0.656	cell_predict_97_multi_bin.tiff_1	514679	47324	0.656		0.986931	0.972706	0.985993	0.981204									0.99272	0.984109	0.984317	0.984317									0.998471	1.00306	1.00306	1.00306
WT	cell_target_98_multi_bin.tiff_1	682813	66364	0.565	cell_predict_98_multi_bin.tiff_1	695425	66648	0.57	cell_predict_98_multi_bin.tiff_1	686698	66130	0.569	cell_predict_98_multi_bin.tiff_1	693108	66612	0.569	cell_predict_98_multi_bin.tiff_1	687366	66192	0.569		1.01847	1.00569	1.01508	1.00667									1.00428	0.996474	0.997408	0.997408									1.00885	1.00708	1.00708	1.00708
WT	cell_target_99_multi_bin.tiff_1	657351	59214	0.617	cell_predict_99_multi_bin.tiff_1	665766	59442	0.62	cell_predict_99_multi_bin.tiff_1	657431	58960	0.62	cell_predict_99_multi_bin.tiff_1	662637	59266	0.62	cell_predict_99_multi_bin.tiff_1	656549	58960	0.62		1.0128	1.00012	1.00804	0.99878									1.00385	0.99571	0.99571	0.99571									1.00486	1.00486	1.00486	1.00486
WT	cell_target_100_multi_bin.tiff_1	500473	46558	0.655	cell_predict_100_multi_bin.tiff_1	507286	46600	0.66	cell_predict_100_multi_bin.tiff_1	498976	46060	0.661	cell_predict_100_multi_bin.tiff_1	502776	46348	0.66	cell_predict_100_multi_bin.tiff_1	507598	46610	0.66		1.01361	0.997009	1.0046	1.01424									1.0009	0.989304	1.00112	1.00112									1.00763	1.00763	1.00763	1.00763
WT	cell_target_101_multi_bin.tiff_1	492663	45982	0.656	cell_predict_101_multi_bin.tiff_1	497254	45998	0.66	cell_predict_101_multi_bin.tiff_1	489314	45454	0.661	cell_predict_101_multi_bin.tiff_1	491027	45566	0.661	cell_predict_101_multi_bin.tiff_1	494853	45814	0.66		1.00932	0.993202	0.996679	1.00445									1.00035	0.988517	0.996346	0.996346									1.0061	1.0061	1.00762	1.0061
WT	cell_target_102_multi_bin.tiff_1	948202	85298	0.547	cell_predict_102_multi_bin.tiff_1	966745	86002	0.55	cell_predict_102_multi_bin.tiff_1	954828	85344	0.549	cell_predict_102_multi_bin.tiff_1	957064	85446	0.55	cell_predict_102_multi_bin.tiff_1	955397	85350	0.55		1.01956	1.00699	1.00935	1.00759									1.00825	1.00054	1.00061	1.00061									1.00548	1.00548	1.00548	1.00548
WT	cell_target_103_multi_bin.tiff_1	1293695	107776	0.533	cell_predict_103_multi_bin.tiff_1	1297381	106896	0.538	cell_predict_103_multi_bin.tiff_1	1282790	106264	0.537	cell_predict_103_multi_bin.tiff_1	1282309	106290	0.537	cell_predict_103_multi_bin.tiff_1	1289447	106520	0.538		1.00285	0.991571	0.991199	0.996716									0.991835	0.985971	0.988346	0.988346									1.00938	1.00938	1.0075	1.00938
WT	cell_target_104_multi_bin.tiff_1	795813	75512	0.55	cell_predict_104_multi_bin.tiff_1	809482	74950	0.56	cell_predict_104_multi_bin.tiff_1	801408	74482	0.56	cell_predict_104_multi_bin.tiff_1	809079	74964	0.56	cell_predict_104_multi_bin.tiff_1	800988	74508	0.56		1.01718	1.00703	1.01667	1.0065									0.992557	0.98636	0.986704	0.986704									1.01818	1.01818	1.01818	1.01818
WT	cell_target_105_multi_bin.tiff_1	543618	52748	0.611	cell_predict_105_multi_bin.tiff_1	542845	52016	0.619	cell_predict_105_multi_bin.tiff_1	534754	51556	0.618	cell_predict_105_multi_bin.tiff_1	541414	51982	0.618	cell_predict_105_multi_bin.tiff_1	537396	51748	0.618		0.998578	0.983694	0.995946	0.988554									0.986123	0.977402	0.981042	0.981042									1.01309	1.01146	1.01146	1.01146
WT	cell_target_106_multi_bin.tiff_1	543893	50032	0.644	cell_predict_106_multi_bin.tiff_1	538840	48274	0.663	cell_predict_106_multi_bin.tiff_1	531976	47942	0.662	cell_predict_106_multi_bin.tiff_1	534917	48116	0.662	cell_predict_106_multi_bin.tiff_1	540830	48394	0.663		0.99071	0.978089	0.983497	0.994368									0.964862	0.958227	0.967261	0.967261									1.0295	1.0295	1.02795	1.0295
WT	cell_target_107_multi_bin.tiff_1	886520	72880	0.612	cell_predict_107_multi_bin.tiff_1	866204	70992	0.619	cell_predict_107_multi_bin.tiff_1	862307	70836	0.618	cell_predict_107_multi_bin.tiff_1	859398	70726	0.618	cell_predict_107_multi_bin.tiff_1	871885	71338	0.619		0.977083	0.972688	0.969406	0.983492									0.974094	0.971954	0.978842	0.978842									1.01144	1.01144	1.0098	1.01144
WT	cell_target_108_multi_bin.tiff_1	423775	45568	0.599	cell_predict_108_multi_bin.tiff_1	440789	41960	0.668	cell_predict_108_multi_bin.tiff_1	430004	41246	0.668	cell_predict_108_multi_bin.tiff_1	433780	41486	0.668	cell_predict_108_multi_bin.tiff_1	437471	41704	0.668		1.04015	1.0147	1.02361	1.03232									0.920822	0.905153	0.915204	0.915204									1.11519	1.11519	1.11519	1.11519
WT	cell_target_109_multi_bin.tiff_1	710476	59564	0.646	cell_predict_109_multi_bin.tiff_1	710814	59244	0.65	cell_predict_109_multi_bin.tiff_1	702850	58784	0.65	cell_predict_109_multi_bin.tiff_1	703382	58806	0.65	cell_predict_109_multi_bin.tiff_1	709912	59198	0.65		1.00048	0.989266	0.990015	0.999206									0.994628	0.986905	0.993855	0.993855									1.00619	1.00619	1.00619	1.00619
WT	cell_target_110_multi_bin.tiff_1	560824	54948	0.599	cell_predict_110_multi_bin.tiff_1	547161	51096	0.633	cell_predict_110_multi_bin.tiff_1	539588	50668	0.633	cell_predict_110_multi_bin.tiff_1	542860	50884	0.632	cell_predict_110_multi_bin.tiff_1	547706	51182	0.633		0.975638	0.962134	0.967969	0.976609									0.929897	0.922108	0.931462	0.931462									1.05676	1.05676	1.05509	1.05676
[truncated: 12 more columns]

## Sheet: Nucleus_FigS1BEH
strain	Object ID	Volume(pix)	Surface(pix)	Sphericity(unit)	pipe15	Volume(pix)	Surface(pix)	Sphericity(unit)	pipe53	Volume(unit)	Surface(unit)	Sphericity(unit)	pipe78	Volume(unit)	Surface(unit)	Sphericity(unit)	pipe_111	Volume(pix)	Surface(pix)	Sphericity(unit)		Fig S1B				Fig S1B'								Fig S1E				Fig S1E'								Fig S1H
WT	nuc_target_0_multi_bin.tiff_1	67656	12448	0.645	nuc_predict_0_multi_bin.tiff_1	65096	12372	0.633	nuc_predict_0_multi_bin.tiff_1	55720	10940	0.645	nuc_predict_0_multi_bin.tiff_1	56574	13418	0.531	nuc_predict_0_multi_bin.tiff_1	55264	10906	0.643		pipe15_vol ratio_clean	pipe53_vol ratio_clean	pipe78_vol ratio_clean	pipe111_vol ratio_clean	pipe15_vol ratio_WTvac14	pipe53_vol ratio_WTvac14	pipe78_vol ratio_WTvac14	pipe111_vol ratio_WTvac14	pipe15_vol ratio_fabAF	pipe53_vol ratio_fabAF	pipe78_vol ratio_fabAF	pipe111_vol ratio_fabAF	pipe15_SA ratio_clean	pipe53_SA ratio_clean	pipe78_SA ratio_clean	pipe111_SA ratio_clean	pipe15_SA ratio_WTvac14	pipe53_SA ratio_WTvac14	pipe78_SA ratio_WTvac14	pipe111_SA ratio_WTvac14	pipe15_SA ratio_fabAF	pipe53_SA ratio_fabAF	pipe78_SA ratio_fabAF	pipe111_SA ratio_fabAF	pipe15_spher ratio_clean	pipe53_spher ratio_clean	pipe78_spher ratio_clean	pipe111_spher ratio_clean
WT	nuc_target_1_multi_bin.tiff_1	49449	10444	0.491	nuc_predict_1_multi_bin.tiff_1	57390	11640	0.618	nuc_predict_1_multi_bin.tiff_1	47861	10218	0.624	nuc_predict_1_multi_bin.tiff_1	47109	10110	0.624	nuc_predict_1_multi_bin.tiff_1	48620	10260	0.628		0.962162	0.855967	0.836201	0.816838	0.962162	0.855967	0.836201	0.816838	0.097797	9.71176	1.01712	0.971885	0.993895	0.878856	1.07792	0.876125	0.993895	0.878856	1.07792	0.876125	0.242461	0.924368	0.987354	0.985326	0.981395	1	0.823256	0.996899
WT	nuc_target_1_multi_bin.tiff_2	46384	10430	0.599	nuc_predict_1_multi_bin.tiff_3	43364	9154	0.652	nuc_predict_1_multi_bin.tiff_2	38475	8398	0.656	nuc_predict_1_multi_bin.tiff_2	36812	8104	0.66	nuc_predict_1_multi_bin.tiff_2	36751	8186	0.653		1.16059	0.833961	0.952679	1.44389	1.16059	0.833961	0.952679	1.44389	0.622145	1.3399	0.751549	0.84193	1.11452	0.978361	0.96802	1.32776	1.11452	0.978361	0.96802	1.32776	0.779302	0.888499	0.834284	0.883934	1.25866	1.27088	1.27088	1.01424
WT	nuc_target_2_multi_bin.tiff_1	79146	14054	0.648	nuc_predict_2_multi_bin.tiff_1	69600	12550	0.652	nuc_predict_2_multi_bin.tiff_1	59055	11308	0.649	nuc_predict_2_multi_bin.tiff_1	54555	10766	0.646	nuc_predict_2_multi_bin.tiff_1	60626	11588	0.644		0.934891	0.887257	0.793636	1.08483	0.934891	0.887257	0.793636	1.08483	0.313195	1.70608	0.614805	1.01504	0.877661	0.805177	0.776989	1.04594	0.877661	0.805177	0.776989	1.04594	0.451271	0.561205	0.627001	1.01069	1.08848	1.09516	1.10184	1.13121
WT	nuc_target_3_multi_bin.tiff_1	65268	13038	0.62	nuc_predict_3_multi_bin.tiff_1	67620	13004	0.617	nuc_predict_3_multi_bin.tiff_2	66587	13064	0.608	nuc_predict_3_multi_bin.tiff_1	61824	12470	0.606	nuc_predict_3_multi_bin.tiff_1	62087	12644	0.6		0.879387	0.848491	0.689296	1.16994	0.879387	0.848491	0.689296	1.16994	0.583996	1.17854	0.669233	0.89471	0.892984	0.804611	0.766045	1.06871	0.892984	0.804611	0.766045	1.06871	0.702419	0.805564	0.811931	0.907048	1.00617	1.00154	0.996914	0.905719
WT	nuc_target_4_multi_bin.tiff_1	58518	13074	0.622	nuc_predict_4_multi_bin.tiff_2	45373	11914	0.516	nuc_predict_4_multi_bin.tiff_3	40058	9316	0.608	nuc_predict_4_multi_bin.tiff_3	39270	9226	0.606	nuc_predict_4_multi_bin.tiff_3	40231	9470	0.6		1.03604	0.984723	0.947233	1.38853	1.03604	0.984723	0.947233	1.38853	1.41646	0.67954	0.835336	0.987645	0.997392	1.00199	0.956435	1.25365	0.997392	1.00199	0.956435	1.25365	1.30844	0.993415	0.910241	1.02517	0.995161	0.980645	0.977419	1.09556
WT	nuc_target_5_multi_bin.tiff_1	48522	10030	0.656	nuc_predict_5_multi_bin.tiff_1	38590	8684	0.636	nuc_predict_5_multi_bin.tiff_1	44529	9528	0.638	nuc_predict_5_multi_bin.tiff_1	39717	9542	0.59	nuc_predict_5_multi_bin.tiff_1	39082	9126	0.61		0.775368	0.88286	0.671076	1.31305	0.775368	0.88286	0.671076	1.31305	0.535223	0.979977	0.53114	1.11844	0.911274	0.712559	0.705675	1.18377	0.911274	0.712559	0.705675	1.18377	0.608929	0.560586	0.558144	1.08998	0.829582	0.977492	0.974277	1.01738
WT	nuc_target_7_multi_bin.tiff_1	36610	9316	0.608	nuc_predict_7_multi_bin.tiff_1	46234	10320	0.604	nuc_predict_7_multi_bin.tiff_1	46569	10288	0.608	nuc_predict_7_multi_bin.tiff_1	44629	10114	0.602	nuc_predict_7_multi_bin.tiff_1	41622	9646	0.602		0.795309	1.1539	0.818536	1.1159	0.795309	1.1539	0.818536	1.1159	0.820235	1.21947	0.960706	0.82469	0.865803	0.94995	0.951346	1.04784	0.865803	0.94995	0.951346	1.04784	0.952169	1.01257	1.01635	0.871269	0.969512	0.972561	0.89939	0.966238
WT	nuc_target_8_multi_bin.tiff_1	51378	13278	0.605	nuc_predict_8_multi_bin.tiff_1	82274	17636	0.519	nuc_predict_8_multi_bin.tiff_1	79472	18234	0.49	nuc_predict_8_multi_bin.tiff_1	69175	16334	0.499	nuc_predict_8_multi_bin.tiff_1	62642	14424	0.529		1.26288	1.00725	1.21904	0.976893	1.26288	1.00725	1.21904	0.976893	0.921264	1.03646	0.958135	0.90782	1.10777	1.10434	1.08566	0.960734	1.10777	1.10434	1.08566	0.960734	1.05666	0.949426	0.957769	0.883475	0.993421	1	0.990132	1.0269
WT	nuc_target_9_multi_bin.tiff_2	47802	9936	0.641	nuc_predict_9_multi_bin.tiff_1	40360	8766	0.649	nuc_predict_9_multi_bin.tiff_2	51399	10582	0.632	nuc_predict_9_multi_bin.tiff_2	48688	10312	0.625	nuc_predict_9_multi_bin.tiff_2	48621	10362	0.622		1.60135	0.965943	1.34639	0.867346	1.60135	0.965943	1.34639	0.867346	1.15118	0.927054	1.02669	0.766002	1.32821	1.37325	1.23016	0.922255	1.32821	1.37325	1.23016	0.922255	1.09995	1.00356	0.987844	0.824534	0.857851	0.809917	0.824793	0.979266
WT	nuc_target_10_multi_bin.tiff_2	70830	13674	0.591	nuc_predict_10_multi_bin.tiff_1	101617	18698	0.563	nuc_predict_10_multi_bin.tiff_1	71071	14038	0.591	nuc_predict_10_multi_bin.tiff_1	76440	14596	0.597	nuc_predict_10_multi_bin.tiff_1	76328	14312	0.608		0.844316	1.27351	1.01853	1.04811	0.844316	1.27351	1.01853	1.04811	1.65195	0.567068	0.944543	0.735825	0.882246	1.06502	1.03784	1.01449	0.882246	1.06502	1.03784	1.01449	1.57842	1.0496	1.08526	0.827505	1.01248	0.985959	0.975039	1.03376
WT	nuc_target_11_multi_bin.tiff_1	58743	12364	0.639	nuc_predict_11_multi_bin.tiff_1	75930	14758	0.588	nuc_predict_11_multi_bin.tiff_1	66187	13460	0.588	nuc_predict_11_multi_bin.tiff_1	61909	12808	0.591	nuc_predict_11_multi_bin.tiff_1	63029	13098	0.585		1.43466	0.699401	1.0792	0.92009	1.43466	0.699401	1.0792	0.92009	0.952892	1.03675	0.944024	0.983382	1.36741	1.02662	1.06743	0.932368	1.36741	1.02662	1.06743	0.932368	1.07098	1.00092	0.974356	0.995495	0.952623	1	1.01015	0.789082
WT	nuc_target_12_multi_bin.tiff_1	41443	9342	0.451	nuc_predict_12_multi_bin.tiff_1	47001	12832	0.491	nuc_predict_12_multi_bin.tiff_1	45680	10446	0.592	nuc_predict_12_multi_bin.tiff_1	25171	7658	0.542	nuc_predict_12_multi_bin.tiff_1	41834	9530	0.612		1.29258	0.871684	1.0539	1.02867	1.29258	0.871684	1.0539	1.02867	1.12387	0.885726	0.902938	0.74913	1.19363	1.08864	1.03591	1.02824	1.19363	1.08864	1.03591	1.02824	1.10472	1.02431	0.962132	0.805092	0.920188	0.920188	0.924883	1.01818
WT	nuc_target_14_multi_bin.tiff_1	74419	18970	0.677	nuc_predict_14_multi_bin.tiff_4	66177	13650	0.58	nuc_predict_14_multi_bin.tiff_1	8636	3500	0.582	nuc_predict_14_multi_bin.tiff_2	53728	12244	0.562	nuc_predict_14_multi_bin.tiff_2	55542	12406	0.567		1.13411	0.971894	0.607364	1.07762	1.13411	0.971894	0.607364	1.07762	0.993036	0.999719	0.930172	1.06707	1.37358	1.11818	0.819739	1.04666	1.37358	1.11818	0.819739	1.04666	0.983616	0.965807	0.927198	1.0781	1.08869	1.31264	1.20177	1.02876
WT	nuc_target_15_multi_bin.tiff_1	74040	13406	0.806	nuc_predict_15_multi_bin.tiff_1	81852	15304	0.596	nuc_predict_15_multi_bin.tiff_1	74704	13608	0.63	nuc_predict_15_multi_bin.tiff_1	73090	13450	0.629	nuc_predict_15_multi_bin.tiff_1	68988	12834	0.634		0.889249	0.130499	0.721966	1.08372	0.889249	0.130499	0.721966	1.08372	0.649974	0.4901	0.348063	0.99333	0.719557	0.184502	0.64544	1.02983	0.719557	0.184502	0.64544	1.02983	0.673269	0.328875	0.407795	0.97341	0.856721	0.859675	0.830133	1.02581
WT	nuc_target_16_multi_bin.tiff_2	50393	12688	0.52	nuc_predict_16_multi_bin.tiff_1	109379	35744	0.309	nuc_predict_16_multi_bin.tiff_5	2870	2240	0.436	nuc_predict_16_multi_bin.tiff_3	17953	5840	0.568	nuc_predict_16_multi_bin.tiff_3	49374	12278	0.53		1.10551	0.912672	0.987169	1.07296	1.10551	0.912672	0.987169	1.07296	1.1461	0.767869	0.924755	1.06915	1.14158	1.01507	1.00328	1.05937	1.14158	1.01507	1.00328	1.05937	1.56665	0.936756	0.991114	1.0097	0.739454	0.781638	0.780397	0.915493
WT	nuc_target_17_multi_bin.tiff_1	48544	10610	0.596	nuc_predict_17_multi_bin.tiff_9	43667	9640	0.622	nuc_predict_17_multi_bin.tiff_1	40616	9394	0.608	nuc_predict_17_multi_bin.tiff_1	44867	9980	0.612	nuc_predict_17_multi_bin.tiff_1	44445	9838	0.617		2.17052	0.026239	0.35626	1.00943	2.17052	0.026239	0.35626	1.00943	0.740787	1.07269	0.710111	0.948174	2.81715	0.176545	0.460277	1.02012	2.81715	0.176545	0.460277	1.02012	0.804787	0.854388	0.801596	0.97674	0.594231	0.838462	1.09231	1.35698
WT	nuc_target_18_multi_bin.tiff_1	62910	12148	0.624	nuc_predict_18_multi_bin.tiff_1	74902	14020	0.613	nuc_predict_18_multi_bin.tiff_1	44874	10604	0.576	nuc_predict_18_multi_bin.tiff_1	45577	10482	0.589	nuc_predict_18_multi_bin.tiff_1	55466	11548	0.609		0.899534	0.93013	0.924254	0.746342	0.899534	0.93013	0.924254	0.746342	1.32387	0.869439	1.01893	1.17905	0.908577	0.885391	0.940622	0.65398	0.908577	0.885391	0.940622	0.65398	1.21091	1.10575	1.03214	1.095	1.04362	1.02013	1.02685	0.837518
WT	nuc_target_19_multi_bin.tiff_1	61493	12638	0.627	nuc_predict_19_multi_bin.tiff_1	75856	14478	0.599	nuc_predict_19_multi_bin.tiff_1	61763	12768	0.592	nuc_predict_19_multi_bin.tiff_1	61842	12708	0.595	nuc_predict_19_multi_bin.tiff_1	61542	12566	0.6		1.19062	0.599103	0.724479	0.931767	1.19062	0.599103	0.724479	0.931767	1.82931	0.796097	1.37028	1.14395	1.1541	0.872901	0.862858	0.957333	1.1541	0.872901	0.862858	0.957333	1.74353	1.38447	1.34831	1.09387	0.982372	0.923077	0.94391	0.7866
WT	nuc_target_20_multi_bin.tiff_1	60809	11924	0.632	nuc_predict_20_multi_bin.tiff_1	96674	16596	0.614	nuc_predict_20_multi_bin.tiff_1	74288	13578	0.629	nuc_predict_20_multi_bin.tiff_1	72434	13174	0.638	nuc_predict_20_multi_bin.tiff_1	60855	11878	0.63		1.23357	0.814214	1.00568	0.979779	1.23357	0.814214	1.00568	0.979779	1.4421	0.735873	1.02084	1.15372	1.14559	1.01029	1.00554	0.967686	1.14559	1.01029	1.00554	0.967686	1.34197	1.09256	1.05082	1.08739	0.955343	0.944179	0.948963	1.01923
WT	nuc_target_21_multi_bin.tiff_1	58862	14918	0.603	nuc_predict_21_multi_bin.tiff_2	60010	12870	0.576	nuc_predict_21_multi_bin.tiff_2	56601	12462	0.572	nuc_predict_21_multi_bin.tiff_2	51205	11696	0.57	nuc_predict_21_multi_bin.tiff_2	49770	11590	0.565		1.5898	0.768438	1.19117	0.915561	1.5898	0.768438	1.19117	0.915561	1.15611	0.9639	0.905411	1.07751	1.39181	1.13871	1.10483	0.927238	1.39181	1.13871	1.10483	0.927238	1.07282	1.04089	0.935164	1.01582	0.971519	0.995253	1.00949	1.03523
WT	nuc_target_22_multi_bin.tiff_1	70744	13084	0.612	nuc_predict_22_multi_bin.tiff_2	87117	15172	0.626	nuc_predict_22_multi_bin.tiff_1	69712	13090	0.626	nuc_predict_22_multi_bin.tiff_1	71201	13284	0.625	nuc_predict_22_multi_bin.tiff_1	68755	12892	0.63		1.0195	0.943193	0.869916	0.881672	1.0195	0.943193	0.869916	0.881672	1.9663	0.655566	1.25263	1.27487	0.862716	0.835367	0.784019	0.950609	0.862716	0.835367	0.784019	0.950609	1.93892	1.2586	1.21707	1.16237	0.955224	0.94859	0.945274	0.975962
WT	nuc_target_23_multi_bin.tiff_1	42867	9822	0.685	nuc_predict_23_multi_bin.tiff_1	46762	10144	0.619	nuc_predict_23_multi_bin.tiff_1	41021	9326	0.617	nuc_predict_23_multi_bin.tiff_1	32021	8008	0.609	nuc_predict_23_multi_bin.tiff_1	36091	8682	0.608		1.23144	0.800211	1.00646	1.0008	1.23144	0.800211	1.00646	1.0008	1.2323	0.92022	0.982898	1.02793	1.15958	1.00046	1.01529	0.994303	1.15958	1.00046	1.01529	0.994303	1.15688	1.10339	1.00687	0.981016	1.02288	1.02288	1.02124	0.956938
WT	nuc_target_24_multi_bin.tiff_1	74856	14038	0.655	nuc_predict_24_multi_bin.tiff_1	89521	15802	0.612	nuc_predict_24_multi_bin.tiff_1	82711	15030	0.611	nuc_predict_24_multi_bin.tiff_1	82615	14890	0.616	nuc_predict_24_multi_bin.tiff_1	75982	14188	0.611		1.09086	0.877229	0.746985	0.983235	1.09086	0.877229	0.746985	0.983235	1.66534	0.835913	1.66703	1.0904	1.03278	0.949501	0.815313	0.982382	1.03278	0.949501	0.815313	0.982382	1.63881	1.65367	1.72084	1.05493	0.90365	0.90073	0.889051	1.27902
WT	nuc_target_25_multi_bin.tiff_2	34704	9166	0.561	nuc_predict_25_multi_bin.tiff_1	38176	12262	0.447	nuc_predict_25_multi_bin.tiff_1	26595	7472	0.577	nuc_predict_25_multi_bin.tiff_2	21386	6384	0.584	nuc_predict_25_multi_bin.tiff_1	31050	8314	0.575		1.19591	0.923928	1.10365	0.792321	1.19591	0.923928	1.10365	0.792321	2.03627	0.730102	1.40802	1.21671	1.12566	1.07067	1.06069	0.784851	1.12566	1.07067	1.06069	0.784851	1.9753	1.45025	1.38654	1.12612	0.934351	0.932824	0.940458	1.09015
WT	nuc_target_26_multi_bin.tiff_2	37959	8502	0.642	nuc_predict_26_multi_bin.tiff_4	44497	9562	0.635	nuc_predict_26_multi_bin.tiff_2	30831	7600	0.626	nuc_predict_26_multi_bin.tiff_2	37770	8628	0.631	nuc_predict_26_multi_bin.tiff_2	37490	8716	0.622		1.10005	0.696642	0.61624	1.00076	1.10005	0.696642	0.61624	1.00076	1.00767	1	0.953301	1.06341	1.33777	0.815187	0.696487	0.996142	1.33777	0.815187	0.696487	0.996142	1.186	1.05261	1.00809	1.05254	0.796791	1.02852	1.041	0.996835
fab1 RT	nuc_target_27_multi_bin.tiff_1	29551	8224	0.491	nuc_predict_27_multi_bin.tiff_11	2890	1994	0.492	nuc_predict_27_multi_bin.tiff_2	28067	7602	0.588	nuc_predict_27_multi_bin.tiff_3	30057	8120	0.576	nuc_predict_27_multi_bin.tiff_1	33051	8964	0.556		1.17224	0.692878	0.995021	0.845537	1.17224	0.692878	0.995021	0.845537	1.82459	0.729671	1.3178	0.966357	1.12468	0.893907	1.01482	0.776914	1.12468	0.893907	1.01482	0.776914	3.1989	1.32494	1.29956	1.03542	0.989097	0.975078	0.982866	0.936982
fab1 RT	nuc_target_28_multi_bin.tiff_1	115584	18224	0.634	nuc_predict_28_multi_bin.tiff_2	71910	14202	0.589	nuc_predict_28_multi_bin.tiff_1	96352	16192	0.628	nuc_predict_28_multi_bin.tiff_1	86867	15204	0.624	nuc_predict_28_multi_bin.tiff_1	95321	15878	0.636		0.097797	9.71176	1.01712	0.971885	0.559054	1.14037	0.606282	0.924996	1.90444	0.75138	1.5054	1.1244	0.242461	0.924368	0.987354	0.985326	0.69086	0.715854	0.713449	0.96245	0.78316	1.64239	1.79356	0.997024	1.00204	1.19756	1.17312	1.02941
fab1 RT	nuc_target_29_multi_bin.tiff_1	71556	16992	0.544	nuc_predict_29_multi_bin.tiff_1	22411	7668	0.501	nuc_predict_29_multi_bin.tiff_1	38235	9536	0.576	nuc_predict_29_multi_bin.tiff_1	43993	10654	0.566	nuc_predict_29_multi_bin.tiff_1	64960	15012	0.521		0.622145	1.3399	0.751549	0.84193	0.955204	1.06097	0.781281	0.930125	0.988438	1.01675	0.694229	1.00948	0.779302	0.888499	0.834284	0.883934	0.988616	1.01889	0.880983	0.981144	1.14997	0.98918	0.794633	1.11822	0.929022	0.990536	0.984227	0.887591
fab1 RT	nuc_target_30_multi_bin.tiff_1	109999	20418	0.529	nuc_predict_30_multi_bin.tiff_1	64239	14342	0.541	nuc_predict_30_multi_bin.tiff_1	75708	16448	0.526	nuc_predict_30_multi_bin.tiff_1	73615	16578	0.512	nuc_predict_30_multi_bin.tiff_1	80940	16896	0.536		0.313195	1.70608	0.614805	1.01504	0.430857	0.156151	0.121802	1.04501	0.947929	0.954653	0.73302	0.955859	0.451271	0.561205	0.627001	1.01069	0.825957	0.162665	0.293318	1.00242	1.09267	0.9164	0.808431	1.03585	0.920956	1.05882	1.04044	0.932824
fab1 RT	nuc_target_31_multi_bin.tiff_1	60839	11542	0.56	nuc_predict_31_multi_bin.tiff_1	86176	15102	0.625	nuc_predict_31_multi_bin.tiff_1	58560	11466	0.636	nuc_predict_31_multi_bin.tiff_1	50821	10506	0.632	nuc_predict_31_multi_bin.tiff_1	59828	11490	0.644		0.583996	1.17854	0.669233	0.89471	0.980046	1.40067	1.1641	0.951262	1.36173	0.844361	0.997222	1.18192	0.702419	0.805564	0.811931	0.907048	1.04207	1.20586	1.14989	0.969781	0.963976	1.07992	0.998228	0.958139	1.02268	0.994329	0.967864	1.02496
fab1 RT	nuc_target_32_multi_bin.tiff_1	175609	28670	0.642	nuc_predict_32_multi_bin.tiff_1	93990	17458	0.573	nuc_predict_32_multi_bin.tiff_2	92108	16072	0.614	nuc_predict_32_multi_bin.tiff_2	93273	16002	0.622	nuc_predict_32_multi_bin.tiff_1	131554	23082	0.542		1.41646	0.67954	0.835336	0.987645	0.772489	1.01893	0.735932	0.864181	1.09037	1.0046	0.835789	1.18192	1.30844	0.993415	0.910241	1.02517	0.816957	0.828004	0.797578	0.899734	1.60839	1.05157	0.905628	1.14343	1.11607	1.13571	1.12857	0.968847
fab1 RT	nuc_target_33_multi_bin.tiff_1	70926	14802	0.598	nuc_predict_33_multi_bin.tiff_2	58176	14094	0.515	nuc_predict_33_multi_bin.tiff_1	70944	14988	0.553	nuc_predict_33_multi_bin.tiff_1	68139	15044	0.536	nuc_predict_33_multi_bin.tiff_1	75683	15958	0.542		0.535223	0.979977	0.53114	1.11844	1.08145	0.845076	0.841308	0.933161	1.15111	0.802376	0.91436	0.997955	0.608929	0.560586	0.558144	1.08998	1.1283	0.879844	0.835396	0.952259	1.08534	0.938051	0.924043	1.03419	0.892523	0.956386	0.968847	1.13238
fab1 RT	nuc_target_34_multi_bin.tiff_1	59668	11508	0.519	nuc_predict_34_multi_bin.tiff_2	54970	12160	0.575	nuc_predict_34_multi_bin.tiff_1	56974	10926	0.655	nuc_predict_34_multi_bin.tiff_1	57170	11022	0.651	nuc_predict_34_multi_bin.tiff_1	59270	11202	0.656		0.820235	1.21947	0.960706	0.82469	0.829708	0.908396	0.788321	0.91473	1.25214	0.942487	0.915156	0.983705	0.952169	1.01257	1.01635	0.871269	0.954061	0.880118	0.878511	0.958112	1.08934	1.06204	0.906826	0.99465	0.861204	0.924749	0.896321	1.00315
fab1 PT	nuc_target_35_multi_bin.tiff_1	90469	16288	0.568	nuc_predict_35_multi_bin.tiff_1	104146	17916	0.598	nuc_predict_35_multi_bin.tiff_1	96549	16346	0.623	nuc_predict_35_multi_bin.tiff_1	92884	16090	0.616	nuc_predict_35_multi_bin.tiff_1	96725	16446	0.62		0.921264	1.03646	0.958135	0.90782	1.13393	0.926974	0.952007	0.7671					1.05666	0.949426	0.957769	0.883475	1.10705	1.05172	0.991212	0.825037					1.1079	1.26204	1.25434	0.957721
fab1 PT	nuc_target_36_multi_bin.tiff_1	115386	22098	0.633	nuc_predict_36_multi_bin.tiff_1	190612	34880	0.459	nuc_predict_36_multi_bin.tiff_1	108090	23194	0.473	nuc_predict_36_multi_bin.tiff_1	108987	23982	0.46	nuc_predict_36_multi_bin.tiff_1	109406	21584	0.513		1.15118	0.927054	1.02669	0.766002	0.551615	1.42583	0.744027	0.919964					1.09995	1.00356	0.987844	0.824534	0.803649	0.847086	0.8061	0.983441					1.05282	1.09683	1.08451	0.993827
fab1 PT	nuc_target_37_multi_bin.tiff_1	92915	17470	0.63	nuc_predict_37_multi_bin.tiff_2	88538	18710	0.513	nuc_predict_37_multi_bin.tiff_1	91792	17486	0.563	nuc_predict_37_multi_bin.tiff_1	87714	17022	0.561	nuc_predict_37_multi_bin.tiff_1	85946	16814	0.56		1.65195	0.567068	0.944543	0.735825	1.24401	0.932483	1.10597	0.93469					1.57842	1.0496	1.08526	0.827505	1.17119	1.1072	1.08186	0.969048					0.725118	0.747235	0.726698	1.01323
fab1 PT	nuc_target_38_multi_bin.tiff_1	68894	12834	0.601	nuc_predict_38_multi_bin.tiff_1	77428	14178	0.62	nuc_predict_38_multi_bin.tiff_1	68580	13146	0.616	nuc_predict_38_multi_bin.tiff_1	62207	12348	0.615	nuc_predict_38_multi_bin.tiff_1	64080	12592	0.615		0.952892	1.03675	0.944024	0.983382	1.12598	0.9393	1.09516	1.11171					1.07098	1.00092	0.974356	0.995495	1.09754	1.04044	1.08945	1.08584					0.814286	0.893651	0.890476	1.15
fab1 PT	nuc_target_39_multi_bin.tiff_2	75385	14038	0.615	nuc_predict_39_multi_bin.tiff_3	74860	13808	0.622	nuc_predict_39_multi_bin.tiff_1	74839	13558	0.633	nuc_predict_39_multi_bin.tiff_3	70121	13016	0.632	nuc_predict_39_multi_bin.tiff_1	78778	14072	0.632		1.12387	0.885726	0.902938	0.74913	1.0418	1.12133	1.15477	0.725527					1.10472	1.02431	0.962132	0.805092	1.03825	1.17527	1.17061	0.79031					1.03161	1.02496	1.02329	0.844237
fab1 PT	nuc_target_40_multi_bin.tiff_1	350517	66244	0.601	nuc_predict_40_multi_bin.tiff_3	227827	44600	0.404	nuc_predict_40_multi_bin.tiff_4	111658	21786	0.515	nuc_predict_40_multi_bin.tiff_2	122002	27014	0.44	nuc_predict_40_multi_bin.tiff_2	302910	59602	0.366		0.993036	0.999719	0.930172	1.06707	0	0	0.920544	0.959385					0.983616	0.965807	0.927198	1.0781	0	1.01797	0.959225	0.91436					1.01138	1.02927	1.02764	0.906355
fab1 PT	nuc_target_41_multi_bin.tiff_1	141325	21156	0.538	nuc_predict_41_multi_bin.tiff_1	161973	33144	0.434	nuc_predict_41_multi_bin.tiff_2	124374	19818	0.608	nuc_predict_41_multi_bin.tiff_2	130691	20968	0.594	nuc_predict_41_multi_bin.tiff_1	131879	20146	0.622		0.649974	0.4901	0.348063	0.99333	1.06401	0.882312	0.936745	0.778606					0.673269	0.328875	0.407795	0.97341	1.00408	0.922985	0.947807	0.873604					0.672213	0.856905	0.732113	1.26397
fab1 PT	nuc_target_42_multi_bin.tiff_2	79020	15040	0.592	nuc_predict_42_multi_bin.tiff_1	58537	12104	0.602	nuc_predict_42_multi_bin.tiff_2	62792	12850	0.595	nuc_predict_42_multi_bin.tiff_2	56113	12056	0.588	nuc_predict_42_multi_bin.tiff_2	72282	14410	0.582		1.1461	0.767869	0.924755	1.06915	0.61948	1.42049	0.853547	0.687498					1.56665	0.936756	0.991114	1.0097	0.804279	1.02422	0.985171	0.724338					0.806691	1.13011	1.10409	1.09155
vac14	nuc_target_43_multi_bin.tiff_1	98055	19124	0.519	nuc_predict_43_multi_bin.tiff_1	54818	13212	0.528	nuc_predict_43_multi_bin.tiff_1	62513	13690	0.556	nuc_predict_43_multi_bin.tiff_1	59449	13644	0.54	nuc_predict_43_multi_bin.tiff_1	75218	15778	0.546		0.740787	1.07269	0.710111	0.948174	0	0	0.827818	0.939673					0.804787	0.854388	0.801596	0.97674	0	0.959828	0.874404	0.977957					1.01689	1.00507	0.993243	0.810427
vac14	nuc_target_44_multi_bin.tiff_1	34222	7730	0.634	nuc_predict_44_multi_bin.tiff_1	32689	7642	0.647	nuc_predict_44_multi_bin.tiff_1	34682	7876	0.653	nuc_predict_44_multi_bin.tiff_1	26737	6810	0.635	nuc_predict_44_multi_bin.tiff_1	31483	7602	0.634		0.559054	1.14037	0.606282	0.924996	0.662837	1.08237	0.670752	0.750704					0.69086	0.715854	0.713449	0.96245	0.731053	0.766732	0.743356	0.823121					1.01734	1.07129	1.04046	0.888889
vac14	nuc_target_45_multi_bin.tiff_1	105130	20742	0.577	nuc_predict_45_multi_bin.tiff_1	45296	17132	0.359	nuc_predict_45_multi_bin.tiff_1	7073	3374	0.528	nuc_predict_45_multi_bin.tiff_1	12805	6084	0.435	nuc_predict_45_multi_bin.tiff_1	98264	20100	0.512		0.955204	1.06097	0.781281	0.930125	0.995447	1.04806	0.887706	1.10363					0.988616	1.01889	0.880983	0.981144	0.973	1.00337	0.914951	1.07958					1.0205	1.02997	1.00158	1.02329
vac14	nuc_target_46_multi_bin.tiff_1	52170	10648	0.597	nuc_predict_46_multi_bin.tiff_1	51129	11096	0.6	nuc_predict_46_multi_bin.tiff_1	71615	12840	0.65	nuc_predict_46_multi_bin.tiff_1	60731	12244	0.61	nuc_predict_46_multi_bin.tiff_1	57998	11562	0.627		0.430857	0.156151	0.121802	1.04501	1.171	0.90926	0.928813	1.04721					0.825957	0.162665	0.293318	1.00242	1.12696	1.0657	0.972214	1.04885					0.622184	0.915078	0.753899	1.02764
vac14	nuc_target_47_multi_bin.tiff_1	122249	20640	0.639	nuc_predict_47_multi_bin.tiff_1	94436	16862	0.595	nuc_predict_47_multi_bin.tiff_1	96224	17090	0.594	nuc_predict_47_multi_bin.tiff_1	89967	16462	0.59	nuc_predict_47_multi_bin.tiff_1	88695	16312	0.59		0.980046	1.40067	1.1641	0.951262	0	0	0.711041	1.00514					1.04207	1.20586	1.14989	0.969781	0	1.17933	0.82885	1.0253					1.00503	1.08878	1.02178	0.967742
vac14	nuc_target_48_multi_bin.tiff_2	63721	12284	0.628	nuc_predict_48_multi_bin.tiff_1	68911	13860	0.586	nuc_predict_48_multi_bin.tiff_2	58235	10808	0.672	nuc_predict_48_multi_bin.tiff_2	53609	10262	0.67	nuc_predict_48_multi_bin.tiff_2	61133	11232	0.668		0.772489	1.01893	0.735932	0.864181	0	0	0.744832	1.04383					0.816957	0.828004	0.797578	0.899734	0	0.696624	0.81463	1.03921					0.931142	0.929577	0.923318	0.608985
vac14	nuc_target_49_multi_bin.tiff_1	174765	23640	0.656	nuc_predict_49_multi_bin.tiff_1	145004	22554	0.592	nuc_predict_49_multi_bin.tiff_2	131721	20806	0.602	nuc_predict_49_multi_bin.tiff_1	137771	20768	0.621	nuc_predict_49_multi_bin.tiff_1	136073	20652	0.619		1.08145	0.845076	0.841308	0.933161	0.878374	0.804091	0.701985	0.998647					1.1283	0.879844	0.835396	0.952259	0.891398	0.775818	0.774169	0.981979					0.933121	1.07006	1.06688	1.15613
vac14	nuc_target_50_multi_bin.tiff_1	81721	13882	0.665	nuc_predict_50_multi_bin.tiff_1	92666	15368	0.644	nuc_predict_50_multi_bin.tiff_1	85899	14600	0.645	nuc_predict_50_multi_bin.tiff_1	77799	13760	0.64	nuc_predict_50_multi_bin.tiff_1	76791	13576	0.644		0.829708	0.908396	0.788321	0.91473	1.20963	0.927688	1.04578	0.941923					0.954061	0.880118	0.878511	0.958112	1.00572	0.953283	0.933959	0.979058					0.902439	0.917683	0.946646	0.983108
vac14	nuc_target_51_multi_bin.tiff_1	82079	14688	0.63	nuc_predict_51_multi_bin.tiff_1	45276	11804	0.52	nuc_predict_51_multi_bin.tiff_1	64556	12442	0.625	nuc_predict_51_multi_bin.tiff_1	61069	11840	0.633	nuc_predict_51_multi_bin.tiff_1	61617	12090	0.624		1.13393	0.926974	0.952007	0.7671	1.15897	0.871909	1.19594	0.986121					1.10705	1.05172	0.991212	0.825037	1.06311	0.985206	1.08263	0.99215					0.968421	0.969925	0.962406	1.05202
vac14	nuc_target_52_multi_bin.tiff_1	69673	12314	0.669	nuc_predict_52_multi_bin.tiff_1	86674	14422	0.657	nuc_predict_52_multi_bin.tiff_1	80822	13634	0.663	nuc_predict_52_multi_bin.tiff_1	77056	13322	0.657	nuc_predict_52_multi_bin.tiff_1	76893	13294	0.658		0.551615	1.42583	0.744027	0.919964	0.887803	1.21643	0.918887	0.722065					0.803649	0.847086	0.8061	0.983441	0.878328	1.00117	0.898645	0.76624					0.825397	0.992063	1.00476	1
vac14	nuc_target_53_multi_bin.tiff_1	66616	12610	0.664	nuc_predict_53_multi_bin.tiff_1	75008	13840	0.621	nuc_predict_53_multi_bin.tiff_1	70455	13120	0.629	nuc_predict_53_multi_bin.tiff_1	72955	13738	0.615	nuc_predict_53_multi_bin.tiff_1	69761	13226	0.62		1.24401	0.932483	1.10597	0.93469	0.892312	0.931524	0.770162	0.805449					1.17119	1.1072	1.08186	0.969048	1.05011	0.883593	0.853498	0.90987					0.982063	0.991031	0.982063	0.887348
vac14	nuc_target_54_multi_bin.tiff_2	71848	13282	0.629	nuc_predict_54_multi_bin.tiff_1	74851	13790	0.623	nuc_predict_54_multi_bin.tiff_2	83933	15610	0.594	nuc_predict_54_multi_bin.tiff_3	82968	15548	0.592	nuc_predict_54_multi_bin.tiff_2	72217	13618	0.616		1.12598	0.9393	1.09516	1.11171	1.58458	0.859547	1.36167	0.91734					1.09754	1.04044	1.08945	1.08584	1.32807	1.20734	1.20661	0.925076					0.935241	0.947289	0.926205	1.05025
vac14	nuc_target_55_multi_bin.tiff_1	73689	12802	0.604					nuc_predict_55_multi_bin.tiff_1	75584	13032	0.663	nuc_predict_55_multi_bin.tiff_1	67834	12280	0.655	nuc_predict_55_multi_bin.tiff_1	76919	13304	0.657		1.0418	1.12133	1.15477	0.725527	0.679806	1.58267	1.08652	0.969264					1.03825	1.17527	1.17061	0.79031	0.835199	1.00389	1.00637	0.983727					0.990461	0.944356	0.941176	0.923318
vac14	nuc_target_56_multi_bin.tiff_2	62066	11764	0.644	nuc_predict_56_multi_bin.tiff_1	66039	11812	0.669	nuc_predict_56_multi_bin.tiff_1	58267	10858	0.669	nuc_predict_56_multi_bin.tiff_3	58140	11150	0.651	nuc_predict_56_multi_bin.tiff_2	61982	11552	0.656		0	0	0.920544	0.959385	1.75279	0.852449	1.32559	0.93343					0	1.01797	0.959225	0.91436	1.40598	1.26364	1.18672	0.999213					0	1.09768	1.08444	1.06369
vac14	nuc_target_57_multi_bin.tiff_1	103603	17668	0.609	nuc_predict_57_multi_bin.tiff_1	64180	14210	0.546	nuc_predict_57_multi_bin.tiff_1	91167	18096	0.541	nuc_predict_57_multi_bin.tiff_1	88430	17406	0.551	nuc_predict_57_multi_bin.tiff_1	97586	17298	0.593		1.06401	0.882312	0.936745	0.778606	1.19865	1.17857	1.01788	0.8683					1.00408	0.922985	0.947807	0.873604	1.13646	1.23766	1.02957	0.91254					1.03882	1.03882	1.01087	0.943598
vac14	nuc_target_58_multi_bin.tiff_1	73277	12994	0.641					nuc_predict_58_multi_bin.tiff_1	69524	12472	0.656	nuc_predict_58_multi_bin.tiff_1	60660	11362	0.657	nuc_predict_58_multi_bin.tiff_1	72260	12892	0.651		0.61948	1.42049	0.853547	0.687498	0.682975	2.07712	0.92819	0.771512					0.804279	1.02422	0.985171	0.724338	0.783088	1.20362	0.92336	0.843694					0.896552	0.888342	0.904762	0.96463
vac14	nuc_target_59_multi_bin.tiff_1	92608	16256	0.64	nuc_predict_59_multi_bin.tiff_1	61384	11884	0.633	nuc_predict_59_multi_bin.tiff_1	66440	12464	0.636	nuc_predict_59_multi_bin.tiff_1	62117	12084	0.628	nuc_predict_59_multi_bin.tiff_1	66869	12456	0.64		0	0	0.827818	0.939673	1.14141	1.1911	1.04823	1.0258					0	0.959828	0.874404	0.977957	1.05031	1.16816	0.991497	0.941088					0	1.0234	1.02496	0.968421
vac14	nuc_target_60_multi_bin.tiff_1	62158	11852	0.59	nuc_predict_60_multi_bin.tiff_1	61875	11532	0.656	nuc_predict_60_multi_bin.tiff_1	64849	11892	0.656	nuc_predict_60_multi_bin.tiff_1	55178	10844	0.646	nuc_predict_60_multi_bin.tiff_1	57020	10964	0.653		0.662837	1.08237	0.670752	0.750704	1.53216	1.05056	1.2671	1.09067					0.731053	0.766732	0.743356	0.823121	1.29696	1.3319	1.17068	1.03746					0.989062	0.99375	0.98125	0.990476
vac14	nuc_target_61_multi_bin.tiff_1	74311	13028	0.59	nuc_predict_61_multi_bin.tiff_1	87018	14682	0.647	nuc_predict_61_multi_bin.tiff_1	79122	13884	0.642	nuc_predict_61_multi_bin.tiff_1	69021	12666	0.642	nuc_predict_61_multi_bin.tiff_2	72027	12816	0.653		0.995447	1.04806	0.887706	1.10363	1.05074	1.1806	0.976057	1.00056					0.973	1.00337	0.914951	1.07958	0.98149	1.09065	0.961082	0.937412					1.11186	1.11186	1.09492	0.983558
vac14	nuc_target_62_multi_bin.tiff_1	61154	12714	0.577					nuc_predict_62_multi_bin.tiff_1	77515	14994	0.586	nuc_predict_62_multi_bin.tiff_1	43483	10538	0.567	nuc_predict_62_multi_bin.tiff_1	57083	12704	0.564		1.171	0.90926	0.928813	1.04721	1.62586	0.88441	1.36398	0.761653					1.12696	1.0657	0.972214	1.04885	1.3797	1.25821	1.23403	0.843721					1.09661	1.08814	1.08814	0.933735
vac14	nuc_target_63_multi_bin.tiff_1	59157	12440	0.45					nuc_predict_63_multi_bin.tiff_1	34231	8666	0.588	nuc_predict_63_multi_bin.tiff_1	44062	10134	0.595	nuc_predict_63_multi_bin.tiff_1	51366	11352	0.589		0	0	0.711041	1.00514	1.05845	1.35584	1.35309	1.26452					0	1.17933	0.82885	1.0253	1.00338	1.24112	1.2085	1.14752					0	1.0156	0.982669	0.979332
vac14	nuc_target_64_multi_bin.tiff_1	81479	15764	0.61	nuc_predict_64_multi_bin.tiff_1	71569	14052	0.593	nuc_predict_64_multi_bin.tiff_1	57548	12230	0.589	nuc_predict_64_multi_bin.tiff_1	57197	12204	0.588	nuc_predict_64_multi_bin.tiff_1	62862	13300	0.575		0	0	0.744832	1.04383	1.09091	1.11362	1.0747	0.993339					0	0.696624	0.81463	1.03921	1.15132	1.13461	1.07167	0.963153					0	1.30667	1.32222	1.08775
vac14	nuc_target_65_multi_bin.tiff_1	88452	21320	0.603	nuc_predict_65_multi_bin.tiff_1	106994	21442	0.508	nuc_predict_65_multi_bin.tiff_1	99257	20324	0.51	nuc_predict_65_multi_bin.tiff_1	92501	19912	0.497	nuc_predict_65_multi_bin.tiff_1	90734	20064	0.487		0.878374	0.804091	0.701985	0.998647	1.47739	0.995452	1.04429	1.11157					0.891398	0.775818	0.774169	0.981979	1.26033	1.25945	1.05277	1.1335					0.972131	0.965574	0.963934	1.01863
vac14	nuc_target_66_multi_bin.tiff_1	64168	12708	0.655	nuc_predict_66_multi_bin.tiff_1	74369	13510	0.633	nuc_predict_66_multi_bin.tiff_1	64843	12520	0.623	nuc_predict_66_multi_bin.tiff_1	76741	13758	0.635	nuc_predict_66_multi_bin.tiff_1	69986	13184	0.623		1.20963	0.927688	1.04578	0.941923	1.36062	0.996343	1.05512	0.96178					1.00572	0.953283	0.933959	0.979058	1.23678	1.23851	1.05437	1.00725					0.842454	0.845771	0.824212	0.973727
vac14	nuc_target_67_multi_bin.tiff_1	98764	17128	0.637	nuc_predict_67_multi_bin.tiff_1	87683	15044	0.634	nuc_predict_67_multi_bin.tiff_1	106660	17148	0.634	nuc_predict_67_multi_bin.tiff_1	90753	15392	0.634	nuc_predict_67_multi_bin.tiff_1	98819	16056	0.644		1.15897	0.871909	1.19594	0.986121	1.60518	0.9732	1.26762	1.21801					1.06311	0.985206	1.08263	0.99215	1.34942	1.32573	1.17836	1.1404					0.966412	0.951145	0.969466	1.0156
vac14	nuc_target_68_multi_bin.tiff_1	74744	13092	0.604	nuc_predict_68_multi_bin.tiff_1	66695	13748	0.579	nuc_predict_68_multi_bin.tiff_1	62128	11568	0.656	nuc_predict_68_multi_bin.tiff_1	57565	11174	0.645	nuc_predict_68_multi_bin.tiff_1	56929	11046	0.648		0.887803	1.21643	0.918887	0.722065	2.13344	0.966761	1.38841	1.21924					0.878328	1.00117	0.898645	0.76624	1.69654	1.63768	1.29244	1.08631					0.99529	0.99529	0.99529	1
vac14	nuc_target_69_multi_bin.tiff_1	54453	10900	0.611	nuc_predict_69_multi_bin.tiff_1	86285	14476	0.652	nuc_predict_69_multi_bin.tiff_1	74166	13160	0.649	nuc_predict_69_multi_bin.tiff_1	74147	13152	0.649	nuc_predict_69_multi_bin.tiff_1	68857	12508	0.65		0.892312	0.931524	0.770162	0.805449	1.54877	0.736751	1.07036	0.954772					1.05011	0.883593	0.853498	0.90987	1.28897	1.05483	1.02667	0.988784					0.958609	1.08609	1.06788	0.929878
vac14	nuc_target_70_multi_bin.tiff_1	65604	12864	0.636	nuc_predict_70_multi_bin.tiff_1	44598	10744	0.566	nuc_predict_70_multi_bin.tiff_1	70584	12914	0.64	nuc_predict_70_multi_bin.tiff_1	71280	12946	0.642	nuc_predict_70_multi_bin.tiff_1	65167	12390	0.632		1.58458	0.859547	1.36167	0.91734	1.18565	1.19948	1.18235	0.787359					1.32807	1.20734	1.20661	0.925076	1.04694	1.17358	1.07553	0.857607					1.0671	1.06219	1.06219	1.10678
vac14	nuc_target_71_multi_bin.tiff_1	22519	6084	0.595	nuc_predict_71_multi_bin.tiff_1	39471	8554	0.655	nuc_predict_71_multi_bin.tiff_1	33647	7688	0.656	nuc_predict_71_multi_bin.tiff_1	29851	7220	0.645	nuc_predict_71_multi_bin.tiff_1	26551	6662	0.646		0.679806	1.58267	1.08652	0.969264	1.40855	1.09742	1.43022	0.776261					0.835199	1.00389	1.00637	0.983727	1.25766	1.33152	1.27884	0.819281					0.889937	1.00629	1.00943	1.10678
vac14	nuc_target_72_multi_bin.tiff_1	30204	7372	0.595	nuc_predict_72_multi_bin.tiff_1	36204	8378	0.632	nuc_predict_72_multi_bin.tiff_1	42669	9124	0.647	nuc_predict_72_multi_bin.tiff_1	30744	7590	0.625	nuc_predict_72_multi_bin.tiff_1	34552	8064	0.636		1.75279	0.852449	1.32559	0.93343	1.87147	0.846348	1.72033	0.996268					1.40598	1.26364	1.18672	0.999213	1.50943	1.32981	1.38566	0.991535					1.10084	1.10252	1.08403	0.97747
vac14	nuc_target_73_multi_bin.tiff_1	25651	7072	0.631	nuc_predict_73_multi_bin.tiff_1	17519	5538	0.589	nuc_predict_73_multi_bin.tiff_1	36389	8512	0.624	nuc_predict_73_multi_bin.tiff_1	23809	6530	0.613	nuc_predict_73_multi_bin.tiff_1	29594	7690	0.602		1.19865	1.17857	1.01788	0.8683	1.20451	1.06877	1.07528	0.894746					1.13646	1.23766	1.02957	0.91254	1.0762	1.13252	1.0326	0.939653					1.06218	1.08739	1.05042	1.30889
vac14	nuc_target_74_multi_bin.tiff_1	33633	8468	0.618	nuc_predict_74_multi_bin.tiff_1	38389	8894	0.619	nuc_predict_74_multi_bin.tiff_1	45725	9892	0.625	nuc_predict_74_multi_bin.tiff_1	35255	8396	0.619	nuc_predict_74_multi_bin.tiff_1	36240	8602	0.616		0.682975	2.07712	0.92819	0.771512	1.33738	0.898578	0.77924	0.950846					0.783088	1.20362	0.92336	0.843694	1.14699	1.07827	0.82511	0.958556					0.933439	0.988906	0.971474	0.942623
vac14	nuc_target_75_multi_bin.tiff_1	27537	6984	0.644	nuc_predict_75_multi_bin.tiff_1	42191	9058	0.647	nuc_predict_75_multi_bin.tiff_1	44324	9302	0.651	nuc_predict_75_multi_bin.tiff_1	34892	8176	0.632	nuc_predict_75_multi_bin.tiff_1	35106	8118	0.639		1.14141	1.1911	1.04823	1.0258	0.950252	0.95807	0.743018	0.968957					1.05031	1.16816	0.991497	0.941088	0.943246	0.920311	0.822741	0.937485					1.00162	1.01133	1.00162	0.807629
vac14	nuc_target_76_multi_bin.tiff_1	35375	8428	0.63	nuc_predict_76_multi_bin.tiff_1	37170	8272	0.651	nuc_predict_76_multi_bin.tiff_1	43883	9192	0.655	nuc_predict_76_multi_bin.tiff_1	34528	8100	0.633	nuc_predict_76_multi_bin.tiff_1	36363	8268	0.642		1.53216	1.05056	1.2671	1.09067	1.24533	0.957407	1.05881	1.19481					1.29696	1.3319	1.17068	1.03746	1.13163	1.08959	1.01837	1.1114					1.00466	1.01087	0.981366	0.951145
vac14	nuc_target_77_multi_bin.tiff_1	26669	6700	0.618	nuc_predict_77_multi_bin.tiff_1	43360	9244	0.646	nuc_predict_77_multi_bin.tiff_1	38348	8430	0.652	nuc_predict_77_multi_bin.tiff_1	36376	8268	0.642	nuc_predict_77_multi_bin.tiff_1	29080	7068	0.647		1.05074	1.1806	0.976057	1.00056	1.13919	1.01891	0.745274	1.03018					0.98149	1.09065	0.961082	0.937412	1.07125	1.07904	0.822154	1.03164					1.03333	1.03968	1.00476	1.01099
vac14	nuc_target_78_multi_bin.tiff_1	35416	8278	0.572	nuc_predict_78_multi_bin.tiff_2	37486	8306	0.652	nuc_predict_78_multi_bin.tiff_1	50825	10274	0.646	nuc_predict_78_multi_bin.tiff_1	47921	10004	0.638	nuc_predict_78_multi_bin.tiff_1	43091	9322	0.638		1.62586	0.88441	1.36398	0.761653	1.11599	1.09135	0.898506	1.23948					1.3797	1.25821	1.23403	0.843721	1.0456	1.10855	0.923834	1.15994					1.04531	1.05502	1.03883	1.07285
vac14	nuc_target_79_multi_bin.tiff_1	51019	10772	0.637	nuc_predict_79_multi_bin.tiff_1	55657	12402	0.568	nuc_predict_79_multi_bin.tiff_1	61981	12222	0.62	nuc_predict_79_multi_bin.tiff_1	54830	11544	0.605	nuc_predict_79_multi_bin.tiff_1	54254	11338	0.611		1.05845	1.35584	1.35309	1.26452	1.38925	1.01505	1.16963	1.01713					1.00338	1.24112	1.2085	1.14752	1.19905	1.21183	1.0925	1.04287					1.13986	1.12937	1.11538	1.06383
aF	nuc_target_80_multi_bin.tiff_1	48390	10080	0.64	nuc_predict_80_multi_bin.tiff_1	64062	12206	0.634	nuc_predict_80_multi_bin.tiff_1	55698	11146	0.633	nuc_predict_80_multi_bin.tiff_1	49306	10404	0.625	nuc_predict_80_multi_bin.tiff_1	46762	10050	0.625		1.09091	1.11362	1.0747	0.993339									1.15132	1.13461	1.07167	0.963153									0.89168	0.973312	0.949765	0.993711
aF	nuc_target_81_multi_bin.tiff_1	60705	12282	0.576	nuc_predict_81_multi_bin.tiff_1	111048	21414	0.522	nuc_predict_81_multi_bin.tiff_1	88405	17004	0.564	nuc_predict_81_multi_bin.tiff_1	83183	16560	0.556	nuc_predict_81_multi_bin.tiff_1	68257	13734	0.588		1.32387	0.869439	1.01893	1.17905									1.21091	1.10575	1.03214	1.095									0.990625	0.989062	0.976562	1.08571
aF	nuc_target_82_multi_bin.tiff_1	62337	11884	0.58	nuc_predict_82_multi_bin.tiff_1	89896	15948	0.609	nuc_predict_82_multi_bin.tiff_1	66152	12984	0.609	nuc_predict_82_multi_bin.tiff_1	63636	12488	0.617	nuc_predict_82_multi_bin.tiff_1	62928	12310	0.622		1.82931	0.796097	1.37028	1.14395									1.74353	1.38447	1.34831	1.09387									0.90625	0.979167	0.965278	1.06891
aF	nuc_target_83_multi_bin.tiff_1	42817	10272	0.591	nuc_predict_83_multi_bin.tiff_1	49501	11020	0.592	nuc_predict_83_multi_bin.tiff_1	47714	10692	0.595	nuc_predict_83_multi_bin.tiff_1	38767	9606	0.577	nuc_predict_83_multi_bin.tiff_1	40927	9842	0.584		1.4421	0.735873	1.02084	1.15372									1.34197	1.09256	1.05082	1.08739									1.05	1.05	1.06379	0.954041
aF	nuc_target_84_multi_bin.tiff_1	68904	14014	0.572	nuc_predict_84_multi_bin.tiff_2	135486	27172	0.469	nuc_predict_84_multi_bin.tiff_1	88820	17638	0.546	nuc_predict_84_multi_bin.tiff_1	86311	17056	0.554	nuc_predict_84_multi_bin.tiff_1	81439	16024	0.567		1.15611	0.9639	0.905411	1.07751									1.07282	1.04089	0.935164	1.01582									1.00169	1.00677	0.976311	0.996764
aF	nuc_target_85_multi_bin.tiff_1	57714	12226	0.637	nuc_predict_85_multi_bin.tiff_4	71121	14144	0.587	nuc_predict_85_multi_bin.tiff_2	65447	13490	0.582	nuc_predict_85_multi_bin.tiff_2	56727	12310	0.58	nuc_predict_85_multi_bin.tiff_1	57596	12644	0.57		1.9663	0.655566	1.25263	1.27487									1.93892	1.2586	1.21707	1.16237									0.81993	0.954545	0.968531	0.992236
aF	nuc_target_86_multi_bin.tiff_1	88798	16822	0.636	nuc_predict_86_multi_bin.tiff_1	147879	27568	0.491	nuc_predict_86_multi_bin.tiff_1	123614	27818	0.431	nuc_predict_86_multi_bin.tiff_1	148029	28948	0.467	nuc_predict_86_multi_bin.tiff_1	87351	16732	0.569		1.2323	0.92022	0.982898	1.02793									1.15688	1.10339	1.00687	0.981016									0.921507	0.913658	0.910518	1.01905
aF	nuc_target_87_multi_bin.tiff_1	56468	11176	0.629	nuc_predict_87_multi_bin.tiff_2	114984	22076	0.518	nuc_predict_87_multi_bin.tiff_1	83950	16208	0.572	nuc_predict_87_multi_bin.tiff_2	79508	15496	0.577	nuc_predict_87_multi_bin.tiff_1	62768	12668	0.603		1.66534	0.835913	1.66703	1.0904									1.63881	1.65367	1.72084	1.05493									0.772013	0.677673	0.734277	1.04693
aF	nuc_target_88_multi_bin.tiff_1	61564	11860	0.503	nuc_predict_88_multi_bin.tiff_1	62036	12484	0.607	nuc_predict_88_multi_bin.tiff_1	62036	12484	0.607	nuc_predict_88_multi_bin.tiff_1	58689	11956	0.611	nuc_predict_88_multi_bin.tiff_1	59211	11946	0.615		2.03627	0.730102	1.40802	1.21671									1.9753	1.45025	1.38654	1.12612									0.823529	0.90938	0.917329	1.11538
aF	nuc_target_89_multi_bin.tiff_1	40447	9060	0.633	nuc_predict_89_multi_bin.tiff_1	73799	14066	0.605	nuc_predict_89_multi_bin.tiff_1	53849	12004	0.574	nuc_predict_89_multi_bin.tiff_1	53301	11774	0.582	nuc_predict_89_multi_bin.tiff_1	49265	10332	0.629		1.00767	1	0.953301	1.06341									1.186	1.05261	1.00809	1.05254									1.20676	1.20676	1.21471	0.959184
aF	nuc_target_90_multi_bin.tiff_1	64672	12304	0.612	nuc_predict_90_multi_bin.tiff_2	123164	28982	0.413	nuc_predict_90_multi_bin.tiff_1	92543	20208	0.49	nuc_predict_90_multi_bin.tiff_1	97357	22068	0.464	nuc_predict_90_multi_bin.tiff_1	61747	12166	0.621		1.82459	0.729671	1.3178	0.966357									3.1989	1.32494	1.29956	1.03542									0.955766	0.906793	0.919431	0.990132
aF	nuc_target_91_multi_bin.tiff_1	39268	9242	0.596	nuc_predict_91_multi_bin.tiff_1	38814	9636	0.575	nuc_predict_91_multi_bin.tiff_1	39464	9142	0.613	nuc_predict_91_multi_bin.tiff_1	27261	7344	0.596	nuc_predict_91_multi_bin.tiff_1	30918	7926	0.601		1.90444	0.75138	1.5054	1.1244									0.78316	1.64239	1.79356	0.997024									0.674837	0.800654	0.75817	0.976562
aF	nuc_target_92_multi_bin.tiff_1	50854	11244	0.562	nuc_predict_92_multi_bin.tiff_1	48206	10628	0.603	nuc_predict_92_multi_bin.tiff_1	46020	10304	0.603	nuc_predict_92_multi_bin.tiff_1	37277	9090	0.594	nuc_predict_92_multi_bin.tiff_1	39476	9212	0.609		0.988438	1.01675	0.694229	1.00948									1.14997	0.98918	0.794633	1.11822									0.964765	1.02852	1	1.02083
aF	nuc_target_93_multi_bin.tiff_1	46084	10160	0.601	nuc_predict_93_multi_bin.tiff_1	62754	12286	0.622	nuc_predict_93_multi_bin.tiff_1	52987	10972	0.622	nuc_predict_93_multi_bin.tiff_1	45956	10142	0.612	nuc_predict_93_multi_bin.tiff_1	45912	10074	0.616		0.947929	0.954653	0.73302	0.955859									1.09267	0.9164	0.808431	1.03585									1.07295	1.07295	1.05694	1.07241
aF	nuc_target_94_multi_bin.tiff_1	39096	9346	0.62	nuc_predict_94_multi_bin.tiff_1	42629	9794	0.603	nuc_predict_94_multi_bin.tiff_2	42825	9828	0.602	nuc_predict_94_multi_bin.tiff_2	32676	8464	0.584	nuc_predict_94_multi_bin.tiff_1	34981	8782	0.589		1.36173	0.844361	0.997222	1.18192									0.963976	1.07992	0.998228	0.958139									1.03494	1.03494	1.0183	0.988156
aF	nuc_target_95_multi_bin.tiff_1	64654	13850	0.629	nuc_predict_95_multi_bin.tiff_1	74424	15032	0.569	nuc_predict_95_multi_bin.tiff_1	59716	12992	0.569	nuc_predict_95_multi_bin.tiff_1	59117	12798	0.573	nuc_predict_95_multi_bin.tiff_1	61476	13276	0.567		1.09037	1.0046	0.835789	1.18192									1.60839	1.05157	0.905628	1.14343									0.972581	0.970968	0.941935	0.991259
aF	nuc_target_96_multi_bin.tiff_1	33438	8350	0.627	nuc_predict_96_multi_bin.tiff_1	41869	9096	0.641	nuc_predict_96_multi_bin.tiff_1	39461	8868	0.632	nuc_predict_96_multi_bin.tiff_1	30601	7572	0.625	nuc_predict_96_multi_bin.tiff_1	32400	7828	0.628		1.15111	0.802376	0.91436	0.997955									1.08534	0.938051	0.924043	1.03419									0.90461	0.90461	0.91097	0.894819
WT	nuc_target_97_multi_bin.tiff_1	25897	6822	0.652	nuc_predict_97_multi_bin.tiff_1	38260	8598	0.639	nuc_predict_97_multi_bin.tiff_1	38086	8592	0.637	nuc_predict_97_multi_bin.tiff_1	27044	7182	0.607	nuc_predict_97_multi_bin.tiff_1	30942	7582	0.629		1.25214	0.942487	0.915156	0.983705									1.08934	1.06204	0.906826	0.99465									1.02233	1.00797	0.99681	0.894654
WT	nuc_target_98_multi_bin.tiff_1	34161	8092	0.625	nuc_predict_98_multi_bin.tiff_1	46480	10008	0.625	nuc_predict_98_multi_bin.tiff_1	46310	10022	0.622	nuc_predict_98_multi_bin.tiff_1	36044	8532	0.618	nuc_predict_98_multi_bin.tiff_1	35192	8348	0.622		1.47739	0.995452	1.04429	1.11157									1.26033	1.25945	1.05277	1.1335									0.980061	0.976994	0.930982	0.958665
WT	nuc_target_99_multi_bin.tiff_1	26407	6840	0.636	nuc_predict_99_multi_bin.tiff_1	42388	9230	0.637	nuc_predict_99_multi_bin.tiff_1	41252	9068	0.637	nuc_predict_99_multi_bin.tiff_1	33474	8060	0.623	nuc_predict_99_multi_bin.tiff_1	32731	7934	0.624		1.36062	0.996343	1.05512	0.96178									1.23678	1.23851	1.05437	1.00725									1	0.9952	0.9888	1.22266
WT	nuc_target_100_multi_bin.tiff_1	19559	5266	0.632	nuc_predict_100_multi_bin.tiff_1	41728	8934	0.651	nuc_predict_100_multi_bin.tiff_1	40341	8624	0.66	nuc_predict_100_multi_bin.tiff_1	27156	6806	0.642	nuc_predict_100_multi_bin.tiff_1	28241	6992	0.641		1.60518	0.9732	1.26762	1.21801									1.34942	1.32573	1.17836	1.1404									1.00157	1.00157	0.97956	0.993681
WT	nuc_target_101_multi_bin.tiff_1	26195	6748	0.564	nuc_predict_101_multi_bin.tiff_1	40570	8698	0.656	nuc_predict_101_multi_bin.tiff_1	29890	7118	0.654	nuc_predict_101_multi_bin.tiff_1	28038	6928	0.644	nuc_predict_101_multi_bin.tiff_1	28417	7058	0.638		2.13344	0.966761	1.38841	1.21924									1.69654	1.63768	1.29244	1.08631									1.03006	1.0443	1.01582	0.87438
WT	nuc_target_102_multi_bin.tiff_1	43274	10566	0.647	nuc_predict_102_multi_bin.tiff_1	51308	11062	0.604	nuc_predict_102_multi_bin.tiff_1	61543	12400	0.608	nuc_predict_102_multi_bin.tiff_1	51165	11364	0.587	nuc_predict_102_multi_bin.tiff_1	50628	11292	0.586		1.54877	0.736751	1.07036	0.954772									1.28897	1.05483	1.02667	0.988784									1.16312	1.15957	1.14184	1.01471
WT	nuc_target_103_multi_bin.tiff_1	28567	6986	0.586	nuc_predict_103_multi_bin.tiff_1	40238	8786	0.646	nuc_predict_103_multi_bin.tiff_1	44158	9302	0.65	nuc_predict_103_multi_bin.tiff_1	40857	8934	0.642	nuc_predict_103_multi_bin.tiff_1	39666	8758	0.642		1.18565	1.19948	1.18235	0.787359									1.04694	1.17358	1.07553	0.857607									0.933539	0.939722	0.907264	1.00839
WT	nuc_target_103_multi_bin.tiff_2	18393	5300	0.633	nuc_predict_103_multi_bin.tiff_2	34422	8000	0.64	nuc_predict_103_multi_bin.tiff_2	29133	7048	0.65	nuc_predict_103_multi_bin.tiff_2	31642	7344	0.659	nuc_predict_103_multi_bin.tiff_2	24151	6274	0.644		1.40855	1.09742	1.43022	0.776261									1.25766	1.33152	1.27884	0.819281									1.10239	1.10922	1.09556	1.08363
WT	nuc_target_104_multi_bin.tiff_1	44511	10368	0.622	nuc_predict_104_multi_bin.tiff_1	53614	11158	0.616	nuc_predict_104_multi_bin.tiff_1	57301	11742	0.612	nuc_predict_104_multi_bin.tiff_1	47862	10706	0.595	nuc_predict_104_multi_bin.tiff_1	49670	10864	0.601		1.87147	0.846348	1.72033	0.996268									1.50943	1.32981	1.38566	0.991535									1.01106	1.02686	1.04107	1.02496
WT	nuc_target_105_multi_bin.tiff_1	32284	7742	0.632	nuc_predict_105_multi_bin.tiff_1	43176	8880	0.67	nuc_predict_105_multi_bin.tiff_1	38797	8348	0.664	nuc_predict_105_multi_bin.tiff_1	25157	6388	0.65	nuc_predict_105_multi_bin.tiff_1	31538	7438	0.649		1.20451	1.06877	1.07528	0.894746									1.0762	1.13252	1.0326	0.939653									0.990354	0.983923	0.956592	0.95
WT	nuc_target_106_multi_bin.tiff_1	48163	10290	0.627	nuc_predict_106_multi_bin.tiff_2	45767	9706	0.637	nuc_predict_106_multi_bin.tiff_1	43848	9470	0.635	nuc_predict_106_multi_bin.tiff_2	35786	8466	0.62	nuc_predict_106_multi_bin.tiff_1	41774	9490	0.614		1.33738	0.898578	0.77924	0.950846									1.14699	1.07827	0.82511	0.958556									1.06013	1.05063	1.02848	0.901431
WT	nuc_target_107_multi_bin.tiff_1	45812	9800	0.622	nuc_predict_107_multi_bin.tiff_1	57051	11090	0.646	nuc_predict_107_multi_bin.tiff_1	54621	10678	0.652	nuc_predict_107_multi_bin.tiff_1	48506	9980	0.644	nuc_predict_107_multi_bin.tiff_1	48016	9942	0.643		0.950252	0.95807	0.743018	0.968957									0.943246	0.920311	0.822741	0.937485									1.01595	1.01276	0.988836	1.00159
WT	nuc_target_108_multi_bin.tiff_1	28407	7186	0.806	nuc_predict_108_multi_bin.tiff_1	32361	7698	0.638	nuc_predict_108_multi_bin.tiff_1	32973	7754	0.641	nuc_predict_108_multi_bin.tiff_1	21171	5908	0.626	nuc_predict_108_multi_bin.tiff_1	26137	6700	0.636		1.24533	0.957407	1.05881	1.19481									1.13163	1.08959	1.01837	1.1114									1.03859	1.04823	1.03537	0.964724
WT	nuc_target_109_multi_bin.tiff_1	31253	7720	0.605	nuc_predict_109_multi_bin.tiff_1	34878	8072	0.64	nuc_predict_109_multi_bin.tiff_1	38064	8558	0.639	nuc_predict_109_multi_bin.tiff_1	28081	7132	0.626	nuc_predict_109_multi_bin.tiff_1	32149	7938	0.616		1.13919	1.01891	0.745274	1.03018									1.07125	1.07904	0.822154	1.03164									0.791563	0.795285	0.776675	0.9952
WT	nuc_target_110_multi_bin.tiff_1	32753	7978	0.62	nuc_predict_110_multi_bin.tiff_1	45502	9566	0.644	nuc_predict_110_multi_bin.tiff_1	46187	9668	0.644	nuc_predict_110_multi_bin.tiff_1	38309	8716	0.631	nuc_predict_110_multi_bin.tiff_1	35495	8216	0.636		1.11599	1.09135	0.898506	1.23948									1.0456	1.10855	0.923834	1.15994									1.05785	1.0562	1.03471	0.981132
																						1.38925	1.01505	1.16963	1.01713									1.19905	1.21183	1.0925	1.04287									1.03871	1.03871	1.01774	0.970359
[truncated: 8 more columns]

## Sheet: Vacuole_FigS1CFI
strain	Object ID	Volume(unit)	Surface(unit)	Sphericity(unit)	pipe15	Volume(pix)	Surface(pix)	Sphericity(unit)	pipe53	Volume(pix)	Surface(unit)	Sphericity(unit)	pipe78	Volume(unit)	Surface(pix)	Sphericity(pix)	pipe111	Volume(unit)	Surface(unit)	Sphericity(unit)		Fig S1C				Fig S1C'								Fig S1F				Fig S1F'								Fig S1I
WT	vac_target_0_multi_bin.tiff_2	225706	27406	0.654	vac_predict_0_multi_bin.tiff_1	207861	25626	0.662	vac_predict_0_multi_bin.tiff_2	215899	26220	0.664	vac_predict_0_multi_bin.tiff_1	221659	26710	0.663	vac_predict_0_multi_bin.tiff_2	217065	26396	0.662		pipe15_vol ratio_clean	pipe53_vol ratio_clean	pipe78_vol ratio_clean	pipe111_vol ratio_clean	pipe15_vol ratio_WTvac14	pipe53_vol ratio_WTvac14	pipe78_vol ratio_WTvac14	pipe111_vol ratio_WTvac14	pipe15_vol ratio_fabAF	pipe53_vol ratio_fabAF	pipe78_vol ratio_fabAF	pipe111_vol ratio_fabAF	pipe15_SA ratio_clean	pipe53_SA ratio_clean	pipe78_SA ratio_clean	pipe111_SA ratio_clean	pipe15_SA ratio_WTvac14	pipe53_SA ratio_WTvac14	pipe78_SA ratio_WTvac14	pipe111_SA ratio_WTvac14	pipe15_SA ratio_fabAF	pipe53_SA ratio_fabAF	pipe78_SA ratio_fabAF	pipe111_SA ratio_fabAF	pipe15_spher ratio_clean	pipe53_spher ratio_clean	pipe78_spher ratio_clean	pipe111_spher ratio_clean
WT	vac_target_1_multi_bin.tiff_1	214781	28210	0.615	vac_predict_1_multi_bin.tiff_1	186101	24240	0.65	vac_predict_1_multi_bin.tiff_1	193319	24792	0.652	vac_predict_1_multi_bin.tiff_1	199984	25594	0.646	vac_predict_1_multi_bin.tiff_1	196340	25130	0.65		0.920937	0.95655	0.98207	0.961716	0.920937	0.95655	0.98207	0.961716	0.92315	0.954061	0.949261	0.980874	0.935051	0.956725	0.974604	0.963147	0.935051	0.956725	0.974604	0.963147	0.966858	0.981666	0.972044	0.990661	1.01223	1.01529	1.01376	1.01223
WT	vac_target_1_multi_bin.tiff_2	32610	7696	0.641	vac_predict_1_multi_bin.tiff_2	20779	5664	0.645	vac_predict_1_multi_bin.tiff_3	23744	6134	0.651	vac_predict_1_multi_bin.tiff_2	29743	7052	0.658	vac_predict_1_multi_bin.tiff_3	26330	6498	0.659		0.866469	0.900075	0.931107	0.91414	0.866469	0.900075	0.931107	0.91414	0.963474	0.975893	0.974543	0.988517	0.85927	0.878837	0.907267	0.890819	0.85927	0.878837	0.907267	0.890819	0.974292	0.981411	0.98083	0.988546	1.05691	1.06016	1.05041	1.05691
WT	vac_target_2_multi_bin.tiff_1	135211	21628	0.589	vac_predict_2_multi_bin.tiff_1	121823	20584	0.577	vac_predict_2_multi_bin.tiff_1	126113	20778	0.585	vac_predict_2_multi_bin.tiff_1	129743	20786	0.596	vac_predict_2_multi_bin.tiff_1	137232	21536	0.597		0.637197	0.72812	0.912082	0.807421	0.637197	0.72812	0.912082	0.807421	0.975264	0.992035	0.984024	0.994027	0.735967	0.797037	0.91632	0.844335	0.735967	0.797037	0.91632	0.844335	0.985694	0.99583	0.989781	0.996299	1.00624	1.0156	1.02652	1.02808
WT	vac_target_3_multi_bin.tiff_1	190857	25932	0.618	vac_predict_3_multi_bin.tiff_1	186219	25696	0.614	vac_predict_3_multi_bin.tiff_1	186088	25528	0.617	vac_predict_3_multi_bin.tiff_1	193697	26146	0.619	vac_predict_3_multi_bin.tiff_2	189946	25946	0.616		0.900984	0.932713	0.95956	1.01495	0.900984	0.932713	0.95956	1.01495	0.933536	0.95219	0.950443	0.979615	0.951729	0.960699	0.961069	0.995746	0.951729	0.960699	0.961069	0.995746	0.956572	0.96931	0.967643	0.984737	0.979626	0.993209	1.01188	1.01358
WT	vac_target_3_multi_bin.tiff_2	14401	4336	0.66	vac_predict_3_multi_bin.tiff_2	15540	4554	0.661	vac_predict_3_multi_bin.tiff_2	14133	4274	0.661	vac_predict_3_multi_bin.tiff_2	14839	4390	0.665	vac_predict_3_multi_bin.tiff_1	15128	4456	0.664		0.975699	0.975013	1.01488	0.995227	0.975699	0.975013	1.01488	0.995227	1.3015	1.24493	1.08674	0.972286	0.990899	0.984421	1.00825	1.00054	0.990899	0.984421	1.00825	1.00054	1.19362	1.15642	1.05499	0.978281	0.993528	0.998382	1.00162	0.996764
WT	vac_target_4_multi_bin.tiff_1	51761	11068	0.607	vac_predict_4_multi_bin.tiff_1	37271	8218	0.657	vac_predict_4_multi_bin.tiff_1	42564	9512	0.62	vac_predict_4_multi_bin.tiff_1	43796	9612	0.625	vac_predict_4_multi_bin.tiff_1	43537	9558	0.626		1.07909	0.98139	1.03041	1.05048	1.07909	0.98139	1.03041	1.05048	0.90173	0.926119	0.92557	0.954019	1.05028	0.985701	1.01245	1.02768	1.05028	0.985701	1.01245	1.02768	0.93454	0.949043	0.949515	0.96804	1.00152	1.00152	1.00758	1.00606
WT	vac_target_4_multi_bin.tiff_3	153622	21786	0.637	vac_predict_4_multi_bin.tiff_3	131266	19164	0.652	vac_predict_4_multi_bin.tiff_2	136992	19712	0.652	vac_predict_4_multi_bin.tiff_2	136305	19648	0.652	vac_predict_4_multi_bin.tiff_2	139993	20026	0.651		0.72006	0.822318	0.84612	0.841116	0.72006	0.822318	0.84612	0.841116	0.825912	0.832143	0.830202	0.835251	0.742501	0.859415	0.86845	0.863571	0.742501	0.859415	0.86845	0.863571	0.873596	0.875944	0.874413	0.876659	1.08237	1.02142	1.02965	1.0313
WT	vac_target_5_multi_bin.tiff_1	109566	17240	0.642	vac_predict_5_multi_bin.tiff_1	89547	14826	0.653	vac_predict_5_multi_bin.tiff_1	96456	15602	0.652	vac_predict_5_multi_bin.tiff_1	110117	17022	0.653	vac_predict_5_multi_bin.tiff_1	100158	15912	0.655		0.854474	0.891747	0.887275	0.911282	0.854474	0.891747	0.887275	0.911282	0.985191	0.958635	0.935034	0.965157	0.879647	0.904801	0.901864	0.919214	0.879647	0.904801	0.901864	0.919214	1.0003	0.970958	0.960479	0.978144	1.02355	1.02355	1.02355	1.02198
WT	vac_target_7_multi_bin.tiff_1	89727	14964	0.648	vac_predict_7_multi_bin.tiff_1	93269	2344	0.366	vac_predict_7_multi_bin.tiff_1	87113	14590	0.651	vac_predict_7_multi_bin.tiff_1	90875	15076	0.648	vac_predict_7_multi_bin.tiff_1	89291	14922	0.647		0.817288	0.880346	1.00503	0.914134	0.817288	0.880346	1.00503	0.914134	0.946422	0.940628	0.937545	0.959309	0.859977	0.904988	0.987355	0.92297	0.859977	0.904988	0.987355	0.92297	0.960509	0.957886	0.955582	0.966713	1.01713	1.01558	1.01713	1.02025
WT	vac_target_8_multi_bin.tiff_1	83414	14120	0.654	vac_predict_8_multi_bin.tiff_1	77524	13468	0.653	vac_predict_8_multi_bin.tiff_1	74902	13086	0.657	vac_predict_8_multi_bin.tiff_1	75070	13114	0.656	vac_predict_8_multi_bin.tiff_1	74734	13104	0.655		1.03948	0.970867	1.01279	0.995141	1.03948	0.970867	1.01279	0.995141	1.0022	1.00109	0.978362	0.97823	0.156643	0.975007	1.00748	0.997193	0.156643	0.975007	1.00748	0.997193	0.996492	0.993512	0.980271	0.977555	0.564815	1.00463	1	0.998457
WT	vac_target_8_multi_bin.tiff_3	275878	32860	0.624	vac_predict_8_multi_bin.tiff_2	277545	32728	0.629	vac_predict_8_multi_bin.tiff_2	268813	31872	0.632	vac_predict_8_multi_bin.tiff_2	272161	32040	0.634	vac_predict_8_multi_bin.tiff_2	268554	31798	0.633		0.929388	0.897955	0.899969	0.895941	0.929388	0.897955	0.899969	0.895941	1.0479	1.03838	1.00541	1.0179	0.953824	0.926771	0.928754	0.928045	0.953824	0.926771	0.928754	0.928045	1.02796	1.01746	0.998138	1.00321	0.998471	1.00459	1.00306	1.00153
WT	vac_target_9_multi_bin.tiff_1	45908	9446	0.656	vac_predict_9_multi_bin.tiff_1	41892	8948	0.652	vac_predict_9_multi_bin.tiff_1	39990	8628	0.655	vac_predict_9_multi_bin.tiff_1	42902	9038	0.656	vac_predict_9_multi_bin.tiff_1	40187	8656	0.655		1.00604	0.974391	0.986527	0.973452	1.00604	0.974391	0.986527	0.973452	1.05878	1.0095	0.981136	0.981967	0.995983	0.969933	0.975046	0.967681	0.995983	0.969933	0.975046	0.967681	1.04135	1.00353	0.98511	0.983517	1.00801	1.01282	1.01603	1.01442
WT	vac_target_9_multi_bin.tiff_2	197355	25348	0.647	vac_predict_9_multi_bin.tiff_2	195542	25206	0.646	vac_predict_9_multi_bin.tiff_2	192512	24890	0.648	vac_predict_9_multi_bin.tiff_2	188364	24676	0.644	vac_predict_9_multi_bin.tiff_2	191033	24838	0.646		0.912521	0.87109	0.934521	0.875381	0.912521	0.87109	0.934521	0.875381	1.03436	1.04499	1.02894	1.0057	0.947279	0.913402	0.956807	0.916367	0.947279	0.913402	0.956807	0.916367	1.01216	1.0178	1.00739	0.991352	0.993902	0.998476	1	0.998476
WT	vac_target_10_multi_bin.tiff_1	198408	27134	0.606	vac_predict_10_multi_bin.tiff_1	229854	29654	0.612	vac_predict_10_multi_bin.tiff_1	216727	28170	0.619	vac_predict_10_multi_bin.tiff_1	216908	28260	0.618	vac_predict_10_multi_bin.tiff_1	202946	27168	0.615		0.990814	0.97546	0.954443	0.967966	0.990814	0.97546	0.954443	0.967966	1.59057	1.23801	1.16324	1.15171	0.994398	0.981932	0.973489	0.97988	0.994398	0.981932	0.973489	0.97988	1.8616	1.56488	1.15121	1.23407	0.998454	1.00155	0.995363	0.998454
WT	vac_target_10_multi_bin.tiff_2	30379	7456	0.631	vac_predict_10_multi_bin.tiff_3	34261	8352	0.611	vac_predict_10_multi_bin.tiff_2	29709	7336	0.632	vac_predict_10_multi_bin.tiff_3	28389	7144	0.63	vac_predict_10_multi_bin.tiff_2	27865	6960	0.639		1.15849	1.09233	1.09324	1.02287	1.15849	1.09233	1.09324	1.02287	1.0284	0.994228	0.959829	0.969915	1.09287	1.03818	1.0415	1.00125	1.09287	1.03818	1.0415	1.00125	1.01275	0.99044	0.964593	0.9696	1.0099	1.02145	1.0198	1.01485
WT	vac_target_11_multi_bin.tiff_1	9388	3382	0.636	vac_predict_11_multi_bin.tiff_1	9017	3314	0.632	vac_predict_11_multi_bin.tiff_1	7840	3018	0.632	vac_predict_11_multi_bin.tiff_1	7820	3010	0.633	vac_predict_11_multi_bin.tiff_1	7824	3016	0.632		1.12779	0.977945	0.934494	0.917245	1.12779	0.977945	0.934494	0.917245	0.924839	0.917989	0.910747	0.959397	1.12017	0.983906	0.958155	0.933476	1.12017	0.983906	0.958155	0.933476	0.946545	0.965881	0.952369	0.964805	0.968304	1.00158	0.998415	1.01268
WT	vac_target_11_multi_bin.tiff_2	193253	25482	0.634	vac_predict_11_multi_bin.tiff_2	198680	26226	0.628	vac_predict_11_multi_bin.tiff_2	189391	25198	0.633	vac_predict_11_multi_bin.tiff_2	181936	24608	0.631	vac_predict_11_multi_bin.tiff_2	188023	25118	0.632		0.960481	0.835109	0.832978	0.833404	0.960481	0.835109	0.832978	0.833404	0.951877	0.917526	0.886193	0.956672	0.979894	0.892371	0.890006	0.89178	0.979894	0.892371	0.890006	0.89178	0.969514	0.939559	0.917309	0.967654	0.993711	0.993711	0.995283	0.993711
WT	vac_target_12_multi_bin.tiff_1	57309	12152	0.592	vac_predict_12_multi_bin.tiff_1	69328	14918	0.547	vac_predict_12_multi_bin.tiff_1	53719	13032	0.528	vac_predict_12_multi_bin.tiff_1	66782	15030	0.53	vac_predict_12_multi_bin.tiff_1	57608	12158	0.593		1.02808	0.980016	0.941439	0.972937	1.02808	0.980016	0.941439	0.972937	1.00455	0.963263	0.935524	0.975635	1.0292	0.988855	0.965701	0.985715	1.0292	0.988855	0.965701	0.985715	0.995361	0.970979	0.949072	0.967938	0.990536	0.998423	0.995268	0.996845
WT	vac_target_13_multi_bin.tiff_7	130414	21226	0.586	vac_predict_13_multi_bin.tiff_5	106706	22742	0.478	vac_predict_13_multi_bin.tiff_2	137361	20006	0.644	vac_predict_13_multi_bin.tiff_2	137911	21306	0.606	vac_predict_13_multi_bin.tiff_2	132603	19982	0.629		1.20972	0.937357	1.1653	1.00522	1.20972	0.937357	1.1653	1.00522	0.962066	0.959329	0.932794	0.97665	1.22762	1.07242	1.23683	1.00049	1.22762	1.07242	1.23683	1.00049	0.971316	0.970649	0.952873	0.981973	0.923986	0.891892	0.89527	1.00169
WT	vac_target_14_multi_bin.tiff_1	183503	23636	0.661	vac_predict_14_multi_bin.tiff_1	180885	23474	0.659	vac_predict_14_multi_bin.tiff_1	182554	23608	0.659	vac_predict_14_multi_bin.tiff_1	178274	23240	0.659	vac_predict_14_multi_bin.tiff_1	178097	23212	0.659		0.81821	1.05327	1.05749	1.01679	0.81821	1.05327	1.05749	1.01679	0.990904	0.96581	0.917364	0.987754	1.07142	0.942523	1.00377	0.941393	1.07142	0.942523	1.00377	0.941393	0.990626	0.970366	0.943529	0.986695	0.8157	1.09898	1.03413	1.07338
WT	vac_target_14_multi_bin.tiff_3	23836	6052	0.662	vac_predict_14_multi_bin.tiff_3	22637	5888	0.657	vac_predict_14_multi_bin.tiff_2	23242	5952	0.662	vac_predict_14_multi_bin.tiff_2	20548	5476	0.663	vac_predict_14_multi_bin.tiff_2	21039	5568	0.662		0.985733	0.994828	0.971505	0.97054	0.985733	0.994828	0.971505	0.97054	0.890179	0.934461	0.871021	0.910363	0.993146	0.998815	0.983246	0.982061	0.993146	0.998815	0.983246	0.982061	0.941692	0.968719	0.929304	0.946822	0.996974	0.996974	0.996974	0.996974
WT	vac_target_15_multi_bin.tiff_1	352817	41818	0.577	vac_predict_15_multi_bin.tiff_1	363910	42710	0.577	vac_predict_15_multi_bin.tiff_1	344768	41094	0.579	vac_predict_15_multi_bin.tiff_1	349273	41514	0.578	vac_predict_15_multi_bin.tiff_1	344453	40784	0.583		0.949698	0.97508	0.862057	0.882656	0.949698	0.97508	0.862057	0.882656	1.08817	1.03553	0.979275	0.985537	0.972902	0.983477	0.904825	0.920026	0.972902	0.983477	0.904825	0.920026	1.07261	1.03983	1.01751	1.01297	0.992447	1	1.00151	1
WT	vac_target_16_multi_bin.tiff_4	256372	38236	0.51	vac_predict_16_multi_bin.tiff_5	218182	49072	0.357	vac_predict_16_multi_bin.tiff_5	206679	39568	0.427	vac_predict_16_multi_bin.tiff_3	201809	36314	0.458	vac_predict_16_multi_bin.tiff_4	220790	34192	0.517		1.03144	0.977186	0.989955	0.976294	1.03144	0.977186	0.989955	0.976294	1.29417	1.1888	1.09125	1.05415	1.02133	0.982687	0.99273	0.975274	1.02133	0.982687	0.99273	0.975274	1.2292	1.11277	1.0826	1.05067	1	1.00347	1.00173	1.0104
WT	vac_target_17_multi_bin.tiff_1	203734	26080	0.642	vac_predict_17_multi_bin.tiff_2	215941	27290	0.638	vac_predict_17_multi_bin.tiff_1	205009	26200	0.642	vac_predict_17_multi_bin.tiff_1	204877	26054	0.645	vac_predict_17_multi_bin.tiff_1	196559	25312	0.646		0.851037	0.806168	0.787173	0.861209	0.851037	0.806168	0.787173	0.861209	1.02907	1.03275	1.0213	1.00343	1.2834	1.03484	0.949733	0.894236	1.2834	1.03484	0.949733	0.894236	1.01592	1.01781	1.01104	0.999503	0.7	0.837255	0.898039	1.01373
WT	vac_target_17_multi_bin.tiff_4	10292	4494	0.509	vac_predict_17_multi_bin.tiff_3	14556	5162	0.559	vac_predict_17_multi_bin.tiff_3	13986	5032	0.558	vac_predict_17_multi_bin.tiff_3	10933	4356	0.547	vac_predict_17_multi_bin.tiff_2	8992	3862	0.541		1.05992	1.00626	1.00561	0.964783	1.05992	1.00626	1.00561	0.964783	1.07172	1.02435	1.00846	0.998206	1.0464	1.0046	0.999003	0.970552	1.0464	1.0046	0.999003	0.970552	1.06848	1.03494	1.02513	1.012	0.993769	1	1.00467	1.00623
WT	vac_target_18_multi_bin.tiff_1	216482	27934	0.624	vac_predict_18_multi_bin.tiff_2	225321	28738	0.623	vac_predict_18_multi_bin.tiff_1	171419	30474	0.49	vac_predict_18_multi_bin.tiff_1	205322	27206	0.619	vac_predict_18_multi_bin.tiff_1	214035	27492	0.629		1.4143	1.35892	1.06228	0.873688	1.4143	1.35892	1.06228	0.873688	1.03597	1.03767	0.964509	0.991766	1.14864	1.11972	0.969292	0.859368	1.14864	1.11972	0.969292	0.859368	1.03272	1.03272	0.983771	0.997625	1.09823	1.09627	1.07466	1.06287
WT	vac_target_19_multi_bin.tiff_1	8945	3308	0.63	vac_predict_19_multi_bin.tiff_1	9052	3354	0.626	vac_predict_19_multi_bin.tiff_1	8737	3246	0.632	vac_predict_19_multi_bin.tiff_1	7977	3086	0.626	vac_predict_19_multi_bin.tiff_1	7007	2806	0.631		1.04083	0.79184	0.948448	0.988697	1.04083	0.79184	0.948448	0.988697	1.52532	1.09725	1.03684	1.05756	1.02878	1.09093	0.973939	0.984177	1.02878	1.09093	0.973939	0.984177	1.79128	1.06969	1.08458	1.032	0.998397	0.785256	0.991987	1.00801
WT	vac_target_19_multi_bin.tiff_2	192909	25414	0.635	vac_predict_19_multi_bin.tiff_2	201943	26600	0.626	vac_predict_19_multi_bin.tiff_2	193446	25542	0.633	vac_predict_19_multi_bin.tiff_2	187474	24998	0.634	vac_predict_19_multi_bin.tiff_2	183136	24578	0.635		1.01196	0.976747	0.891783	0.783343	1.01196	0.976747	0.891783	0.783343	1.09269	1.02278	0.985701	0.920373	1.01391	0.981258	0.93289	0.848247	1.01391	0.981258	0.93289	0.848247	1.05938	1.00811	0.986398	0.946639	0.993651	1.00317	0.993651	1.00159
WT	vac_target_20_multi_bin.tiff_2	317160	33934	0.663	vac_predict_20_multi_bin.tiff_1	322167	34622	0.656	vac_predict_20_multi_bin.tiff_1	315300	33878	0.661	vac_predict_20_multi_bin.tiff_1	311270	33760	0.658	vac_predict_20_multi_bin.tiff_1	311934	33664	0.661		1.04683	1.00278	0.971826	0.949339	1.04683	1.00278	0.971826	0.949339	1.04082	1.01034	0.968367	0.942298	1.04667	1.00504	0.983631	0.967105	1.04667	1.00504	0.983631	0.967105	1.03051	1.00724	0.98709	0.964205	0.985827	0.99685	0.998425	1
WT	vac_target_21_multi_bin.tiff_1	181232	23380	0.662	vac_predict_21_multi_bin.tiff_1	181191	23478	0.66	vac_predict_21_multi_bin.tiff_1	180228	23370	0.66	vac_predict_21_multi_bin.tiff_1	184177	23680	0.661	vac_predict_21_multi_bin.tiff_1	180281	23386	0.66		1.01579	0.994135	0.981429	0.983523	1.01579	0.994135	0.981429	0.983523	1.24368	1.18034	1.07316	1.00723	1.02027	0.99835	0.994872	0.992043	1.02027	0.99835	0.994872	0.992043	1.22207	1.17465	1.13062	1.01947	0.989442	0.996983	0.992459	0.996983
WT	vac_target_21_multi_bin.tiff_2	23174	5944	0.661	vac_predict_21_multi_bin.tiff_2	22224	5790	0.66	vac_predict_21_multi_bin.tiff_3	21645	5658	0.664	vac_predict_21_multi_bin.tiff_2	22066	5738	0.663	vac_predict_21_multi_bin.tiff_2	20990	5550	0.663		0.999774	0.99446	1.01625	0.994753	0.999774	0.99446	1.01625	0.994753	0.966006	0.934363	0.927974	0.908413	1.00419	0.999572	1.01283	1.00026	1.00419	0.999572	1.01283	1.00026	0.980768	0.958434	0.954478	0.942148	0.996979	0.996979	0.998489	0.996979
WT	vac_target_22_multi_bin.tiff_1	343027	40450	0.586	vac_predict_22_multi_bin.tiff_1	352716	41716	0.579	vac_predict_22_multi_bin.tiff_1	342236	40682	0.582	vac_predict_22_multi_bin.tiff_1	342416	40484	0.585	vac_predict_22_multi_bin.tiff_1	335162	39234	0.595		0.959006	0.934021	0.952188	0.905756	0.959006	0.934021	0.952188	0.905756	1.28942	1.06734	1.02794	0.971846	0.974092	0.951884	0.965343	0.933715	0.974092	0.951884	0.965343	0.933715	1.45019	1.09678	1.05425	1	0.998487	1.00454	1.00303	1.00303
WT	vac_target_23_multi_bin.tiff_1	87004	14586	0.651	vac_predict_23_multi_bin.tiff_1	85253	14514	0.645	vac_predict_23_multi_bin.tiff_1	85127	14398	0.65	vac_predict_23_multi_bin.tiff_1	88273	14690	0.653	vac_predict_23_multi_bin.tiff_1	85214	14378	0.651		1.02825	0.997694	0.998219	0.977072	1.02825	0.997694	0.998219	0.977072	0.876767	0.883697	0.993507	1.00927	1.0313	1.00574	1.00084	0.969938	1.0313	1.00574	1.00084	0.969938	0.913219	0.916588	0.984638	0.995284	0.988055	0.993174	0.998294	1.01536
WT	vac_target_24_multi_bin.tiff_1	169481	22322	0.663	vac_predict_24_multi_bin.tiff_1	168385	22234	0.663	vac_predict_24_multi_bin.tiff_1	166555	22014	0.665	vac_predict_24_multi_bin.tiff_1	169073	22234	0.665	vac_predict_24_multi_bin.tiff_1	166533	22014	0.665		0.979874	0.978426	1.01459	0.979426	0.979874	0.978426	1.01459	0.979426	1.00315	1.01102	1.08384	1.02418	0.995064	0.987111	1.00713	0.98574	0.995064	0.987111	1.00713	0.98574	1.00716	1.00364	1.04056	1.001	0.990783	0.998464	1.00307	1
WT	vac_target_24_multi_bin.tiff_2	12970	4152	0.643	vac_predict_24_multi_bin.tiff_2	14595	4516	0.64	vac_predict_24_multi_bin.tiff_2	12989	4158	0.643	vac_predict_24_multi_bin.tiff_2	13403	4210	0.648	vac_predict_24_multi_bin.tiff_2	12641	4048	0.648		0.993533	0.982736	0.997593	0.982606	0.993533	0.982736	0.997593	0.982606	0.890641	0.898415	0.921992	0.942877	0.996058	0.986202	0.996058	0.986202	0.996058	0.986202	0.996058	0.986202	0.938354	0.934541	0.945821	0.961551	1	1.00302	1.00302	1.00302
WT	vac_target_25_multi_bin.tiff_2	82008	13974	0.653	vac_predict_25_multi_bin.tiff_15	81023	13934	0.65	vac_predict_25_multi_bin.tiff_2	76478	13322	0.654	vac_predict_25_multi_bin.tiff_1	72445	12856	0.654	vac_predict_25_multi_bin.tiff_1	78861	13648	0.652		1.12529	1.00146	1.03338	0.974634	1.12529	1.00146	1.03338	0.974634	0.943658	0.980683	1.02518	1.00837	1.08767	1.00145	1.01397	0.974952	1.08767	1.00145	1.01397	0.974952	0.954729	0.975705	1.00652	0.9968	0.995334	1	1.00778	1.00778
WT	vac_target_26_multi_bin.tiff_1	42101	8988	0.651	vac_predict_26_multi_bin.tiff_1	37970	8412	0.649	vac_predict_26_multi_bin.tiff_1	37092	8296	0.648	vac_predict_26_multi_bin.tiff_1	38171	8406	0.652	vac_predict_26_multi_bin.tiff_2	37215	8304	0.649		0.987989	0.932568	0.883389	0.961626	0.987989	0.932568	0.883389	0.961626	1.02338	0.972448	0.971402	0.970225	0.997138	0.953342	0.919994	0.976671	0.997138	0.953342	0.919994	0.976671	1.05474	0.986803	1.00189	0.980237	0.995406	1.00153	1.00153	0.998469
WT	vac_target_26_multi_bin.tiff_2	191462	24848	0.647	vac_predict_26_multi_bin.tiff_3	195073	25180	0.646	vac_predict_26_multi_bin.tiff_2	190684	24784	0.646	vac_predict_26_multi_bin.tiff_2	191681	24796	0.648	vac_predict_26_multi_bin.tiff_1	189213	24646	0.647		0.901879	0.881024	0.906653	0.883946	0.901879	0.881024	0.906653	0.883946	0.976354	0.974192	1.09154	1.02067	0.935915	0.923008	0.935247	0.923899	0.935915	0.923008	0.935247	0.923899	0.977522	0.969572	1.04592	1.00123	0.996928	0.995392	1.00154	0.996928
fab1 RT	vac_target_27_multi_bin.tiff_1	1529629	98726	0.65	vac_predict_27_multi_bin.tiff_1	1412077	95454	0.638	vac_predict_27_multi_bin.tiff_1	1459360	96916	0.642	vac_predict_27_multi_bin.tiff_1	1452017	95966	0.646	vac_predict_27_multi_bin.tiff_1	1500374	97804	0.648		1.01886	0.995937	1.00114	0.988254	1.01886	0.995937	1.00114	0.988254					1.01336	0.997424	0.997907	0.991871	1.01336	0.997424	0.997907	0.991871					0.998454	0.998454	1.00155	1
fab1 RT	vac_target_28_multi_bin.tiff_1	1953046	117164	0.645	vac_predict_28_multi_bin.tiff_1	1881709	114152	0.646	vac_predict_28_multi_bin.tiff_1	1905963	114986	0.647	vac_predict_28_multi_bin.tiff_1	1903327	114918	0.646	vac_predict_28_multi_bin.tiff_1	1930619	115822	0.647		0.92315	0.954061	0.949261	0.980874	0.973674	0.999718	1.00963	1.00378					0.966858	0.981666	0.972044	0.990661	0.998471	1.00461	1.04157	1.00726					0.981538	0.987692	0.993846	0.996923
fab1 RT	vac_target_29_multi_bin.tiff_1	982045	72416	0.66	vac_predict_29_multi_bin.tiff_1	957753	71380	0.658	vac_predict_29_multi_bin.tiff_1	974223	72114	0.659	vac_predict_29_multi_bin.tiff_1	966356	71676	0.659	vac_predict_29_multi_bin.tiff_1	976179	72148	0.66		0.963474	0.975893	0.974543	0.988517	0.696526	0.871347	0.886943	0.731716					0.974292	0.981411	0.98083	0.988546	0.799241	0.907366	0.893456	0.829908					1.00155	1.0031	1.00155	1.0031
fab1 RT	vac_target_30_multi_bin.tiff_1	2095765	121212	0.653	vac_predict_30_multi_bin.tiff_1	1956472	115948	0.652	vac_predict_30_multi_bin.tiff_1	1995567	117492	0.652	vac_predict_30_multi_bin.tiff_1	1991905	117290	0.653	vac_predict_30_multi_bin.tiff_1	2053043	119362	0.654		0.975264	0.992035	0.984024	0.994027	0.928338	0.962021	1.01499	0.986784					0.985694	0.99583	0.989781	0.996299	0.973177	0.975061	1.00619	0.98134					0.99697	0.998485	0.998485	1
fab1 RT	vac_target_31_multi_bin.tiff_1	40305	8656	0.657	vac_predict_31_multi_bin.tiff_1	52457	10332	0.656	vac_predict_31_multi_bin.tiff_1	50177	10010	0.657	vac_predict_31_multi_bin.tiff_1	43801	9132	0.658	vac_predict_31_multi_bin.tiff_1	39188	8468	0.659		0.933536	0.95219	0.950443	0.979615	0.970361	0.985999	0.976636	0.983543					0.956572	0.96931	0.967643	0.984737	0.982305	0.993146	0.981339	0.984859					0.998469	0.998469	1	1.00153
fab1 RT	vac_target_33_multi_bin.tiff_1	1124725	80538	0.649	vac_predict_33_multi_bin.tiff_1	1014198	75266	0.649	vac_predict_33_multi_bin.tiff_1	1041629	76434	0.65	vac_predict_33_multi_bin.tiff_1	1041012	76472	0.65	vac_predict_33_multi_bin.tiff_1	1073009	77964	0.65		1.3015	1.24493	1.08674	0.972286	1.00883	0.965511	0.980749	0.977473					1.19362	1.15642	1.05499	0.978281	1.00759	0.975288	0.986243	0.981513					0.998478	1	1.00152	1.00304
fab1 RT	vac_target_34_multi_bin.tiff_1	137069	19588	0.656	vac_predict_34_multi_bin.tiff_2	113207	17112	0.661	vac_predict_34_multi_bin.tiff_1	114061	17158	0.663	vac_predict_34_multi_bin.tiff_1	113795	17128	0.663	vac_predict_34_multi_bin.tiff_1	114487	17172	0.664		0.90173	0.926119	0.92557	0.954019	0.974137	0.988629	0.974459	0.973514					0.93454	0.949043	0.949515	0.96804	0.985629	0.997446	0.988864	0.982803					1	1.00154	1.00154	1.00154
fab1 RT	vac_target_34_multi_bin.tiff_2	27753	6680	0.664	vac_predict_34_multi_bin.tiff_1	27342	6682	0.657	vac_predict_34_multi_bin.tiff_2	26605	6486	0.664	vac_predict_34_multi_bin.tiff_2	25950	6416	0.661	vac_predict_34_multi_bin.tiff_2	26786	6534	0.663		0.825912	0.832143	0.830202	0.835251	1.04293	1.03529	0.992667	0.972166					0.873596	0.875944	0.874413	0.876659	0.966296	0.958764	0.935007	0.919845					1.00762	1.01067	1.01067	1.0122
fab1 RT	vac_target_34_multi_bin.tiff_3	662113	56418	0.651	vac_predict_34_multi_bin.tiff_4	626638	54190	0.653	vac_predict_34_multi_bin.tiff_3	622802	54042	0.653	vac_predict_34_multi_bin.tiff_3	620761	53912	0.653	vac_predict_34_multi_bin.tiff_3	635171	54540	0.655		0.985191	0.958635	0.935034	0.965157	1.00322	1.02741	1.0029	0.993219					1.0003	0.970958	0.960479	0.978144	0.94137	0.950317	0.936644	0.930807					0.989458	1	0.995482	0.998494
fab1 PT	vac_target_35_multi_bin.tiff_1	611286	53018	0.657	vac_predict_35_multi_bin.tiff_1	612631	52832	0.66	vac_predict_35_multi_bin.tiff_1	611952	52674	0.662	vac_predict_35_multi_bin.tiff_1	598059	51972	0.661	vac_predict_35_multi_bin.tiff_1	597978	51828	0.662		0.946422	0.940628	0.937545	0.959309	1.08101	1.01685	0.937272	0.969544					0.960509	0.957886	0.955582	0.966713	1.05954	1.01998	0.959003	0.982386					1.00307	1.00307	1.00307	1.00614
fab1 PT	vac_target_36_multi_bin.tiff_1	776398	65522	0.623	vac_predict_36_multi_bin.tiff_2	813588	67354	0.626	vac_predict_36_multi_bin.tiff_1	806195	66666	0.628	vac_predict_36_multi_bin.tiff_1	780596	65400	0.627	vac_predict_36_multi_bin.tiff_1	790292	65732	0.629		1.0022	1.00109	0.978362	0.97823	0.999127	0.992702	0.989257	0.986498					0.996492	0.993512	0.980271	0.977555	1.00624	0.998875	0.993925	0.990381					1.00457	1.00761	1.00609	1.00761
fab1 PT	vac_target_37_multi_bin.tiff_1	245496	28878	0.657	vac_predict_37_multi_bin.tiff_1	259927	30072	0.655	vac_predict_37_multi_bin.tiff_1	247829	28980	0.658	vac_predict_37_multi_bin.tiff_1	240865	28448	0.658	vac_predict_37_multi_bin.tiff_1	241069	28402	0.66		1.0479	1.03838	1.00541	1.0179	1.00307	0.969755	0.916879	0.962046					1.02796	1.01746	0.998138	1.00321	1.00368	0.980394	0.946158	0.974224					1.00482	1.00803	1.00642	1.00963
fab1 PT	vac_target_38_multi_bin.tiff_1	100302	15958	0.654	vac_predict_38_multi_bin.tiff_2	103748	16152	0.661	vac_predict_38_multi_bin.tiff_1	104815	16242	0.662	vac_predict_38_multi_bin.tiff_1	103205	16076	0.662	vac_predict_38_multi_bin.tiff_1	100874	15820	0.662		1.05878	1.0095	0.981136	0.981967	1.07243	1.05122	1.0654	1.02639					1.04135	1.00353	0.98511	0.983517	1.04959	1.03955	1.03932	1.0177					0.996956	1.00152	1.00152	1.00457
fab1 PT	vac_target_39_multi_bin.tiff_1	72647	12962	0.65	vac_predict_39_multi_bin.tiff_1	115550	24130	0.475	vac_predict_39_multi_bin.tiff_1	89938	20284	0.479	vac_predict_39_multi_bin.tiff_3	84506	14922	0.624	vac_predict_39_multi_bin.tiff_2	83668	15996	0.578		1.03436	1.04499	1.02894	1.0057	0.997331	0.989591	0.802764	0.975817					1.01216	1.0178	1.00739	0.991352	0.998787	0.995533	0.832727	0.981855					1.0107	1.01223	1.01223	1.01223
fab1 PT	vac_target_39_multi_bin.tiff_2	388263	39540	0.651	vac_predict_39_multi_bin.tiff_2	399291	40044	0.655	vac_predict_39_multi_bin.tiff_4	386022	39162	0.655	vac_predict_39_multi_bin.tiff_5	372666	38140	0.657	vac_predict_39_multi_bin.tiff_3	376582	38338	0.658		1.59057	1.23801	1.16324	1.15171	1.00908	1.00429	1.18433	0.997043					1.8616	1.56488	1.15121	1.23407	1.0033	0.999077	1.163	0.993013					0.730769	0.736923	0.96	0.889231
fab1 PT	vac_target_40_multi_bin.tiff_1	1871308	111608	0.658	vac_predict_40_multi_bin.tiff_1	1730658	105642	0.66	vac_predict_40_multi_bin.tiff_1	1717841	107800	0.643	vac_predict_40_multi_bin.tiff_1	1704289	106292	0.649	vac_predict_40_multi_bin.tiff_1	1795327	107680	0.663		1.0284	0.994228	0.959829	0.969915	1.06253	1.01464	0.927633	0.930439					1.01275	0.99044	0.964593	0.9696	1.04274	1.00862	0.949673	0.948121					1.00614	1.00614	1.00922	1.01075
fab1 PT	vac_target_40_multi_bin.tiff_2	262787	30112	0.659	vac_predict_40_multi_bin.tiff_9	250141	29194	0.658	vac_predict_40_multi_bin.tiff_5	241114	28292	0.662	vac_predict_40_multi_bin.tiff_2	232880	27622	0.663	vac_predict_40_multi_bin.tiff_4	251401	29138	0.661		0.924839	0.917989	0.910747	0.959397	0.99923	0.996546	0.906017	0.963696					0.946545	0.965881	0.952369	0.964805	0.997941	0.996183	0.934559	0.972829					1.00304	0.977204	0.986322	1.0076
fab1 PT	vac_target_41_multi_bin.tiff_1	319762	38800	0.583	vac_predict_41_multi_bin.tiff_2	321218	38620	0.587	vac_predict_41_multi_bin.tiff_7	308015	37674	0.585	vac_predict_41_multi_bin.tiff_5	299145	36824	0.587	vac_predict_41_multi_bin.tiff_1	311971	37556	0.592		0.951877	0.917526	0.886193	0.956672	0.969912	0.917221	0.915286	0.941962					0.969514	0.939559	0.917309	0.967654	0.979495	0.941192	0.942275	0.958584					0.998483	1.00455	1.00607	1.00303
fab1 PT	vac_target_42_multi_bin.tiff_1	530028	48040	0.659	vac_predict_42_multi_bin.tiff_1	509922	46662	0.661	vac_predict_42_multi_bin.tiff_1	508471	46630	0.661	vac_predict_42_multi_bin.tiff_1	494407	45776	0.661	vac_predict_42_multi_bin.tiff_1	517652	47174	0.661		1.00455	0.963263	0.935524	0.975635	0	0.854853	0.915025	0.867747					0.995361	0.970979	0.949072	0.967938	0	0.902048	0.939126	0.910902					1.00686	1.00343	1.00686	1.01544
fab1 PT	vac_target_42_multi_bin.tiff_2	219336	26456	0.665	vac_predict_42_multi_bin.tiff_2	217341	26208	0.667	vac_predict_42_multi_bin.tiff_2	211837	25672	0.669	vac_predict_42_multi_bin.tiff_2	201211	24962	0.665	vac_predict_42_multi_bin.tiff_2	216650	26104	0.668		0.962066	0.959329	0.932794	0.97665	0.987191	0.995881	1.01012	0.993168					0.971316	0.970649	0.952873	0.981973	0.994172	0.998317	1.00936	0.996758					1.00303	1.00303	1.00303	1.00303
vac14	vac_target_43_multi_bin.tiff_2	1076949	94152	0.54	vac_predict_43_multi_bin.tiff_1	1048597	94008	0.531	vac_predict_43_multi_bin.tiff_1	1076645	94586	0.537	vac_predict_43_multi_bin.tiff_1	1087324	98066	0.521	vac_predict_43_multi_bin.tiff_1	1081022	94836	0.537		0.990904	0.96581	0.917364	0.987754	1.10986	1.11052	1.05899	1.03109					0.990626	0.970366	0.943529	0.986695	1.07252	1.08306	1.04098	1.0193					1.00301	1.00602	1	1.00451
vac14	vac_target_43_multi_bin.tiff_5	17761	6326	0.52	vac_predict_43_multi_bin.tiff_4	12371	5056	0.512	vac_predict_43_multi_bin.tiff_4	15476	5740	0.523	vac_predict_43_multi_bin.tiff_2	15753	5652	0.538	vac_predict_43_multi_bin.tiff_3	12996	5250	0.509		0.973674	0.999718	1.00963	1.00378	1.13141	1.12697	1.10887	1.07791					0.998471	1.00461	1.04157	1.00726	1.03216	1.02926	1.01677	0.994325					0.983333	0.994444	0.964815	0.994444
vac14	vac_target_44_multi_bin.tiff_1	143841	22294	0.596	vac_predict_44_multi_bin.tiff_1	133533	21696	0.582	vac_predict_44_multi_bin.tiff_1	138378	21738	0.595	vac_predict_44_multi_bin.tiff_1	145997	22432	0.598	vac_predict_44_multi_bin.tiff_1	141940	21878	0.601		0.696526	0.871347	0.886943	0.731716	0.989359	0.992942	0.987858	0.9921					0.799241	0.907366	0.893456	0.829908	0.989365	0.990982	0.986753	0.988743					0.984615	1.00577	1.03462	0.978846
vac14	vac_target_46_multi_bin.tiff_1	798008	64198	0.648	vac_predict_46_multi_bin.tiff_1	774356	63062	0.647	vac_predict_46_multi_bin.tiff_1	786835	63758	0.646	vac_predict_46_multi_bin.tiff_1	779363	63000	0.65	vac_predict_46_multi_bin.tiff_1	784875	63226	0.651		0.928338	0.962021	1.01499	0.986784	0.980539	1.0135	1.01901	0.983571					0.973177	0.975061	1.00619	0.98134	0.982682	1.0057	1.00986	0.98409					0.97651	0.998322	1.00336	1.00839
vac14	vac_target_47_multi_bin.tiff_1	274379	32130	0.636	vac_predict_47_multi_bin.tiff_1	276801	32374	0.634	vac_predict_47_multi_bin.tiff_1	264916	31336	0.637	vac_predict_47_multi_bin.tiff_1	269097	31688	0.636	vac_predict_47_multi_bin.tiff_1	268198	31536	0.638		0.970361	0.985999	0.976636	0.983543	0.990826	0.968178	0.935852	0.950144					0.982305	0.993146	0.981339	0.984859	0.993578	0.974701	0.962148	0.966333					0.998457	0.996914	1.00309	1.00463
vac14	vac_target_48_multi_bin.tiff_1	673193	58730	0.632	vac_predict_48_multi_bin.tiff_2	655782	57886	0.631	vac_predict_48_multi_bin.tiff_1	665538	58580	0.629	vac_predict_48_multi_bin.tiff_1	655999	58076	0.629	vac_predict_48_multi_bin.tiff_1	655363	57720	0.632		1.00883	0.965511	0.980749	0.977473	0.883379	0.954213	0.954629	0.98936					1.00759	0.975288	0.986243	0.981513	0.903554	0.97696	0.977607	0.967831					0.996855	1.00157	1	1.00314
vac14	vac_target_48_multi_bin.tiff_2	133648	20710	0.61	vac_predict_48_multi_bin.tiff_5	139386	20012	0.65	vac_predict_48_multi_bin.tiff_2	138364	19856	0.652	vac_predict_48_multi_bin.tiff_2	132668	19364	0.65	vac_predict_48_multi_bin.tiff_2	129928	19050	0.651		0.974137	0.988629	0.974459	0.973514	1.11448	1.15262	1.008	1.05928					0.985629	0.997446	0.988864	0.982803	1.07699	1.0891	1.00865	1.03806					0.998418	0.995253	0.995253	1
vac14	vac_target_49_multi_bin.tiff_1	1363049	99028	0.6	vac_predict_49_multi_bin.tiff_1	1367441	93222	0.639	vac_predict_49_multi_bin.tiff_1	1400406	94108	0.643	vac_predict_49_multi_bin.tiff_1	1366996	92754	0.642	vac_predict_49_multi_bin.tiff_1	1353806	92176	0.642		1.04293	1.03529	0.992667	0.972166	1.43714	1.31739	1.26305	1.13313					0.966296	0.958764	0.935007	0.919845	1.25928	1.19159	1.15884	1.08734					1.06557	1.06885	1.06557	1.06721
vac14	vac_target_50_multi_bin.tiff_1	138232	19416	0.666	vac_predict_50_multi_bin.tiff_1	149430	20572	0.662	vac_predict_50_multi_bin.tiff_1	140561	19804	0.66	vac_predict_50_multi_bin.tiff_1	129561	18620	0.665	vac_predict_50_multi_bin.tiff_1	134022	19074	0.664		1.00322	1.02741	1.0029	0.993219	1.14633	1.0982	1.09025	1.06296					0.94137	0.950317	0.936644	0.930807	1.09712	1.06504	1.05678	1.04152					1.065	1.07167	1.07	1.07
vac14	vac_target_51_multi_bin.tiff_1	294319	35556	0.602	vac_predict_51_multi_bin.tiff_1	294062	35778	0.598	vac_predict_51_multi_bin.tiff_1	292171	35516	0.6	vac_predict_51_multi_bin.tiff_1	291157	35340	0.601	vac_predict_51_multi_bin.tiff_1	290345	35214	0.602		1.08101	1.01685	0.937272	0.969544	0.920366	0.95804	0.967806	0.9764					1.05954	1.01998	0.959003	0.982386	0.952754	0.986406	0.98879	0.99647					0.993994	0.990991	0.998498	0.996997
vac14	vac_target_52_multi_bin.tiff_1	412100	40192	0.666	vac_predict_52_multi_bin.tiff_1	413366	40340	0.665	vac_predict_52_multi_bin.tiff_1	399636	39404	0.666	vac_predict_52_multi_bin.tiff_1	377846	38028	0.665	vac_predict_52_multi_bin.tiff_1	396459	39156	0.667		0.999127	0.992702	0.989257	0.986498	1.04374	1.05075	0.995981	1.01546					1.00624	0.998875	0.993925	0.990381	1.02958	1.03247	0.997386	1.00275					0.993355	0.996678	0.998339	1
vac14	vac_target_53_multi_bin.tiff_1	192055	26096	0.617	vac_predict_53_multi_bin.tiff_1	205965	27390	0.616	vac_predict_53_multi_bin.tiff_1	201893	27128	0.613	vac_predict_53_multi_bin.tiff_1	204615	27122	0.619	vac_predict_53_multi_bin.tiff_1	197123	26558	0.617		1.00307	0.969755	0.916879	0.962046	0.947427	0.974424	0.964854	0.980215					1.00368	0.980394	0.946158	0.974224	0.963955	0.9772	0.971831	0.98078					0.998498	1	0.998498	1.0015
vac14	vac_target_54_multi_bin.tiff_1	331932	36264	0.639	vac_predict_54_multi_bin.tiff_1	331046	36220	0.639	vac_predict_54_multi_bin.tiff_1	328477	36102	0.638	vac_predict_54_multi_bin.tiff_1	266463	30198	0.663	vac_predict_54_multi_bin.tiff_1	323905	35606	0.641		1.07243	1.05122	1.0654	1.02639	0.963441	0.975109	0.968802	0.993067					1.04959	1.03955	1.03932	1.0177	0.971992	0.978656	0.973253	0.990004					0.998379	0.993517	1.00324	1
vac14	vac_target_54_multi_bin.tiff_2	266838	30344	0.661	vac_predict_54_multi_bin.tiff_3	269262	30444	0.662	vac_predict_54_multi_bin.tiff_2	267983	30316	0.663	vac_predict_54_multi_bin.tiff_2	316025	35290	0.636	vac_predict_54_multi_bin.tiff_2	266049	30132	0.664		0.997331	0.989591	0.802764	0.975817	1.03857	1.03351	1.04373	1.02381					0.998787	0.995533	0.832727	0.981855	1.02261	1.02073	1.02656	1.00732					1	0.998435	1.03756	1.00313
vac14	vac_target_54_multi_bin.tiff_3	62722	11604	0.658	vac_predict_54_multi_bin.tiff_4	66644	12100	0.657	vac_predict_54_multi_bin.tiff_3	63640	11704	0.659	vac_predict_54_multi_bin.tiff_3	58183	11020	0.659	vac_predict_54_multi_bin.tiff_3	58359	11002	0.661		1.00908	1.00429	1.18433	0.997043	0.983285	1.08313	0.973713	1.00421					1.0033	0.999077	1.163	0.993013	0.986152	1.04645	0.978791	0.996144					1.00151	1.00303	0.962179	1.00454
vac14	vac_target_55_multi_bin.tiff_1	405021	39822	0.665	vac_predict_55_multi_bin.tiff_1	404709	39740	0.666	vac_predict_55_multi_bin.tiff_1	403622	39670	0.666	vac_predict_55_multi_bin.tiff_1	366956	37216	0.666	vac_predict_55_multi_bin.tiff_1	390317	38740	0.667		1.06253	1.01464	0.927633	0.930439	1.23317	1.20046	1.18408	1.02949					1.04274	1.00862	0.949673	0.948121	1.14211	1.12208	1.11163	1.00766					0.99848	1.00152	1.00152	1.00456
vac14	vac_target_56_multi_bin.tiff_1	255283	29554	0.658	vac_predict_56_multi_bin.tiff_1	247602	28948	0.659	vac_predict_56_multi_bin.tiff_1	234151	27816	0.66	vac_predict_56_multi_bin.tiff_1	233657	27848	0.659	vac_predict_56_multi_bin.tiff_1	240467	28330	0.66		0.99923	0.996546	0.906017	0.963696	1.06959	1.05986	1.04762	1.04572					0.997941	0.996183	0.934559	0.972829	1.03563	1.02888	1.02066	1.01826					1.0015	1.0015	1.0015	1.00301
vac14	vac_target_56_multi_bin.tiff_2	11168	3614	0.669					vac_predict_56_multi_bin.tiff_2	9547	3260	0.668	vac_predict_56_multi_bin.tiff_2	10219	3394	0.671	vac_predict_56_multi_bin.tiff_2	9691	3292	0.668		0.969912	0.917221	0.915286	0.941962	1.3098	1.32536	1.68095	1.1077					0.979495	0.941192	0.942275	0.958584	1.23849	1.17178	1.33943	1.04191					1.00152	1.00304	1.00152	1.00304
vac14	vac_target_57_multi_bin.tiff_1	550322	48728	0.666	vac_predict_57_multi_bin.tiff_1	543273	48444	0.665	vac_predict_57_multi_bin.tiff_1	548055	48646	0.666	vac_predict_57_multi_bin.tiff_1	555889	49184	0.665	vac_predict_57_multi_bin.tiff_1	546562	48570	0.666		0	0.854853	0.915025	0.867747	1.03074	1.10128	1.10619	1.02867					0	0.902048	0.939126	0.910902	1.01865	1.05595	1.06039	1.0151					0	0.998505	1.00299	0.998505
vac14	vac_target_58_multi_bin.tiff_1	177988	23526	0.65	vac_predict_58_multi_bin.tiff_1	197541	25232	0.65	vac_predict_58_multi_bin.tiff_1	197660	25480	0.644	vac_predict_58_multi_bin.tiff_1	188488	24490	0.649	vac_predict_58_multi_bin.tiff_1	183521	23980	0.651		0.987191	0.995881	1.01012	0.993168	1.00929	1.02587	1.05384	1.02752					0.994172	0.998317	1.00936	0.996758	0.987203	0.995506	1.01465	0.997167					0.998498	1	0.998498	1
vac14	vac_target_58_multi_bin.tiff_2	263211	31720	0.626	vac_predict_58_multi_bin.tiff_4	297799	32740	0.659	vac_predict_58_multi_bin.tiff_3	296631	32648	0.659	vac_predict_58_multi_bin.tiff_3	291866	32252	0.66	vac_predict_58_multi_bin.tiff_2	283719	31540	0.662		1.10986	1.11052	1.05899	1.03109	0.950053	0.966304	0.95741	0.976649					1.07252	1.08306	1.04098	1.0193	0.957125	0.96602	0.961773	0.973313					1	0.990769	0.998462	1.00154
vac14	vac_target_59_multi_bin.tiff_1	293021	32158	0.663	vac_predict_59_multi_bin.tiff_1	289903	31816	0.666	vac_predict_59_multi_bin.tiff_1	290953	31868	0.666	vac_predict_59_multi_bin.tiff_1	289463	31732	0.667	vac_predict_59_multi_bin.tiff_1	290706	31796	0.667		1.13141	1.12697	1.10887	1.07791	0.991981	1.01279	1.01146	1.02581					1.03216	1.02926	1.01677	0.994325	0.994945	1.00541	1.00477	1.01225					1.05272	1.05272	1.05431	1.05751
vac14	vac_target_60_multi_bin.tiff_1	242070	28410	0.661	vac_predict_60_multi_bin.tiff_1	237359	27918	0.664	vac_predict_60_multi_bin.tiff_1	245338	28572	0.663	vac_predict_60_multi_bin.tiff_1	246671	28690	0.663	vac_predict_60_multi_bin.tiff_1	238093	27958	0.664		0.989359	0.992942	0.987858	0.9921	1.04182	1.16149	1.07319	1.11908					0.989365	0.990982	0.986753	0.988743	1.02309	1.09964	1.04253	1.06804					1.00452	1.00452	1.00603	1.00603
vac14	vac_target_61_multi_bin.tiff_1	149109	20554	0.662	vac_predict_61_multi_bin.tiff_2	147741	20422	0.662	vac_predict_61_multi_bin.tiff_1	144364	20034	0.664	vac_predict_61_multi_bin.tiff_1	139544	19776	0.658	vac_predict_61_multi_bin.tiff_1	141675	19862	0.662		0.980539	1.0135	1.01901	0.983571	0.95213	0.977148	0.964433	0.959445					0.982682	1.0057	1.00986	0.98409	0.964421	0.980435	0.971144	0.969406					1.00454	1.00303	1.00303	1.00454
vac14	vac_target_62_multi_bin.tiff_1	2119896	132986	0.6	vac_predict_62_multi_bin.tiff_1	1872671	120160	0.611	vac_predict_62_multi_bin.tiff_1	2022832	129922	0.595	vac_predict_62_multi_bin.tiff_1	2023714	130008	0.595	vac_predict_62_multi_bin.tiff_1	2097341	128708	0.616		0.990826	0.968178	0.935852	0.950144	1.00065	1.03267	1.04054	1.01413					0.993578	0.974701	0.962148	0.966333	0.998818	1.01772	1.02509	1.00682					1	1.00302	0.993958	1
vac14	vac_target_63_multi_bin.tiff_1	43232	9248	0.644	vac_predict_63_multi_bin.tiff_1	48181	9960	0.643	vac_predict_63_multi_bin.tiff_1	49830	10072	0.65	vac_predict_63_multi_bin.tiff_1	43578	9328	0.642	vac_predict_63_multi_bin.tiff_1	45795	9600	0.645		0.883379	0.954213	0.954629	0.98936	1.08917	1.14125	1.00573	1.08559					0.903554	0.97696	0.977607	0.967831	1.04821	1.07821	0.993929	1.04464					1.01833	0.991667	0.991667	1.02667
vac14	vac_target_64_multi_bin.tiff_1	11207	3664	0.661	vac_predict_64_multi_bin.tiff_2	16106	4614	0.668	vac_predict_64_multi_bin.tiff_1	14764	4366	0.667	vac_predict_64_multi_bin.tiff_1	14155	4246	0.666	vac_predict_64_multi_bin.tiff_1	12699	3984	0.661		1.11448	1.15262	1.008	1.05928	1.09925	1.08172	1.06849	1.01497					1.07699	1.0891	1.00865	1.03806	1.05342	1.04058	1.03291	0.99761					0.998447	1.00932	0.996894	1.00155
vac14	vac_target_64_multi_bin.tiff_2	219281	27122	0.648	vac_predict_64_multi_bin.tiff_3	251368	29756	0.647	vac_predict_64_multi_bin.tiff_2	240815	28886	0.648	vac_predict_64_multi_bin.tiff_2	239072	28662	0.65	vac_predict_64_multi_bin.tiff_2	233088	28248	0.648		1.43714	1.31739	1.26305	1.13313	1.15139	1.11443	1.09803	1.01374					1.25928	1.19159	1.15884	1.08734	1.09269	1.0669	1.05711	1.00058					1.01059	1.00908	1.00756	1
vac14	vac_target_65_multi_bin.tiff_1	1219915	87246	0.633	vac_predict_65_multi_bin.tiff_1	1122768	83124	0.628	vac_predict_65_multi_bin.tiff_2	1168727	86060	0.623	vac_predict_65_multi_bin.tiff_1	1180641	86268	0.626	vac_predict_65_multi_bin.tiff_1	1191125	86938	0.625		1.14633	1.0982	1.09025	1.06296	1.18107	1.152	1.08444	1.08916					1.09712	1.06504	1.05678	1.04152	1.10124	1.08565	1.04242	1.04588					0.998457	1	1.00309	1
vac14	vac_target_65_multi_bin.tiff_2	82859	14538	0.632	vac_predict_65_multi_bin.tiff_3	86483	14968	0.632	vac_predict_65_multi_bin.tiff_3	87064	15010	0.633	vac_predict_65_multi_bin.tiff_2	82526	14500	0.632	vac_predict_65_multi_bin.tiff_2	84140	14578	0.637		0.920366	0.95804	0.967806	0.9764	0.818985	0.815511	0.947117	0.957831					0.952754	0.986406	0.98879	0.99647	0.865764	0.860517	0.949316	0.958155					0.992101	0.984202	0.988942	0.987362
vac14	vac_target_66_multi_bin.tiff_1	972668	72632	0.654	vac_predict_66_multi_bin.tiff_1	921532	70014	0.654	vac_predict_66_multi_bin.tiff_1	947791	70976	0.657	vac_predict_66_multi_bin.tiff_1	938483	70586	0.657	vac_predict_66_multi_bin.tiff_1	953424	71236	0.658		1.04374	1.05075	0.995981	1.01546	0.627374	0.640454	0.681069	0.786839					1.02958	1.03247	0.997386	1.00275	0.708857	0.717023	0.747173	0.821294					1	1.00158	1	1.00791
vac14	vac_target_66_multi_bin.tiff_2	167895	22208	0.663	vac_predict_66_multi_bin.tiff_2	161757	21586	0.665	vac_predict_66_multi_bin.tiff_2	163716	21734	0.666	vac_predict_66_multi_bin.tiff_2	162657	21614	0.667	vac_predict_66_multi_bin.tiff_2	166731	21986	0.666		0.947427	0.974424	0.964854	0.980215	0.77113	0.771695	0.817738	0.876859					0.963955	0.9772	0.971831	0.98078	0.833809	0.832118	0.863814	0.903011					1	1.00459	1.00459	1.00612
vac14	vac_target_67_multi_bin.tiff_1	756008	65886	0.609	vac_predict_67_multi_bin.tiff_1	785166	67376	0.611	vac_predict_67_multi_bin.tiff_1	781340	67252	0.61	vac_predict_67_multi_bin.tiff_1	789068	67636	0.611	vac_predict_67_multi_bin.tiff_1	774011	66368	0.614		0.963441	0.975109	0.968802	0.993067	0.823267	0.827964	0.863029	0.932121					0.971992	0.978656	0.973253	0.990004	0.867025	0.867025	0.891781	0.939292					1.00302	1.00452	1.00603	1.00452
vac14	vac_target_68_multi_bin.tiff_1	61324	11410	0.659	vac_predict_68_multi_bin.tiff_1	60299	11252	0.661	vac_predict_68_multi_bin.tiff_1	66422	11940	0.664	vac_predict_68_multi_bin.tiff_1	59712	11168	0.662	vac_predict_68_multi_bin.tiff_1	61582	11366	0.664		1.03857	1.03351	1.04373	1.02381	0.887746	0.902214	1.05909	0.994759					1.02261	1.02073	1.02656	1.00732	0.913846	0.924462	1.02108	0.982615					1.00328	1.00164	1.00328	1.00821
vac14	vac_target_69_multi_bin.tiff_1	61707	11484	0.658	vac_predict_69_multi_bin.tiff_1	76095	13116	0.662	vac_predict_69_multi_bin.tiff_1	74077	12886	0.662	vac_predict_69_multi_bin.tiff_1	73066	12766	0.662	vac_predict_69_multi_bin.tiff_1	63527	11572	0.665		0.983285	1.08313	0.973713	1.00421	0.876528	0.875286	0.960185	0.958545					0.986152	1.04645	0.978791	0.996144	0.890032	0.884675	0.938672	0.942338					1.00303	1.00759	1.00455	1.00759
vac14	vac_target_70_multi_bin.tiff_1	365218	38230	0.646	vac_predict_70_multi_bin.tiff_1	390632	39592	0.653	vac_predict_70_multi_bin.tiff_1	387079	39334	0.653	vac_predict_70_multi_bin.tiff_1	382609	39020	0.653	vac_predict_70_multi_bin.tiff_1	381915	38928	0.654		1.23317	1.20046	1.18408	1.02949	0.850746	0.868673	0.880112	0.906158					1.14211	1.12208	1.11163	1.00766	0.885056	0.897257	0.906934	0.923931					1.00608	1.00608	1.00608	1.01064
vac14	vac_target_71_multi_bin.tiff_1	8867	3388	0.611	vac_predict_71_multi_bin.tiff_1	11614	4196	0.591	vac_predict_71_multi_bin.tiff_1	11752	3970	0.63	vac_predict_71_multi_bin.tiff_1	14905	4538	0.645	vac_predict_71_multi_bin.tiff_1	9822	3530	0.628		1.06959	1.05986	1.04762	1.04572	0.760199	0.783728	0.821456	0.838063					1.03563	1.02888	1.02066	1.01826	0.820901	0.835315	0.861081	0.872072					1.01084	1.01084	1.01084	1.01238
vac14	vac_target_72_multi_bin.tiff_1	5302	2252	0.653	vac_predict_72_multi_bin.tiff_1	5465	2294	0.654	vac_predict_72_multi_bin.tiff_1	5839	2378	0.659	vac_predict_72_multi_bin.tiff_1	5865	2388	0.659	vac_predict_72_multi_bin.tiff_1	5454	2286	0.655		1.3098	1.32536	1.68095	1.1077	0.682235	0.675318	0.668486	0.687199					1.23849	1.17178	1.33943	1.04191	0.791474	0.789845	0.782297	0.794678					0.967267	1.0311	1.05565	1.02782
vac14	vac_target_72_multi_bin.tiff_2	145752	20474	0.654	vac_predict_72_multi_bin.tiff_2	147106	20212	0.667	vac_predict_72_multi_bin.tiff_2	149522	20382	0.668	vac_predict_72_multi_bin.tiff_2	153599	20774	0.668	vac_predict_72_multi_bin.tiff_2	149763	20416	0.668		1.03074	1.10128	1.10619	1.02867	0.628443	0.623685	0.642062	0.641241					1.01865	1.05595	1.06039	1.0151	0.710087	0.702145	0.71664	0.714654					1.00153	1.00919	1.00919	1.00306
vac14	vac_target_73_multi_bin.tiff_1	549525	49912	0.65	vac_predict_73_multi_bin.tiff_1	522078	47772	0.656	vac_predict_73_multi_bin.tiff_2	531008	48216	0.658	vac_predict_73_multi_bin.tiff_2	526121	48004	0.657	vac_predict_73_multi_bin.tiff_1	536693	48580	0.657		1.00929	1.02587	1.05384	1.02752	0.204617	0.810102	0.826865	0.861975					0.987203	0.995506	1.01465	0.997167	0.342359	0.856042	0.867894	0.891694					1.01988	1.02141	1.02141	1.02141
vac14	vac_target_74_multi_bin.tiff_1	234076	28090	0.654	vac_predict_74_multi_bin.tiff_1	232199	27948	0.654	vac_predict_74_multi_bin.tiff_1	237071	28242	0.656	vac_predict_74_multi_bin.tiff_1	236758	28224	0.656	vac_predict_74_multi_bin.tiff_1	240118	28434	0.657		0.950053	0.966304	0.95741	0.976649	3.14669	0.837784	0.872368	0.91571					0.957125	0.96602	0.961773	0.973313	2.0969	0.864286	0.89119	0.914286					1.00923	1.01231	1.01077	1.01077
vac14	vac_target_74_multi_bin.tiff_2	3443	1646	0.67	vac_predict_74_multi_bin.tiff_2	3587	1684	0.673	vac_predict_74_multi_bin.tiff_3	3999	1810	0.673	vac_predict_74_multi_bin.tiff_2	3695	1716	0.674	vac_predict_74_multi_bin.tiff_2	3853	1758	0.676		0.991981	1.01279	1.01146	1.02581	0.70742	0.711741	0.822382	0.855333					0.994945	1.00541	1.00477	1.01225	0.780323	0.778631	0.858667	0.882093					1	1.00306	1.00306	1.00459
vac14	vac_target_75_multi_bin.tiff_1	217925	26476	0.661	vac_predict_75_multi_bin.tiff_1	207493	25534	0.664	vac_predict_75_multi_bin.tiff_1	212945	25958	0.664	vac_predict_75_multi_bin.tiff_1	210174	25712	0.665	vac_predict_75_multi_bin.tiff_1	209087	25666	0.664		1.04182	1.16149	1.07319	1.11908	0.606175	0.624691	0.667136	0.69413					1.02309	1.09964	1.04253	1.06804	0.720443	0.734326	0.756046	0.784259					1.00448	1.00448	1.00597	1.00896
vac14	vac_target_76_multi_bin.tiff_1	165826	22004	0.663	vac_predict_76_multi_bin.tiff_1	165933	21978	0.664	vac_predict_76_multi_bin.tiff_1	171243	22394	0.666	vac_predict_76_multi_bin.tiff_1	172549	22556	0.665	vac_predict_76_multi_bin.tiff_1	168169	22154	0.665		0.95213	0.977148	0.964433	0.959445	0.921903	0.920499	0.979719	0.957768					0.964421	0.980435	0.971144	0.969406	0.933434	0.932511	0.968858	0.955595					1.00454	1.00454	1.00605	1.00454
vac14	vac_target_77_multi_bin.tiff_1	20948	5600	0.656	vac_predict_77_multi_bin.tiff_1	22816	5870	0.663	vac_predict_77_multi_bin.tiff_1	23907	6038	0.665	vac_predict_77_multi_bin.tiff_1	21068	5566	0.663	vac_predict_77_multi_bin.tiff_1	22741	5850	0.664		1.00065	1.03267	1.04054	1.01413	0.617691	0.539918	0.670352	0.598388					0.998818	1.01772	1.02509	1.00682	0.701377	0.634251	0.723752	0.681583					1.00151	1.00452	1.00302	1.00302
vac14	vac_target_78_multi_bin.tiff_1	398810	40170	0.652	vac_predict_78_multi_bin.tiff_1	438391	42316	0.66	vac_predict_78_multi_bin.tiff_1	431399	41800	0.661	vac_predict_78_multi_bin.tiff_1	426125	41492	0.66	vac_predict_78_multi_bin.tiff_2	404779	40074	0.66		1.08917	1.14125	1.00573	1.08559	0.968534	0.984172	1.15034	1.0207					1.04821	1.07821	0.993929	1.04464	0.965817	0.97421	1.07462	0.997101					1.01067	1.01372	1.01067	1.0122
vac14	vac_target_78_multi_bin.tiff_2	111563	17370	0.645	vac_predict_78_multi_bin.tiff_4	128453	18980	0.649	vac_predict_78_multi_bin.tiff_3	124329	18532	0.65	vac_predict_78_multi_bin.tiff_3	122500	18362	0.65	vac_predict_78_multi_bin.tiff_1	113096	17380	0.651		1.09925	1.08172	1.06849	1.01497	1.02267	1.03177	1.11909	1.03541					1.05342	1.04058	1.03291	0.99761	1.00683	1.01246	1.06975	1.01753					1.01227	1.0138	1.01227	1.01227
vac14	vac_target_79_multi_bin.tiff_1	194009	24892	0.651	vac_predict_79_multi_bin.tiff_1	229139	27412	0.661	vac_predict_79_multi_bin.tiff_1	223498	27024	0.659	vac_predict_79_multi_bin.tiff_1	210392	25948	0.659	vac_predict_79_multi_bin.tiff_1	211307	26034	0.659		1.15139	1.11443	1.09803	1.01374	0.805227	0.839413	0.894987	0.889728					1.09269	1.0669	1.05711	1.00058	0.856364	0.877727	0.911212	0.906061					1.0062	1.00775	1.00775	1.0093
aF	vac_target_80_multi_bin.tiff_1	84820	15984	0.584	vac_predict_80_multi_bin.tiff_1	75505	15052	0.574	vac_predict_80_multi_bin.tiff_1	79261	15484	0.576	vac_predict_80_multi_bin.tiff_1	73880	14854	0.573	vac_predict_80_multi_bin.tiff_1	77217	15134	0.579		1.18107	1.152	1.08444	1.08916									1.10124	1.08565	1.04242	1.04588									1.01536	1.01229	1.01229	1.01229
aF	vac_target_81_multi_bin.tiff_1	182678	28672	0.543	vac_predict_81_multi_bin.tiff_2	198785	30754	0.536	vac_predict_81_multi_bin.tiff_1	189168	29814	0.535	vac_predict_81_multi_bin.tiff_1	178892	29174	0.526	vac_predict_81_multi_bin.tiff_1	180036	29044	0.531		0.890179	0.934461	0.871021	0.910363									0.941692	0.968719	0.929304	0.946822									0.982877	0.986301	0.981164	0.991438
aF	vac_target_82_multi_bin.tiff_1	132972	26248	0.48	vac_predict_82_multi_bin.tiff_2	172089	32264	0.464	vac_predict_82_multi_bin.tiff_1	158077	29208	0.484	vac_predict_82_multi_bin.tiff_1	145106	28416	0.47	vac_predict_82_multi_bin.tiff_1	140173	27578	0.473		1.08817	1.03553	0.979275	0.985537									1.07261	1.03983	1.01751	1.01297									0.987109	0.985267	0.968692	0.977901
aF	vac_target_83_multi_bin.tiff_1	143237	20102	0.659	vac_predict_83_multi_bin.tiff_1	147401	20422	0.661	vac_predict_83_multi_bin.tiff_1	147928	20460	0.661	vac_predict_83_multi_bin.tiff_1	146288	20324	0.661	vac_predict_83_multi_bin.tiff_1	143728	20092	0.66		1.29417	1.1888	1.09125	1.05415									1.2292	1.11277	1.0826	1.05067									0.966667	1.00833	0.979167	0.985417
aF	vac_target_84_multi_bin.tiff_1	298275	35660	0.605	vac_predict_84_multi_bin.tiff_1	319666	38102	0.593	vac_predict_84_multi_bin.tiff_1	305539	36906	0.594	vac_predict_84_multi_bin.tiff_1	300797	36556	0.594	vac_predict_84_multi_bin.tiff_1	297740	36088	0.598		1.02907	1.03275	1.0213	1.00343									1.01592	1.01781	1.01104	0.999503									1.00303	1.00303	1.00303	1.00152
aF	vac_target_85_multi_bin.tiff_1	91939	15158	0.65	vac_predict_85_multi_bin.tiff_1	95246	15654	0.644	vac_predict_85_multi_bin.tiff_1	95402	15654	0.645	vac_predict_85_multi_bin.tiff_1	88676	14912	0.645	vac_predict_85_multi_bin.tiff_1	91182	15122	0.648		1.07172	1.02435	1.00846	0.998206									1.06848	1.03494	1.02513	1.012									0.980165	0.981818	0.981818	0.98843
aF	vac_target_86_multi_bin.tiff_1	290463	50250	0.422	vac_predict_86_multi_bin.tiff_1	443049	90012	0.312	vac_predict_86_multi_bin.tiff_2	318711	53752	0.42	vac_predict_86_multi_bin.tiff_1	301163	54500	0.399	vac_predict_86_multi_bin.tiff_1	307182	51858	0.425		1.03597	1.03767	0.964509	0.991766									1.03272	1.03272	0.983771	0.997625									0.990769	0.992308	0.992308	0.996923
aF	vac_target_87_multi_bin.tiff_1	34059	7646	0.665	vac_predict_87_multi_bin.tiff_1	37216	8100	0.666	vac_predict_87_multi_bin.tiff_1	34835	7708	0.669	vac_predict_87_multi_bin.tiff_1	33572	7542	0.667	vac_predict_87_multi_bin.tiff_1	31347	7238	0.664		1.52532	1.09725	1.03684	1.05756									1.79128	1.06969	1.08458	1.032									0.739336	0.995261	0.945498	1.00711
aF	vac_target_87_multi_bin.tiff_2	131192	20450	0.611	vac_predict_87_multi_bin.tiff_8	136547	21074	0.608	vac_predict_87_multi_bin.tiff_3	132549	20598	0.61	vac_predict_87_multi_bin.tiff_3	127042	20186	0.605	vac_predict_87_multi_bin.tiff_3	123622	19718	0.609		1.09269	1.02278	0.985701	0.920373									1.05938	1.00811	0.986398	0.946639									1.0015	1.00602	1.00301	0.998496
aF	vac_target_88_multi_bin.tiff_2	102282	17670	0.599	vac_predict_88_multi_bin.tiff_1	127206	21594	0.566	vac_predict_88_multi_bin.tiff_1	120728	20756	0.569	vac_predict_88_multi_bin.tiff_1	109765	19978	0.555	vac_predict_88_multi_bin.tiff_2	103021	18014	0.59		1.04082	1.01034	0.968367	0.942298									1.03051	1.00724	0.98709	0.964205									0.99509	0.998363	0.99018	0.996727
aF	vac_target_89_multi_bin.tiff_1	203009	25790	0.648	vac_predict_89_multi_bin.tiff_1	196108	25294	0.645	vac_predict_89_multi_bin.tiff_1	189684	24718	0.646	vac_predict_89_multi_bin.tiff_1	188387	24616	0.646	vac_predict_89_multi_bin.tiff_1	184416	24298	0.645		1.24368	1.18034	1.07316	1.00723									1.22207	1.17465	1.13062	1.01947									0.944908	0.949917	0.926544	0.984975
aF	vac_target_90_multi_bin.tiff_1	233108	32404	0.565	vac_predict_90_multi_bin.tiff_1	300575	46992	0.462	vac_predict_90_multi_bin.tiff_1	248805	35540	0.538	vac_predict_90_multi_bin.tiff_1	239621	34162	0.546	vac_predict_90_multi_bin.tiff_1	226545	32404	0.555		0.966006	0.934363	0.927974	0.908413									0.980768	0.958434	0.954478	0.942148									0.99537	0.996914	0.996914	0.99537
aF	vac_target_91_multi_bin.tiff_1	89327	14842	0.651	vac_predict_91_multi_bin.tiff_1	78319	13554	0.653	vac_predict_91_multi_bin.tiff_1	78938	13604	0.654	vac_predict_91_multi_bin.tiff_1	88747	14614	0.658	vac_predict_91_multi_bin.tiff_1	90155	14772	0.658		1.28942	1.06734	1.02794	0.971846									1.45019	1.09678	1.05425	1									0.817699	0.952212	0.966372	0.982301
aF	vac_target_92_multi_bin.tiff_1	93141	15928	0.624	vac_predict_92_multi_bin.tiff_1	93434	16042	0.621	vac_predict_92_multi_bin.tiff_1	94167	15986	0.626	vac_predict_92_multi_bin.tiff_1	100950	16574	0.633	vac_predict_92_multi_bin.tiff_1	95393	15944	0.633		0.876767	0.883697	0.993507	1.00927									0.913219	0.916588	0.984638	0.995284									1.00307	1.00461	1.01075	1.01075
aF	vac_target_93_multi_bin.tiff_1	66506	12588	0.631	vac_predict_93_multi_bin.tiff_1	59233	11812	0.622	vac_predict_93_multi_bin.tiff_1	59750	11764	0.628	vac_predict_93_multi_bin.tiff_1	61318	11906	0.632	vac_predict_93_multi_bin.tiff_1	62707	12104	0.631		1.00315	1.01102	1.08384	1.02418									1.00716	1.00364	1.04056	1.001									0.995192	1.00321	1.01442	1.01442
aF	vac_target_94_multi_bin.tiff_1	101204	16876	0.622	vac_predict_94_multi_bin.tiff_1	95502	16112	0.627	vac_predict_94_multi_bin.tiff_1	99249	16466	0.63	vac_predict_94_multi_bin.tiff_1	103752	16986	0.629	vac_predict_94_multi_bin.tiff_1	102051	16822	0.628		0.890641	0.898415	0.921992	0.942877									0.938354	0.934541	0.945821	0.961551									0.985737	0.995246	1.00158	1
aF	vac_target_95_multi_bin.tiff_1	122385	30764	0.387	vac_predict_95_multi_bin.tiff_1	125246	32448	0.373	vac_predict_95_multi_bin.tiff_1	119013	30358	0.385	vac_predict_95_multi_bin.tiff_1	118885	30822	0.379	vac_predict_95_multi_bin.tiff_1	118741	30156	0.387		0.943658	0.980683	1.02518	1.00837									0.954729	0.975705	1.00652	0.9968									1.00804	1.01286	1.01125	1.00965
aF	vac_target_96_multi_bin.tiff_1	86950	14592	0.65	vac_predict_96_multi_bin.tiff_1	84894	14264	0.655	vac_predict_96_multi_bin.tiff_1	84706	14148	0.659	vac_predict_96_multi_bin.tiff_1	94909	15262	0.659	vac_predict_96_multi_bin.tiff_1	88747	14610	0.659		1.02338	0.972448	0.971402	0.970225									1.05474	0.986803	1.00189	0.980237									0.963824	0.994832	0.979328	1
WT	vac_target_97_multi_bin.tiff_1	85490	14482	0.648	vac_predict_97_multi_bin.tiff_1	70015	12538	0.655	vac_predict_97_multi_bin.tiff_1	69718	12462	0.657	vac_predict_97_multi_bin.tiff_1	80969	13748	0.658	vac_predict_97_multi_bin.tiff_1	81885	13876	0.657		0.976354	0.974192	1.09154	1.02067									0.977522	0.969572	1.04592	1.00123									1.00769	1.01385	1.01385	1.01385
WT	vac_target_98_multi_bin.tiff_1	24695	6368	0.644	vac_predict_98_multi_bin.tiff_1	15493	4514	0.666	vac_predict_98_multi_bin.tiff_1	15816	4566	0.667	vac_predict_98_multi_bin.tiff_1	16819	4758	0.667	vac_predict_98_multi_bin.tiff_1	19431	5230	0.668		0.818985	0.815511	0.947117	0.957831									0.865764	0.860517	0.949316	0.958155									1.0108	1.01389	1.01543	1.01389
WT	vac_target_98_multi_bin.tiff_2	129226	18930	0.653	vac_predict_98_multi_bin.tiff_2	99650	15784	0.659	vac_predict_98_multi_bin.tiff_2	99723	15752	0.66	vac_predict_98_multi_bin.tiff_2	105673	16352	0.661	vac_predict_98_multi_bin.tiff_2	113313	17094	0.662		0.627374	0.640454	0.681069	0.786839									0.708857	0.717023	0.747173	0.821294									1.03416	1.03571	1.03571	1.03727
WT	vac_target_99_multi_bin.tiff_1	160757	21974	0.651	vac_predict_99_multi_bin.tiff_1	132346	19052	0.659	vac_predict_99_multi_bin.tiff_1	133101	19052	0.662	vac_predict_99_multi_bin.tiff_1	138738	19596	0.661	vac_predict_99_multi_bin.tiff_1	149845	20640	0.661		0.77113	0.771695	0.817738	0.876859									0.833809	0.832118	0.863814	0.903011									1.00919	1.01072	1.01225	1.01378
WT	vac_target_100_multi_bin.tiff_1	72505	13000	0.647	vac_predict_100_multi_bin.tiff_1	64366	11880	0.654	vac_predict_100_multi_bin.tiff_1	65415	12018	0.653	vac_predict_100_multi_bin.tiff_1	76789	13274	0.658	vac_predict_100_multi_bin.tiff_1	72125	12774	0.656		0.823267	0.827964	0.863029	0.932121									0.867025	0.867025	0.891781	0.939292									1.01229	1.0169	1.01536	1.01536
WT	vac_target_101_multi_bin.tiff_1	80472	14186	0.635	vac_predict_101_multi_bin.tiff_1	70536	12626	0.654	vac_predict_101_multi_bin.tiff_1	70436	12550	0.657	vac_predict_101_multi_bin.tiff_1	77268	13316	0.659	vac_predict_101_multi_bin.tiff_1	77136	13368	0.656		0.887746	0.902214	1.05909	0.994759									0.913846	0.924462	1.02108	0.982615									1.01082	1.00927	1.017	1.01391
WT	vac_target_102_multi_bin.tiff_1	182796	23768	0.655	vac_predict_102_multi_bin.tiff_1	155513	21036	0.665	vac_predict_102_multi_bin.tiff_1	158790	21326	0.665	vac_predict_102_multi_bin.tiff_1	160881	21556	0.664	vac_predict_102_multi_bin.tiff_1	165642	21960	0.664		0.876528	0.875286	0.960185	0.958545									0.890032	0.884675	0.938672	0.942338									1.02992	1.03465	1.0378	1.03307
WT	vac_target_102_multi_bin.tiff_2	58949	11100	0.66	vac_predict_102_multi_bin.tiff_2	44813	9112	0.67	vac_predict_102_multi_bin.tiff_2	46200	9272	0.672	vac_predict_102_multi_bin.tiff_2	48424	9558	0.672	vac_predict_102_multi_bin.tiff_2	49403	9680	0.673		0.850746	0.868673	0.880112	0.906158									0.885056	0.897257	0.906934	0.923931									1.01527	1.01527	1.01374	1.01374
WT	vac_target_103_multi_bin.tiff_1	344254	36830	0.645	vac_predict_103_multi_bin.tiff_1	234862	29150	0.632	vac_predict_103_multi_bin.tiff_1	232481	29090	0.629	vac_predict_103_multi_bin.tiff_1	230129	28812	0.63	vac_predict_103_multi_bin.tiff_1	236571	29268	0.632		0.760199	0.783728	0.821456	0.838063									0.820901	0.835315	0.861081	0.872072									1.01515	1.01818	1.01818	1.0197
WT	vac_target_103_multi_bin.tiff_2	48757	10072	0.641	vac_predict_103_multi_bin.tiff_3	30641	7152	0.662	vac_predict_103_multi_bin.tiff_2	30409	7072	0.666	vac_predict_103_multi_bin.tiff_2	31305	7218	0.665	vac_predict_103_multi_bin.tiff_2	31265	7198	0.667		0.682235	0.675318	0.668486	0.687199									0.791474	0.789845	0.782297	0.794678									0.979845	0.975194	0.976744	0.979845
WT	vac_target_104_multi_bin.tiff_1	148306	20756	0.653	vac_predict_104_multi_bin.tiff_1	30346	7106	0.662	vac_predict_104_multi_bin.tiff_1	120143	17768	0.663	vac_predict_104_multi_bin.tiff_1	122629	18014	0.663	vac_predict_104_multi_bin.tiff_1	127836	18508	0.663		0.628443	0.623685	0.642062	0.641241									0.710087	0.702145	0.71664	0.714654									1.03276	1.039	1.03744	1.04056
WT	vac_target_104_multi_bin.tiff_2	37561	8400	0.646	vac_predict_104_multi_bin.tiff_2	118193	17614	0.661	vac_predict_104_multi_bin.tiff_3	31468	7260	0.664	vac_predict_104_multi_bin.tiff_2	32767	7486	0.661	vac_predict_104_multi_bin.tiff_2	34395	7680	0.666		0.204617	0.810102	0.826865	0.861975									0.342359	0.856042	0.867894	0.891694									1.01378	1.01531	1.01531	1.01531
WT	vac_target_105_multi_bin.tiff_1	92108	15368	0.642	vac_predict_105_multi_bin.tiff_1	65159	11992	0.653	vac_predict_105_multi_bin.tiff_1	65557	11966	0.657	vac_predict_105_multi_bin.tiff_1	75748	13196	0.656	vac_predict_105_multi_bin.tiff_1	78783	13556	0.656		3.14669	0.837784	0.872368	0.91571									2.0969	0.864286	0.89119	0.914286									1.02322	1.02786	1.02322	1.03096
WT	vac_target_106_multi_bin.tiff_1	97914	17864	0.575	vac_predict_106_multi_bin.tiff_1	59353	12870	0.572	vac_predict_106_multi_bin.tiff_1	61166	13118	0.572	vac_predict_106_multi_bin.tiff_1	65322	13506	0.581	vac_predict_106_multi_bin.tiff_1	67965	14010	0.575		0.70742	0.711741	0.822382	0.855333									0.780323	0.778631	0.858667	0.882093									1.01713	1.02336	1.02181	1.02181
WT	vac_target_107_multi_bin.tiff_1	180904	23826	0.649	vac_predict_107_multi_bin.tiff_1	166776	22240	0.659	vac_predict_107_multi_bin.tiff_1	166522	22218	0.659	vac_predict_107_multi_bin.tiff_1	177235	23084	0.661	vac_predict_107_multi_bin.tiff_1	173264	22768	0.66		0.606175	0.624691	0.667136	0.69413									0.720443	0.734326	0.756046	0.784259									0.994783	0.994783	1.01043	1
WT	vac_target_107_multi_bin.tiff_2	5336	2324	0.635	vac_predict_107_multi_bin.tiff_3	3296	1630	0.657	vac_predict_107_multi_bin.tiff_2	2881	1474	0.664	vac_predict_107_multi_bin.tiff_2	3577	1682	0.672	vac_predict_107_multi_bin.tiff_2	3193	1584	0.662		0.921903	0.920499	0.979719	0.957768									0.933434	0.932511	0.968858	0.955595									1.01541	1.01541	1.01849	1.01695
WT	vac_target_108_multi_bin.tiff_1	73413	13106	0.647	vac_predict_108_multi_bin.tiff_1	71103	12658	0.656	vac_predict_108_multi_bin.tiff_1	72251	12768	0.657	vac_predict_108_multi_bin.tiff_1	84450	14084	0.661	vac_predict_108_multi_bin.tiff_1	74933	13068	0.658		0.617691	0.539918	0.670352	0.598388									0.701377	0.634251	0.723752	0.681583									1.03465	1.04567	1.05827	1.04252
WT	vac_target_109_multi_bin.tiff_1	157986	21678	0.652	vac_predict_109_multi_bin.tiff_1	161567	21826	0.657	vac_predict_109_multi_bin.tiff_1	163005	21948	0.657	vac_predict_109_multi_bin.tiff_1	176800	23190	0.657	vac_predict_109_multi_bin.tiff_1	163581	22058	0.656		0.968534	0.984172	1.15034	1.0207									0.965817	0.97421	1.07462	0.997101									1.01391	1.01546	1.02164	1.017
WT	vac_target_110_multi_bin.tiff_1	74153	13200	0.647	vac_predict_110_multi_bin.tiff_1	59710	11304	0.654	vac_predict_110_multi_bin.tiff_1	62245	11586	0.656	vac_predict_110_multi_bin.tiff_1	66366	12028	0.659	vac_predict_110_multi_bin.tiff_1	65976	11960	0.66		1.02267	1.03177	1.11909	1.03541									1.00683	1.01246	1.06975	1.01753									1.00767	1.00767	1.00767	1.00613
																						0.805227	0.839413	0.894987	0.889728									0.856364	0.877727	0.911212	0.906061									1.01082	1.01391	1.01855	1.02009
[truncated: 8 more columns]
