# Supplementary material for: Automated segmentation of soft X-ray tomography: Native cellular structure with submicron resolution at high-throughput for whole-cell quantitative imaging in yeast
Source: Mol Biol Cell. 2025 Oct 1;36(10):ar132. doi: 10.1091/mbc.E24-10-0486 (PMC12509287; doi:10.1091/mbc.E24-10-0486)
Supplement: Supplementary file 6 [file mbc-36-ar132-s006.xlsx]

## Sheet: Fig S4
Fig S4A						Fig S4B						Fig S4C						Fig S4D
Volumes	target_raw_vol	pipe_15_raw_vol	pipe_53_raw_vol	pipe_78_raw_vol	pipe_111_raw_vol	SA	target_raw_SA	pipe_15_raw_SA	pipe_53_raw_SA	pipe_78_raw_SA	pipe_111_raw_SA	MinDist	target_raw_mindist	pipe_15_raw_mindist	pipe_53_raw_mindist	pipe_78_raw_mindist	pipe_111_raw_mindist	WE/SA	target_raw_WE	pipe_15_raw_WE	pipe_53_raw_WE	pipe_78_raw_WE	pipe_111_raw_WE
vac14-3_VAC	9.54	9.18	9.35	9.31	9.19	vac14-3_VAC	21.85	21.3	21.56	21.5	21.31	vac14-3	0.220894	0.099335	0.060713	0.071042	0.0682	vac14-3_VAC	0.149962	0.153933	0.177925	0.1312	0.15237
vac14-3_NUC	1.14	1.71	1.73	1.51	1.55	vac14-3_NUC	5.45	7.14	7.14	6.55	6.64	aF	-0.0925	-0.2445	0.1635	0.00765	0.016	vac14-3_NUC	1.61383	0.443754	0.408509	0.734821	0.5459
aF_VAC	3.843	4.321	5.038	4.248	4.093	aF_VAC	16.248	18.759	19.181	17.654	17.131							aF_VAC	3.4092	6.75765	3.62605	3.85616	3.83723
aF_NUC	1.742	2.611	1.895	1.77	1.788	aF_NUC	7.189	9.871	7.978	7.555	7.591							aF_NUC	1.37545	2.30644	0.728444	2.0935	2.29196
Fig S4A'						Fig S4B'						Fig S4C'						Fig S4D'
volume	target_norm_vol	pipe_15_norm_vol	pipe_53_norm_vol	pipe_78_norm_vol	pipe_111_norm_vol	SA	target_norm_SA	pipe_15_norm_SA	pipe_53_norm_SA	pipe_78_norm_SA	pipe_111_norm_SA	IMD	target_norm_mindist	pipe_15_norm_mindist	pipe_53_norm_mindist	pipe_78_norm_mindist	pipe_111_norm_mindist	WE	target_norm_WE	pipe_15_norm_WE	pipe_53_norm_WE	pipe_78_norm_WE	pipe_111_norm_WE
vac14-3_VAC	1	0.962264	0.980084	0.975891	0.963312	vac14-3_VAC	1	0.974828	1	0.974828	1	vac14-3	1	0.449695	0.274851	0.321611	0.308745	vac14-3_VAC	1	1.02648	1.18647	0.874888	1.01606
vac14-3_NUC	1	1.5	1.51754	1.32456	1.35965	vac14-3_NUC	1	1.31009	1.31009	1.20183	1.21835	aF	1	2.64324	-1.76757	-0.0827027	-0.172973	vac14-3_NUC	1	0.274969	0.253129	0.455326	0.338263
aF_VAC	1	1.12438	1.31095	1.10539	1.06505	aF_VAC	1	1.15454	1.18051	1.08653	1.05435							aF_VAC	1	1.98218	1.06361	1.1311	1.12555
aF_NUC	1	1.49885	1.08783	1.01607	1.02641	aF_NUC	1	1.37307	1.10975	1.05091	1.05592							aF_NUC	1	1.67686	0.529605	1.52205	1.66634
