# Supplementary material for: Automated segmentation of soft X-ray tomography: Native cellular structure with submicron resolution at high-throughput for whole-cell quantitative imaging in yeast
Source: Mol Biol Cell. 2025 Oct 1;36(10):ar132. doi: 10.1091/mbc.E24-10-0486 (PMC12509287; doi:10.1091/mbc.E24-10-0486)
Supplement: Supplementary file 8 [file mbc-36-ar132-s008.xlsx]

## Sheet: Cell
index	Strain	Cell ID	Object ID	pix size	Volume(Pix)	Volume (um^3)	Volume (um^3)_ManCalc	CX(pix)	CY(pix)	CZ(pix)	CX (um)	CY (um)	CZ (um)	CX(unit)	Surface (um)	CY(unit)	CZ(unit)	CentroidIN	Surface(Pix)	Surface(um^2)_ManCalc	SurfaceCorr(Pix)	SurfaceNbPix	Feret(pix)	Feret(unit)	Feret1X(pix)	Feret1Y(pix)	Feret1Z(pix)	Feret2X(pix)	Feret2Y(pix)	Feret2Z(pix)	Feret1X(unit)	Feret1Y(unit)	Feret1Z(unit)	Feret2X(unit)	Feret2Y(unit)	Feret2Z(unit)	DistCenterMinPix	DistCenterMaxPix	DistCenterAvgPix	DistCenterSDPix	DistCenterMinUnit	DistCenterMaxUnit	DistCenterAvgUnit	DistCenterSDUnit	Compactness(Unit)	Compactness(Pix)	CompactCorr(Pix)	CompactDiscrete(Pix)	Sphericity(Unit)
0	WT	BY471A_1026_1_10_pre_rec_0_multi_bin_CELL	BY471A_1026_1_10_pre_rec_0_multi_bin_CELL.tiff_1	0.03	676383	20.2915	18.2623	66.164	69.128	72.118	1.98492	2.07384	2.16354	66.164	168.294	69.128	72.118	1	56098	50.4882	37477	31290	122.07	122.07	34	58	24	108	78	119	34	58	24	108	78	119	49.386	63.458	54.132	2.136	49.386	63.458	54.132	2.136	0.293	0.293	0.983	0.998	0.664
1	WT	BY471A_1026_1_10_pre_rec_10_multi_bin_CELL	BY471A_1026_1_10_pre_rec_10_multi_bin_CELL.tiff_1	0.03	746270	22.3881	20.1493	76.733	69.16	70.792	2.30199	2.0748	2.12376	76.733	180.354	69.16	70.792	1	60118	54.1062	40372.3	33882	129.201	129.201	22	56	43	134	86	100	22	56	43	134	86	100	49.886	66.455	56.069	3.481	49.886	66.455	56.069	3.481	0.29	0.29	0.957	0.998	0.662
2	WT	BY471A_1026_1_10_pre_rec_13_multi_bin_CELL	BY471A_1026_1_10_pre_rec_13_multi_bin_CELL.tiff_1	0.03	983240	29.4972	26.5475	79.786	78.453	75.947	2.39358	2.35359	2.27841	79.786	219.678	78.453	75.947	1	73226	65.9034	49380.3	41824	142.482	142.482	126	47	36	32	108	124	126	47	36	32	108	124	55.386	74.385	61.618	3.874	55.386	74.385	61.618	3.874	0.278	0.278	0.908	0.998	0.653
3	WT	BY471A_1026_1_10_pre_rec_15_multi_bin_CELL	BY471A_1026_1_10_pre_rec_15_multi_bin_CELL.tiff_1	0.03	486377	14.5913	13.1322	64.633	65.138	62.895	1.93899	1.95414	1.88685	64.633	136.83	65.138	62.895	1	45610	41.049	30753.3	26016	114.582	114.582	95	104	40	32	18	82	95	104	40	32	18	82	44.292	60.618	48.597	2.501	44.292	60.618	48.597	2.501	0.282	0.282	0.92	0.997	0.656
4	WT	BY471A_1026_1_10_pre_rec_19_multi_bin_CELL	BY471A_1026_1_10_pre_rec_19_multi_bin_CELL.tiff_1	0.03	740916	22.2275	20.0047	68.435	77.259	69.34	2.05305	2.31777	2.0802	68.435	179.73	77.259	69.34	1	59910	53.919	40465.2	34235	134.097	134.097	52	137	40	81	16	90	52	137	40	81	16	90	50.138	68.556	55.963	3.719	50.138	68.556	55.963	3.719	0.289	0.289	0.937	0.998	0.661
5	WT	BY471A_1026_1_10_pre_rec_1_multi_bin_CELL	BY471A_1026_1_10_pre_rec_1_multi_bin_CELL.tiff_1	0.03	887193	26.6158	23.9542	67.53	74.323	84.3	2.0259	2.22969	2.529	67.53	205.542	74.323	84.3	1	68514	61.6626	45634.3	38023	151.043	151.043	78	107	20	48	42	153	78	107	20	48	42	153	49.536	78.396	59.834	6.195	49.536	78.396	59.834	6.195	0.277	0.277	0.937	0.998	0.652
6	WT	BY471A_1026_1_10_pre_rec_22_multi_bin_CELL	BY471A_1026_1_10_pre_rec_22_multi_bin_CELL.tiff_1	0.03	855049	25.6515	23.0863	77.108	69.956	78.752	2.31324	2.09868	2.36256	77.108	200.07	69.956	78.752	1	66690	60.021	44958.9	38019	139.169	139.169	124	54	24	38	88	128	124	54	24	38	88	128	50.451	73.833	58.724	3.74	50.451	73.833	58.724	3.74	0.279	0.279	0.91	0.998	0.653
7	WT	BY471A_1026_1_10_pre_rec_25_multi_bin_CELL	BY471A_1026_1_10_pre_rec_25_multi_bin_CELL.tiff_1	0.03	587121	17.6136	15.8523	65.772	66.864	70.485	1.97316	2.00592	2.11455	65.772	156.642	66.864	70.485	1	52214	46.9926	35005.2	29309	128.211	128.211	20	86	21	103	56	114	20	86	21	103	56	114	46.785	70.072	51.828	3.446	46.785	70.072	51.828	3.446	0.274	0.274	0.909	0.997	0.649
8	WT	BY471A_1026_1_10_pre_rec_4_multi_bin_CELL	BY471A_1026_1_10_pre_rec_4_multi_bin_CELL.tiff_1	0.03	965742	28.9723	26.075	79.782	61.208	80.344	2.39346	1.83624	2.41032	79.782	216.126	61.208	80.344	1	72042	64.8378	48446.6	40817	135.451	135.451	33	68	34	122	53	135	33	68	34	122	53	135	54.368	71.372	61.121	3.366	54.368	71.372	61.121	3.366	0.282	0.282	0.928	0.998	0.656
9	WT	BY471A_1026_1_10_pre_rec_7_multi_bin_CELL	BY471A_1026_1_10_pre_rec_7_multi_bin_CELL.tiff_1	0.03	1159706	34.7912	31.3121	88.615	79.774	78.053	2.65845	2.39322	2.34159	88.615	244.47	79.774	78.053	1	81490	73.341	54914.5	46399	155.727	155.727	18	96	40	151	57	111	18	96	40	151	57	111	56.819	81.84	65.236	5.102	56.819	81.84	65.236	5.102	0.281	0.281	0.919	0.998	0.655
10	WT	BY471A_1026_1_10_pre_rec_9_multi_bin_CELL	BY471A_1026_1_10_pre_rec_9_multi_bin_CELL.tiff_1	0.03	1236060	37.0818	33.3736	85.816	85.06	76.378	2.57448	2.5518	2.29134	85.816	254.97	85.06	76.378	1	84990	76.491	57135.6	48161	150.874	150.874	161	67	67	18	112	84	161	67	67	18	112	84	58.775	80.112	66.413	3.826	58.775	80.112	66.413	3.826	0.281	0.281	0.926	0.998	0.655
11	WT	BY471A_1026_1_11_pre_rec_11_multi_bin_CELL	BY471A_1026_1_11_pre_rec_11_multi_bin_CELL.tiff_1	0.03	1438044	43.1413	38.8272	94.149	81.153	75.151	2.82447	2.43459	2.25453	94.149	279.216	81.153	75.151	1	93072	83.7648	63662.3	55036	162.194	162.194	167	59	48	20	86	111	167	59	48	20	86	111	58.428	83.26	69.942	5.397	58.428	83.26	69.942	5.397	0.29	0.29	0.906	0.998	0.662
12	WT	BY471A_1026_1_11_pre_rec_12_multi_bin_CELL	BY471A_1026_1_11_pre_rec_12_multi_bin_CELL.tiff_1	0.03	782951	23.4885	21.1397	73.488	70.01	73.833	2.20464	2.1003	2.21499	73.488	185.268	70.01	73.833	1	61756	55.5804	41545.5	35031	129.089	129.089	41	94	28	107	42	126	41	94	28	107	42	126	52.651	68.037	56.897	2.646	52.651	68.037	56.897	2.646	0.294	0.294	0.967	0.998	0.665
13	WT	BY471A_1026_1_11_pre_rec_14_multi_bin_CELL	BY471A_1026_1_11_pre_rec_14_multi_bin_CELL.tiff_1	0.03	692904	20.7871	18.7084	67.693	67.323	81.021	2.03079	2.01969	2.43063	67.693	173.19	67.323	81.021	1	57730	51.957	38725.3	32636	130.48	130.48	48	53	16	88	81	137	48	53	16	88	81	137	49.656	69.431	54.7	3.745	49.656	69.431	54.7	3.745	0.282	0.282	0.935	0.997	0.656
14	WT	BY471A_1026_1_11_pre_rec_15_multi_bin_CELL	BY471A_1026_1_11_pre_rec_15_multi_bin_CELL.tiff_1	0.03	1461450	43.8435	39.4592	97.93	81.843	80.526	2.9379	2.45529	2.41578	97.93	285.822	81.843	80.526	1	95274	85.7466	64699.1	55408	170.085	170.085	172	61	46	20	89	117	172	61	46	20	89	117	60.087	86.572	70.505	6.268	60.087	86.572	70.505	6.268	0.279	0.279	0.892	0.998	0.654
15	WT	BY471A_1026_1_11_pre_rec_1_multi_bin_CELL	BY471A_1026_1_11_pre_rec_1_multi_bin_CELL.tiff_1	0.03	515125	15.4537	13.9084	63.045	65.234	65.57	1.89135	1.95702	1.9671	63.045	140.838	65.234	65.57	1	46946	42.2514	31864.2	27181	114.73	114.73	84	16	36	45	105	97	84	16	36	45	105	97	42.734	61.135	49.495	2.586	42.734	61.135	49.495	2.586	0.29	0.29	0.928	0.997	0.662
16	WT	BY471A_1026_1_11_pre_rec_24_multi_bin_CELL	BY471A_1026_1_11_pre_rec_24_multi_bin_CELL.tiff_1	0.03	1213777	36.4133	32.772	93.763	82.621	78.71	2.81289	2.47863	2.3613	93.763	253.272	82.621	78.71	1	84424	75.9816	56601.5	47567	152.666	152.666	26	123	76	159	50	93	26	123	76	159	50	93	58.107	82.045	66.182	4.642	58.107	82.045	66.182	4.642	0.277	0.277	0.919	0.998	0.652
17	WT	BY471A_1026_1_11_pre_rec_25_multi_bin_CELL	BY471A_1026_1_11_pre_rec_25_multi_bin_CELL.tiff_1	0.03	970286	29.1086	26.1977	74.862	80.183	75.679	2.24586	2.40549	2.27037	74.862	215.538	80.183	75.679	1	71846	64.6614	48612.6	41298	147.638	147.638	96	26	45	48	139	127	96	26	45	48	139	127	56.002	82.75	61.265	3.353	56.002	82.75	61.265	3.353	0.287	0.287	0.927	0.998	0.66
18	WT	BY471A_1026_1_11_pre_rec_27_multi_bin_CELL	BY471A_1026_1_11_pre_rec_27_multi_bin_CELL.tiff_1	0.03	914164	27.4249	24.6824	74.599	74.29	79.137	2.23797	2.2287	2.37411	74.599	206.436	74.29	79.137	1	68812	61.9308	46638.3	39799	142.035	142.035	43	22	40	102	125	118	43	22	40	102	125	118	53.574	72.557	60.099	3.841	53.574	72.557	60.099	3.841	0.29	0.29	0.932	0.998	0.662
19	WT	BY471A_1026_1_11_pre_rec_2_multi_bin_CELL	BY471A_1026_1_11_pre_rec_2_multi_bin_CELL.tiff_1	0.03	784569	23.5371	21.1834	69.605	76.129	70.938	2.08815	2.28387	2.12814	69.605	186.09	76.129	70.938	1	62030	55.827	41894.6	35522	128.141	128.141	65	136	52	81	16	94	65	136	52	81	16	94	50.57	65.435	56.855	2.167	50.57	65.435	56.855	2.167	0.292	0.292	0.947	0.998	0.663
20	WT	BY471A_1026_1_11_pre_rec_4_multi_bin_CELL	BY471A_1026_1_11_pre_rec_4_multi_bin_CELL.tiff_1	0.03	1133156	33.9947	30.5952	84.154	74.903	82.905	2.52462	2.24709	2.48715	84.154	240.438	74.903	82.905	1	80146	72.1314	54453.9	46339	160.978	160.978	22	72	38	150	83	135	22	72	38	150	83	135	53.916	84.351	64.956	6.42	53.916	84.351	64.956	6.42	0.282	0.282	0.899	0.998	0.656
21	WT	BY471A_1026_1_11_pre_rec_5_multi_bin_CELL	BY471A_1026_1_11_pre_rec_5_multi_bin_CELL.tiff_1	0.03	691888	20.7566	18.681	71.239	71.793	69.032	2.13717	2.15379	2.07096	71.239	170.82	71.793	69.032	1	56940	51.246	38466.6	32579	122.85	122.85	30	34	47	110	110	101	30	34	47	110	110	101	50.456	63.121	54.538	2.008	50.456	63.121	54.538	2.008	0.293	0.293	0.951	0.998	0.664
22	WT	BY471A_1026_1_11_pre_rec_8_multi_bin_CELL	BY471A_1026_1_11_pre_rec_8_multi_bin_CELL.tiff_1	0.03	1013143	30.3943	27.3549	79.226	75.213	79.233	2.37678	2.25639	2.37699	79.226	221.244	75.213	79.233	1	73748	66.3732	49705.4	42002	142.158	142.158	26	62	28	132	80	121	26	62	28	132	80	121	56.162	75.049	62.068	3.136	56.162	75.049	62.068	3.136	0.289	0.289	0.945	0.998	0.661
23	WT	BY471A_1026_1_13_pre_rec_10_multi_bin_CELL	BY471A_1026_1_13_pre_rec_10_multi_bin_CELL.tiff_1	0.03	1389174	41.6752	37.5077	85.734	82.981	85.107	2.57202	2.48943	2.55321	85.734	273.54	82.981	85.107	1	91180	82.062	61983.6	53143	162.57	162.57	141	28	54	25	111	132	141	28	54	25	111	132	60.576	84.362	69.153	4.294	60.576	84.362	69.153	4.294	0.288	0.288	0.917	0.998	0.66
24	WT	BY471A_1026_1_13_pre_rec_12_multi_bin_CELL	BY471A_1026_1_13_pre_rec_12_multi_bin_CELL.tiff_1	0.03	608172	18.2452	16.4206	70.144	67.072	68.858	2.10432	2.01216	2.06574	70.144	157.944	67.072	68.858	1	52648	47.3832	35456.3	30015	117.213	117.213	24	43	46	115	100	93	24	43	46	115	100	93	48.383	60.735	52.266	2.392	48.383	60.735	52.266	2.392	0.287	0.287	0.938	0.997	0.659
25	WT	BY471A_1026_1_13_pre_rec_13_multi_bin_CELL	BY471A_1026_1_13_pre_rec_13_multi_bin_CELL.tiff_1	0.03	1086303	32.5891	29.3302	84.493	79.16	74.03	2.53479	2.3748	2.2209	84.493	232.362	79.16	74.03	1	77454	69.7086	52340.1	44372	150.083	150.083	26	44	43	140	121	103	26	44	43	140	121	103	55.398	75.698	63.875	5.248	55.398	75.698	63.875	5.248	0.287	0.287	0.931	0.998	0.66
26	WT	BY471A_1026_1_13_pre_rec_14_multi_bin_CELL	BY471A_1026_1_13_pre_rec_14_multi_bin_CELL.tiff_1	0.03	886649	26.5995	23.9395	75.961	73.247	75.29	2.27883	2.19741	2.2587	75.961	203.328	73.247	75.29	1	67776	60.9984	45562.7	38523	134.826	134.826	130	97	40	22	52	107	130	97	40	22	52	107	53.539	68.909	59.404	3.239	53.539	68.909	59.404	3.239	0.286	0.286	0.94	0.998	0.659
27	WT	BY471A_1026_1_13_pre_rec_15_multi_bin_CELL	BY471A_1026_1_13_pre_rec_15_multi_bin_CELL.tiff_1	0.03	410018	12.3005	11.0705	60.2	59.375	62.29	1.806	1.78125	1.8687	60.2	119.598	59.375	62.29	1	39866	35.8794	27237.6	23563	100.722	100.722	66	38	16	52	81	106	66	38	16	52	81	106	42.151	51.315	45.69	1.583	42.151	51.315	45.69	1.583	0.3	0.3	0.941	0.997	0.669
28	WT	BY471A_1026_1_13_pre_rec_1_multi_bin_CELL	BY471A_1026_1_13_pre_rec_1_multi_bin_CELL.tiff_1	0.03	1145337	34.3601	30.9241	79.595	75.585	90.165	2.38785	2.26755	2.70495	79.595	242.25	75.585	90.165	1	80750	72.675	54380.4	45903	158.855	158.855	53	87	15	112	60	160	53	87	15	112	60	160	55.048	80.544	65.112	6.382	55.048	80.544	65.112	6.382	0.282	0.282	0.923	0.998	0.656
29	WT	BY471A_1026_1_13_pre_rec_21_multi_bin_CELL	BY471A_1026_1_13_pre_rec_21_multi_bin_CELL.tiff_1	0.03	747222	22.4167	20.175	69.861	75.495	69.431	2.09583	2.26485	2.08293	69.861	179.58	75.495	69.431	1	59860	53.874	40444.1	34343	125.607	125.607	76	22	40	62	132	99	76	22	40	62	132	99	50.22	64.444	55.974	2.731	50.22	64.444	55.974	2.731	0.294	0.294	0.955	0.998	0.665
30	WT	BY471A_1026_1_13_pre_rec_22_multi_bin_CELL	BY471A_1026_1_13_pre_rec_22_multi_bin_CELL.tiff_1	0.03	1059148	31.7744	28.597	73.651	86.031	72.309	2.20953	2.58093	2.16927	73.651	227.058	86.031	72.309	1	75686	68.1174	51810.2	44634	148.997	148.997	47	150	38	91	20	96	47	150	38	91	20	96	54.896	77.447	63.227	5.091	54.896	77.447	63.227	5.091	0.293	0.293	0.912	0.998	0.664
31	WT	BY471A_1026_1_13_pre_rec_23_multi_bin_CELL	BY471A_1026_1_13_pre_rec_23_multi_bin_CELL.tiff_1	0.03	1079257	32.3777	29.1399	75.421	85.395	75.556	2.26263	2.56185	2.26668	75.421	228.858	85.395	75.556	1	76286	68.6574	51987.1	44680	144.288	144.288	44	24	55	97	153	92	44	24	55	97	153	92	54.982	72.846	63.345	3.727	54.982	72.846	63.345	3.727	0.297	0.297	0.938	0.998	0.667
32	WT	BY471A_1026_1_13_pre_rec_25_multi_bin_CELL	BY471A_1026_1_13_pre_rec_25_multi_bin_CELL.tiff_1	0.03	536342	16.0903	14.4812	70.963	62.178	67.15	2.12889	1.86534	2.0145	70.963	145.176	62.178	67.15	1	48392	43.5528	32412.7	27043	118.55	118.55	16	50	41	121	73	91	16	50	41	121	73	91	45.144	62.143	50.281	3.484	45.144	62.143	50.281	3.484	0.287	0.287	0.955	0.997	0.66
33	WT	BY471A_1026_1_13_pre_rec_27_multi_bin_CELL	BY471A_1026_1_13_pre_rec_27_multi_bin_CELL.tiff_1	0.03	502058	15.0617	13.5556	66.02	65.204	66.102	1.9806	1.95612	1.98306	66.02	139.554	65.204	66.102	1	46518	41.8662	31165.4	26141	119.319	119.319	91	103	32	37	18	96	91	103	32	37	18	96	43.846	62.965	49.325	3.87	43.846	62.965	49.325	3.87	0.283	0.283	0.942	0.997	0.657
34	WT	BY471A_1026_1_13_pre_rec_4_multi_bin_CELL	BY471A_1026_1_13_pre_rec_4_multi_bin_CELL.tiff_1	0.03	581910	17.4573	15.7116	65.833	64.961	71.178	1.97499	1.94883	2.13534	65.833	152.208	64.961	71.178	1	50736	45.6624	34095.3	28644	118.975	118.975	85	83	22	40	44	125	85	83	22	40	44	125	46.596	63.274	51.534	2.509	46.596	63.274	51.534	2.509	0.293	0.293	0.966	0.997	0.664
35	WT	BY471A_1026_1_13_pre_rec_8_multi_bin_CELL	BY471A_1026_1_13_pre_rec_8_multi_bin_CELL.tiff_1	0.03	1339329	40.1799	36.1619	81.354	84.324	90.013	2.44062	2.52972	2.70039	81.354	267.672	84.324	90.013	1	89224	80.3016	60421.3	51531	154.793	154.793	65	114	18	102	50	154	65	114	18	102	50	154	61.291	79.586	68.205	3.722	61.291	79.586	68.205	3.722	0.286	0.286	0.92	0.998	0.659
36	WT	BY471A_1026_1_14_pre_rec_11_multi_bin_CELL	BY471A_1026_1_14_pre_rec_11_multi_bin_CELL.tiff_1	0.03	827147	24.8144	22.333	73.502	75.744	72.15	2.20506	2.27232	2.1645	73.502	195.066	75.744	72.15	1	65022	58.5198	44003.1	37541	136.569	136.569	137	50	45	22	105	94	137	50	45	22	105	94	50.914	73.734	58.081	3.642	50.914	73.734	58.081	3.642	0.281	0.281	0.908	0.998	0.655
37	WT	BY471A_1026_1_14_pre_rec_13_multi_bin_CELL	BY471A_1026_1_14_pre_rec_13_multi_bin_CELL.tiff_1	0.03	1048302	31.4491	28.3042	83.814	76.641	80.622	2.51442	2.29923	2.41866	83.814	228.888	76.641	80.622	1	76296	68.6664	51842.7	44420	153.616	153.616	129	38	24	40	112	125	129	38	24	40	112	125	54.53	82.149	63.147	5.129	54.53	82.149	63.147	5.129	0.28	0.28	0.892	0.998	0.654
38	WT	BY471A_1026_1_14_pre_rec_15_multi_bin_CELL	BY471A_1026_1_14_pre_rec_15_multi_bin_CELL.tiff_1	0.03	859774	25.7932	23.2139	72.733	72.223	77.949	2.18199	2.16669	2.33847	72.733	197.88	72.223	77.949	1	65960	59.364	44364.3	37544	129.657	129.657	95	76	18	44	69	137	95	76	18	44	69	137	54.31	65.948	58.634	2.25	54.31	65.948	58.634	2.25	0.291	0.291	0.957	0.998	0.663
39	WT	BY471A_1026_1_14_pre_rec_1_multi_bin_CELL	BY471A_1026_1_14_pre_rec_1_multi_bin_CELL.tiff_1	0.03	956419	28.6926	25.8233	68.069	72.305	85.743	2.04207	2.16915	2.57229	68.069	212.766	72.305	85.743	1	70922	63.8298	48325.9	41504	147.831	147.831	64	60	16	67	83	162	64	60	16	67	83	162	51.214	77.065	61.02	5.448	51.214	77.065	61.02	5.448	0.29	0.29	0.917	0.998	0.662
40	WT	BY471A_1026_1_14_pre_rec_20_multi_bin_CELL	BY471A_1026_1_14_pre_rec_20_multi_bin_CELL.tiff_1	0.03	737988	22.1396	19.9257	80.832	66.13	70.221	2.42496	1.9839	2.10663	80.832	180.084	66.13	70.221	1	60028	54.0252	40557	34525	128.884	128.884	139	46	65	18	87	82	139	46	65	18	87	82	50.658	67.247	55.783	3.024	50.658	67.247	55.783	3.024	0.285	0.285	0.923	0.997	0.658
41	WT	BY471A_1026_1_14_pre_rec_22_multi_bin_CELL	BY471A_1026_1_14_pre_rec_22_multi_bin_CELL.tiff_1	0.03	1044204	31.3261	28.1935	75.117	78.401	81.812	2.25351	2.35203	2.45436	75.117	227.136	78.401	81.812	1	75712	68.1408	51277.1	43750	148.822	148.822	26	85	16	108	53	136	26	85	16	108	53	136	57.209	82.385	62.782	3.58	57.209	82.385	62.782	3.58	0.284	0.284	0.915	0.998	0.657
42	WT	BY471A_1026_1_14_pre_rec_23_multi_bin_CELL	BY471A_1026_1_14_pre_rec_23_multi_bin_CELL.tiff_1	0.03	1171885	35.1566	31.6409	87.601	81.739	77.67	2.62803	2.45217	2.3301	87.601	245.916	81.739	77.67	1	81972	73.7748	55351.2	47029	151.72	151.72	38	133	64	135	20	93	38	133	64	135	20	93	58.732	79.382	65.304	4.258	58.732	79.382	65.304	4.258	0.282	0.282	0.916	0.998	0.656
43	WT	BY471A_1026_1_14_pre_rec_24_multi_bin_CELL	BY471A_1026_1_14_pre_rec_24_multi_bin_CELL.tiff_1	0.03	1055410	31.6623	28.4961	75.856	81.049	80.311	2.27568	2.43147	2.40933	75.856	228.474	81.049	80.311	1	76158	68.5422	51545	43906	146.373	146.373	51	136	40	97	21	118	51	136	40	97	21	118	55.476	74.019	63.04	4.118	55.476	74.019	63.04	4.118	0.285	0.285	0.92	0.998	0.658
44	WT	BY471A_1026_1_14_pre_rec_29_multi_bin_CELL	BY471A_1026_1_14_pre_rec_29_multi_bin_CELL.tiff_1	0.03	619107	18.5732	16.7159	68.152	67.538	71.289	2.04456	2.02614	2.13867	68.152	159.378	67.538	71.289	1	53126	47.8134	35956.2	30654	120.955	120.955	34	99	28	87	38	118	34	99	28	87	38	118	46.851	63.541	52.58	2.482	46.851	63.541	52.58	2.482	0.289	0.289	0.933	0.997	0.661
45	WT	BY471A_1026_1_14_pre_rec_2_multi_bin_CELL	BY471A_1026_1_14_pre_rec_2_multi_bin_CELL.tiff_1	0.03	1086368	32.591	29.3319	77.568	76.844	83.373	2.32704	2.30532	2.50119	77.568	231.81	76.844	83.373	1	77270	69.543	52678.8	45193	144.852	144.852	125	51	28	36	82	138	125	51	28	36	82	138	56.148	77.356	63.558	3.283	56.148	77.356	63.558	3.283	0.289	0.289	0.913	0.998	0.661
46	WT	BY471A_1026_1_14_pre_rec_3_multi_bin_CELL	BY471A_1026_1_14_pre_rec_3_multi_bin_CELL.tiff_1	0.03	1144437	34.3331	30.8998	82.114	82.733	79.06	2.46342	2.48199	2.3718	82.114	240.438	82.733	79.06	1	80146	72.1314	54603.2	46865	148.973	148.973	126	18	78	38	138	85	126	18	78	38	138	85	58.428	78.363	64.715	3.566	58.428	78.363	64.715	3.566	0.288	0.288	0.91	0.998	0.66
47	WT	BY471A_1026_1_14_pre_rec_6_multi_bin_CELL	BY471A_1026_1_14_pre_rec_6_multi_bin_CELL.tiff_1	0.03	994358	29.8307	26.8477	82.868	76.208	74.821	2.48604	2.28624	2.24463	82.868	217.464	76.208	74.821	1	72488	65.2392	49636.9	42956	142.773	142.773	26	42	63	138	126	91	26	42	63	138	126	91	55.166	76.161	61.729	3.539	55.166	76.161	61.729	3.539	0.294	0.294	0.914	0.998	0.665
48	WT	BY471A_1026_1_14_pre_rec_9_multi_bin_CELL	BY471A_1026_1_14_pre_rec_9_multi_bin_CELL.tiff_1	0.03	509892	15.2968	13.7671	68.608	63.677	63.755	2.05824	1.91031	1.91265	68.608	138.708	63.677	63.755	1	46236	41.6124	31245.3	26531	107.652	107.652	117	59	37	22	67	87	117	59	37	22	67	87	45.647	55.501	49.138	1.535	45.647	55.501	49.138	1.535	0.297	0.297	0.964	0.997	0.668
49	WT	BY471A_1026_1_15_pre_rec_10_multi_bin_CELL	BY471A_1026_1_15_pre_rec_10_multi_bin_CELL.tiff_1	0.03	690661	20.7198	18.6478	69.798	80.755	67.994	2.09394	2.42265	2.03982	69.798	172.554	80.755	67.994	1	57518	51.7662	38529.9	32411	127.173	127.173	99	22	52	48	136	76	99	22	52	48	136	76	48.718	67.533	54.586	3.066	48.718	67.533	54.586	3.066	0.284	0.284	0.943	0.997	0.657
50	WT	BY471A_1026_1_15_pre_rec_11_multi_bin_CELL	BY471A_1026_1_15_pre_rec_11_multi_bin_CELL.tiff_1	0.03	521705	15.6511	14.086	66.394	63.236	66.747	1.99182	1.89708	2.00241	66.394	141.846	63.236	66.747	1	47282	42.5538	32000.8	27263	112.61	112.61	108	54	35	20	83	99	108	54	35	20	83	99	45.828	59.861	49.615	1.874	45.828	59.861	49.615	1.874	0.291	0.291	0.939	0.997	0.663
51	WT	BY471A_1026_1_15_pre_rec_13_multi_bin_CELL	BY471A_1026_1_15_pre_rec_13_multi_bin_CELL.tiff_1	0.03	786868	23.606	21.2454	71.227	69.887	78.374	2.13681	2.09661	2.35122	71.227	187.494	69.887	78.374	1	62498	56.2482	41870.4	35146	131.198	131.198	100	41	22	52	94	132	100	41	22	52	94	132	52.868	69.573	57.035	2.748	52.868	69.573	57.035	2.748	0.287	0.287	0.954	0.998	0.66
52	WT	BY471A_1026_1_15_pre_rec_14_multi_bin_CELL	BY471A_1026_1_15_pre_rec_14_multi_bin_CELL.tiff_1	0.03	730761	21.9228	19.7305	69.533	69.665	71.634	2.08599	2.08995	2.14902	69.533	178.602	69.665	71.634	1	59534	53.5806	39813	33418	126.554	126.554	66	46	16	70	86	136	66	46	16	70	86	136	50.875	66.787	55.595	2.806	50.875	66.787	55.595	2.806	0.286	0.286	0.957	0.997	0.659
53	WT	BY471A_1026_1_15_pre_rec_15_multi_bin_CELL	BY471A_1026_1_15_pre_rec_15_multi_bin_CELL.tiff_1	0.03	1300757	39.0227	35.1204	83.384	79.812	85.03	2.50152	2.39436	2.5509	83.384	262.374	79.812	85.03	1	87458	78.7122	59612.3	51241	154.153	154.153	133	120	38	36	47	133	133	120	38	36	47	133	60.748	79.559	67.57	3.882	60.748	79.559	67.57	3.882	0.286	0.286	0.903	0.998	0.659
54	WT	BY471A_1026_1_15_pre_rec_17_multi_bin_CELL	BY471A_1026_1_15_pre_rec_17_multi_bin_CELL.tiff_1	0.03	1332670	39.9801	35.9821	88.961	78.465	85.595	2.66883	2.35395	2.56785	88.961	267.996	78.465	85.595	1	89332	80.3988	60312.9	51288	157.981	157.981	151	87	38	28	72	136	151	87	38	28	72	136	59.896	81.84	68.314	5.068	59.896	81.84	68.314	5.068	0.282	0.282	0.916	0.998	0.656
55	WT	BY471A_1026_1_15_pre_rec_1_multi_bin_CELL	BY471A_1026_1_15_pre_rec_1_multi_bin_CELL.tiff_1	0.03	1445038	43.3511	39.016	84.16	93.973	82.993	2.5248	2.81919	2.48979	84.16	286.122	93.973	82.993	1	95374	85.8366	64681.1	55266	173.032	173.032	156	144	79	28	28	89	156	144	79	28	28	89	59.403	87.633	70.49	6.761	59.403	87.633	70.49	6.761	0.272	0.272	0.873	0.998	0.648
56	WT	BY471A_1026_1_15_pre_rec_20_multi_bin_CELL	BY471A_1026_1_15_pre_rec_20_multi_bin_CELL.tiff_1	0.03	1197546	35.9264	32.3337	90.129	85.999	76.416	2.70387	2.57997	2.29248	90.129	250.956	85.999	76.416	1	83652	75.2868	56242.9	47523	154.12	154.12	150	42	67	18	119	87	150	42	67	18	119	87	57.99	80.023	65.814	4.589	57.99	80.023	65.814	4.589	0.277	0.277	0.912	0.998	0.652
57	WT	BY471A_1026_1_15_pre_rec_24_multi_bin_CELL	BY471A_1026_1_15_pre_rec_24_multi_bin_CELL.tiff_1	0.03	962367	28.871	25.9839	79.741	74.142	74.748	2.39223	2.22426	2.24244	79.741	212.598	74.142	74.748	1	70866	63.7794	48091.7	41087	133.484	133.484	28	49	40	133	97	107	28	49	40	133	97	107	56.295	68.952	60.89	2.347	56.295	68.952	60.89	2.347	0.294	0.294	0.942	0.998	0.665
58	WT	BY471A_1026_1_15_pre_rec_25_multi_bin_CELL	BY471A_1026_1_15_pre_rec_25_multi_bin_CELL.tiff_1	0.03	1414896	42.4469	38.2022	94.414	80.283	81.671	2.83242	2.40849	2.45013	94.414	275.724	80.283	81.671	1	91908	82.7172	62629.2	53824	159.226	159.226	162	64	48	20	81	118	162	64	48	20	81	118	61.512	82.811	69.516	4.692	61.512	82.811	69.516	4.692	0.292	0.292	0.922	0.998	0.663
59	WT	BY471A_1026_1_15_pre_rec_28_multi_bin_CELL	BY471A_1026_1_15_pre_rec_28_multi_bin_CELL.tiff_1	0.03	597785	17.9336	16.1402	66.828	68.359	67.019	2.00484	2.05077	2.01057	66.828	155.448	68.359	67.019	1	51816	46.6344	35174.4	30020	119.029	119.029	102	41	34	28	95	110	102	41	34	28	95	110	48.477	63.755	51.94	1.95	48.477	63.755	51.94	1.95	0.291	0.291	0.929	0.997	0.662
60	WT	BY471A_1026_1_15_pre_rec_2_multi_bin_CELL	BY471A_1026_1_15_pre_rec_2_multi_bin_CELL.tiff_1	0.03	1183545	35.5063	31.9557	78.88	77.386	87.779	2.3664	2.32158	2.63337	78.88	243.426	77.386	87.779	1	81142	73.0278	54727.9	46259	146.281	146.281	104	92	20	51	62	153	104	92	20	51	62	153	58.336	74.043	65.309	3.233	58.336	74.043	65.309	3.233	0.297	0.297	0.966	0.998	0.667
61	WT	BY471A_1026_1_15_pre_rec_3_multi_bin_CELL	BY471A_1026_1_15_pre_rec_3_multi_bin_CELL.tiff_1	0.03	529716	15.8915	14.3023	62.972	65.032	67.991	1.88916	1.95096	2.03973	62.972	142.704	65.032	67.991	1	47568	42.8112	32017.6	26968	113.996	113.996	67	102	22	56	37	115	67	102	22	56	37	115	44.618	59.144	49.86	2.178	44.618	59.144	49.86	2.178	0.295	0.295	0.967	0.997	0.666
62	WT	BY471A_1026_1_15_pre_rec_4_multi_bin_CELL	BY471A_1026_1_15_pre_rec_4_multi_bin_CELL.tiff_1	0.03	937169	28.1151	25.3036	77.961	71.792	81.991	2.33883	2.15376	2.45973	77.961	210.858	71.792	81.991	1	70286	63.2574	47877.3	41076	143.349	143.349	117	89	26	44	47	142	117	89	26	44	47	142	51.587	73.274	60.7	4.828	51.587	73.274	60.7	4.828	0.286	0.286	0.905	0.998	0.659
63	WT	BY471A_1026_1_15_pre_rec_5_multi_bin_CELL	BY471A_1026_1_15_pre_rec_5_multi_bin_CELL.tiff_1	0.03	1057107	31.7132	28.5419	78.188	76.121	83.531	2.34564	2.28363	2.50593	78.188	229.986	76.121	83.531	1	76662	68.9958	51705.8	43587	153.121	153.121	56	119	32	95	21	143	56	119	32	95	21	143	53.585	82.81	63.271	5.105	53.585	82.81	63.271	5.105	0.281	0.281	0.914	0.998	0.655
64	WT	BY471A_1026_1_16_pre_rec_0_multi_bin_CELL	BY471A_1026_1_16_pre_rec_0_multi_bin_CELL.tiff_1	0.03	696601	20.898	18.8082	69.017	71.458	67.786	2.07051	2.14374	2.03358	69.017	170.826	71.458	67.786	1	56942	51.2478	38910.1	33633	126.309	126.309	110	22	52	30	117	75	110	22	52	30	117	75	49.87	66.143	54.756	2.979	49.87	66.143	54.756	2.979	0.297	0.297	0.932	0.998	0.667
65	WT	BY471A_1026_1_16_pre_rec_10_multi_bin_CELL	BY471A_1026_1_16_pre_rec_10_multi_bin_CELL.tiff_1	0.03	1239881	37.1964	33.4768	78.749	88.86	77.986	2.36247	2.6658	2.33958	78.749	251.508	88.86	77.986	1	83836	75.4524	57470.1	49660	153.691	153.691	109	157	45	55	20	89	109	157	45	55	20	89	58.203	81.641	66.398	3.965	58.203	81.641	66.398	3.965	0.295	0.295	0.916	0.998	0.666
66	WT	BY471A_1026_1_16_pre_rec_11_multi_bin_CELL	BY471A_1026_1_16_pre_rec_11_multi_bin_CELL.tiff_1	0.03	1519904	45.5971	41.0374	98.975	82.593	77.353	2.96925	2.47779	2.32059	98.975	290.76	82.593	77.353	1	96920	87.228	65650.4	55997	165.931	165.931	18	79	48	178	92	90	18	79	48	178	92	90	61.354	86.206	71.217	5.076	61.354	86.206	71.217	5.076	0.287	0.287	0.923	0.998	0.66
67	WT	BY471A_1026_1_16_pre_rec_12_multi_bin_CELL	BY471A_1026_1_16_pre_rec_12_multi_bin_CELL.tiff_1	0.03	665916	19.9775	17.9797	73.375	67.659	68.667	2.20125	2.02977	2.06001	73.375	168.06	67.659	68.667	1	56020	50.418	37608.5	31739	121.474	121.474	15	77	58	131	43	70	15	77	58	131	43	70	50.117	62.931	53.851	2.276	50.117	62.931	53.851	2.276	0.285	0.285	0.943	0.997	0.658
68	WT	BY471A_1026_1_16_pre_rec_14_multi_bin_CELL	BY471A_1026_1_16_pre_rec_14_multi_bin_CELL.tiff_1	0.03	999438	29.9831	26.9848	94.959	70.087	71.4	2.84877	2.10261	2.142	94.959	221.022	70.087	71.4	1	73674	66.3066	50550.4	43536	160.315	160.315	18	76	45	170	62	94	18	76	45	170	62	94	50.038	81.576	62.555	8.499	50.038	81.576	62.555	8.499	0.283	0.283	0.875	0.998	0.656
69	WT	BY471A_1026_1_16_pre_rec_15_multi_bin_CELL	BY471A_1026_1_16_pre_rec_15_multi_bin_CELL.tiff_1	0.03	1131594	33.9478	30.553	97.051	76.752	74.029	2.91153	2.30256	2.22087	97.051	242.466	76.752	74.029	1	80822	72.7398	55803.3	48775	166.427	166.427	173	101	52	18	53	89	173	101	52	18	53	89	50.255	83.935	65.299	8.877	50.255	83.935	65.299	8.877	0.274	0.274	0.833	0.998	0.65
70	WT	BY471A_1026_1_16_pre_rec_18_multi_bin_CELL	BY471A_1026_1_16_pre_rec_18_multi_bin_CELL.tiff_1	0.03	543943	16.3183	14.6865	65.8	70.59	63.592	1.974	2.1177	1.90776	65.8	146.958	70.59	63.592	1	48986	44.0874	32851.6	27591	118.246	118.246	43	119	31	85	22	84	43	119	31	85	22	84	45.17	62.654	50.394	2.666	45.17	62.654	50.394	2.666	0.285	0.285	0.944	0.997	0.658
71	WT	BY471A_1026_1_16_pre_rec_19_multi_bin_CELL	BY471A_1026_1_16_pre_rec_19_multi_bin_CELL.tiff_1	0.03	1193587	35.8076	32.2268	81.548	81.836	78.984	2.44644	2.45508	2.36952	81.548	246.84	81.836	78.984	1	82280	74.052	55581	47216	151.43	151.43	32	145	74	131	32	93	32	145	74	131	32	93	60.094	80.433	65.575	3.228	60.094	80.433	65.575	3.228	0.289	0.289	0.938	0.998	0.661
72	WT	BY471A_1026_1_16_pre_rec_1_multi_bin_CELL	BY471A_1026_1_16_pre_rec_1_multi_bin_CELL.tiff_1	0.03	686933	20.608	18.5472	71.09	67.562	71.491	2.1327	2.02686	2.14473	71.09	170.472	67.562	71.491	1	56824	51.1416	38655.7	33071	127.887	127.887	109	72	18	34	61	121	109	72	18	34	61	121	48.721	67.388	54.559	3.275	48.721	67.388	54.559	3.275	0.291	0.291	0.924	0.998	0.663
73	WT	BY471A_1026_1_16_pre_rec_22_multi_bin_CELL	BY471A_1026_1_16_pre_rec_22_multi_bin_CELL.tiff_1	0.03	647902	19.4371	17.4934	70.576	65.78	78.088	2.11728	1.9734	2.34264	70.576	166.224	65.78	78.088	1	55408	49.8672	37535.8	31995	133.839	133.839	111	79	20	38	57	130	111	79	20	38	57	130	47.327	71.994	53.693	4.533	47.327	71.994	53.693	4.533	0.279	0.279	0.898	0.997	0.654
74	WT	BY471A_1026_1_16_pre_rec_26_multi_bin_CELL	BY471A_1026_1_16_pre_rec_26_multi_bin_CELL.tiff_1	0.03	1231320	36.9396	33.2456	83.145	76.787	89.186	2.49435	2.30361	2.67558	83.145	254.502	76.787	89.186	1	84834	76.3506	57320.5	48783	157.242	157.242	55	61	20	115	87	163	55	61	20	115	87	163	57.814	81.04	66.514	5.391	57.814	81.04	66.514	5.391	0.281	0.281	0.91	0.998	0.655
75	WT	BY471A_1026_1_16_pre_rec_28_multi_bin_CELL	BY471A_1026_1_16_pre_rec_28_multi_bin_CELL.tiff_1	0.03	591565	17.7469	15.9723	65.304	77.974	65.108	1.95912	2.33922	1.95324	65.304	155.676	77.974	65.108	1	51892	46.7028	34713	29011	123.329	123.329	90	131	64	46	16	71	90	131	64	46	16	71	45.426	65.177	51.915	3.708	45.426	65.177	51.915	3.708	0.283	0.283	0.946	0.997	0.657
76	WT	BY471A_1026_1_16_pre_rec_7_multi_bin_CELL	BY471A_1026_1_16_pre_rec_7_multi_bin_CELL.tiff_1	0.03	1378376	41.3513	37.2162	92.376	83.317	83.185	2.77128	2.49951	2.49555	92.376	274.464	83.317	83.185	1	91488	82.3392	62203.4	53314	164.076	164.076	26	122	60	155	28	98	26	122	60	155	28	98	60.405	84.86	69.04	5.135	60.405	84.86	69.04	5.135	0.281	0.281	0.893	0.998	0.655
77	WT	BY471A_1026_1_17_pre_rec_0_multi_bin_CELL	BY471A_1026_1_17_pre_rec_0_multi_bin_CELL.tiff_1	0.03	1156132	34.684	31.2156	74.701	76.139	88.807	2.24103	2.28417	2.66421	74.701	242.202	76.139	88.807	1	80734	72.6606	54677.7	46592	154.8	154.8	82	105	20	63	44	161	82	105	20	63	44	161	56.73	79.994	65.088	5.308	56.73	79.994	65.088	5.308	0.287	0.287	0.925	0.998	0.66
78	WT	BY471A_1026_1_17_pre_rec_15_multi_bin_CELL	BY471A_1026_1_17_pre_rec_15_multi_bin_CELL.tiff_1	0.03	1066964	32.0089	28.808	74.696	88.1	74.504	2.24088	2.643	2.23512	74.696	228.33	88.1	74.504	1	76110	68.499	52170.3	45134	144.793	144.793	85	158	62	70	16	86	85	158	62	70	16	86	55.308	74.225	63.195	4.48	55.308	74.225	63.195	4.48	0.292	0.292	0.907	0.998	0.663
79	WT	BY471A_1026_1_17_pre_rec_17_multi_bin_CELL	BY471A_1026_1_17_pre_rec_17_multi_bin_CELL.tiff_1	0.03	725499	21.765	19.5885	75.654	68.919	67.708	2.26962	2.06757	2.03124	75.654	176.892	68.919	67.708	1	58964	53.0676	39751.9	33572	128.74	128.74	129	40	39	18	93	77	129	40	39	18	93	77	49.739	67.14	55.503	3.062	49.739	67.14	55.503	3.062	0.29	0.29	0.948	0.998	0.662
80	WT	BY471A_1026_1_17_pre_rec_18_multi_bin_CELL	BY471A_1026_1_17_pre_rec_18_multi_bin_CELL.tiff_1	0.03	846494	25.3948	22.8553	79.678	71.882	67.654	2.39034	2.15646	2.02962	79.678	196.044	71.882	67.654	1	65348	58.8132	44309.4	37816	135.89	135.89	26	108	54	137	36	85	26	108	54	137	36	85	50.798	69.815	58.533	4.034	50.798	69.815	58.533	4.034	0.29	0.29	0.932	0.998	0.662
81	WT	BY471A_1026_1_17_pre_rec_1_multi_bin_CELL	BY471A_1026_1_17_pre_rec_1_multi_bin_CELL.tiff_1	0.03	1048046	31.4414	28.2972	73.46	78.562	81.749	2.2038	2.35686	2.45247	73.46	224.97	78.562	81.749	1	74990	67.491	50912.8	43608	141.989	141.989	54	105	22	100	51	145	54	105	22	100	51	145	55.328	73.924	62.702	2.74	55.328	73.924	62.702	2.74	0.295	0.295	0.941	0.998	0.665
82	WT	BY471A_1026_1_17_pre_rec_21_multi_bin_CELL	BY471A_1026_1_17_pre_rec_21_multi_bin_CELL.tiff_1	0.03	1077182	32.3155	29.0839	86.311	74.254	78.468	2.58933	2.22762	2.35404	86.311	233.01	74.254	78.468	1	77670	69.903	52134.2	43734	155.958	155.958	26	85	34	145	66	133	26	85	34	145	66	133	54.612	80.724	63.844	6.019	54.612	80.724	63.844	6.019	0.28	0.28	0.926	0.998	0.654
83	WT	BY471A_1026_1_17_pre_rec_25_multi_bin_CELL	BY471A_1026_1_17_pre_rec_25_multi_bin_CELL.tiff_1	0.03	1558940	46.7682	42.0914	85.257	99.979	84.766	2.55771	2.99937	2.54298	85.257	300.912	99.979	84.766	1	100304	90.2736	67767	57514	174.098	174.098	77	14	87	90	185	117	77	14	87	90	185	117	61.392	91.238	72.127	6.442	61.392	91.238	72.127	6.442	0.272	0.272	0.883	0.998	0.648
84	WT	BY471A_1026_1_17_pre_rec_27_multi_bin_CELL	BY471A_1026_1_17_pre_rec_27_multi_bin_CELL.tiff_1	0.03	1127467	33.824	30.4416	76.575	78.118	83.567	2.29725	2.34354	2.50701	76.575	239.346	78.118	83.567	1	79782	71.8038	53785.1	45439	150.867	150.867	93	66	12	34	94	148	93	66	12	34	94	148	56.912	78.845	64.425	4.163	56.912	78.845	64.425	4.163	0.283	0.283	0.924	0.998	0.657
85	WT	BY471A_1026_1_17_pre_rec_28_multi_bin_CELL	BY471A_1026_1_17_pre_rec_28_multi_bin_CELL.tiff_1	0.03	438183	13.1455	11.8309	66.954	59.782	62.067	2.00862	1.79346	1.86201	66.954	127.44	59.782	62.067	1	42480	38.232	28895.4	24726	115.447	115.447	32	47	14	104	67	102	32	47	14	104	67	102	41.074	60.791	47.049	3.501	41.074	60.791	47.049	3.501	0.283	0.283	0.9	0.997	0.657
86	WT	BY471A_1026_1_17_pre_rec_3_multi_bin_CELL	BY471A_1026_1_17_pre_rec_3_multi_bin_CELL.tiff_1	0.03	1264650	37.9395	34.1456	88.642	76.407	86.867	2.65926	2.29221	2.60601	88.642	261.402	76.407	86.867	1	87134	78.4206	58465.5	49204	153.271	153.271	30	46	44	144	110	124	30	46	44	144	110	124	59.665	80.144	66.99	3.921	59.665	80.144	66.99	3.921	0.273	0.273	0.905	0.998	0.649
87	WT	BY471A_1026_1_17_pre_rec_4_multi_bin_CELL	BY471A_1026_1_17_pre_rec_4_multi_bin_CELL.tiff_1	0.03	670925	20.1277	18.115	68.903	73.499	68.738	2.06709	2.20497	2.06214	68.903	167.706	73.499	68.738	1	55902	50.3118	37732.5	31954	124.181	124.181	51	30	32	89	126	101	51	30	32	89	126	101	47.506	64.816	54.025	2.51	47.506	64.816	54.025	2.51	0.291	0.291	0.948	0.998	0.663
88	WT	BY471A_1026_1_17_pre_rec_5_multi_bin_CELL	BY471A_1026_1_17_pre_rec_5_multi_bin_CELL.tiff_1	0.03	784501	23.535	21.1815	70.428	70.503	75.086	2.11284	2.11509	2.25258	70.428	186.54	70.503	75.086	1	62180	55.962	41665.6	35013	134.473	134.473	98	90	22	43	53	139	98	90	22	43	53	139	51.864	71.719	56.993	3.223	51.864	71.719	56.993	3.223	0.29	0.29	0.962	0.998	0.662
89	WT	BY471A_1026_1_17_pre_rec_6_multi_bin_CELL	BY471A_1026_1_17_pre_rec_6_multi_bin_CELL.tiff_1	0.03	965935	28.978	26.0802	81.908	71.534	78.387	2.45724	2.14602	2.35161	81.908	215.322	71.534	78.387	1	71774	64.5966	48960.7	42185	143.433	143.433	24	80	38	134	53	126	24	80	38	134	53	126	53.632	72.967	61.333	4.589	53.632	72.967	61.333	4.589	0.285	0.285	0.899	0.998	0.658
90	WT	BY471A_1026_1_17_pre_rec_8_multi_bin_CELL	BY471A_1026_1_17_pre_rec_8_multi_bin_CELL.tiff_1	0.03	647728	19.4318	17.4887	69.373	66.854	75.469	2.08119	2.00562	2.26407	69.373	168.522	66.854	75.469	1	56174	50.5566	38129.8	32665	134.123	134.123	13	81	32	115	58	116	13	81	32	115	58	116	47.579	72.664	53.939	4.939	47.579	72.664	53.939	4.939	0.268	0.268	0.856	0.997	0.644
91	WT	BY471A_1026_1_18_pre_rec_0_multi_bin_CELL	BY471A_1026_1_18_pre_rec_0_multi_bin_CELL.tiff_1	0.03	900906	27.0272	24.3245	73.897	71.531	83.355	2.21691	2.14593	2.50065	73.897	204.624	71.531	83.355	1	68208	61.3872	46318.5	39509	138.409	138.409	100	63	18	45	79	144	100	63	18	45	79	144	51.203	70.89	59.704	3.785	51.203	70.89	59.704	3.785	0.289	0.289	0.924	0.998	0.661
92	WT	BY471A_1026_1_18_pre_rec_10_multi_bin_CELL	BY471A_1026_1_18_pre_rec_10_multi_bin_CELL.tiff_1	0.03	1180981	35.4294	31.8865	87.17	80.276	77.477	2.6151	2.40828	2.32431	87.17	246.858	80.276	77.477	1	82286	74.0574	55561.4	47244	148.802	148.802	161	100	65	18	63	83	161	100	65	18	63	83	57.818	77.872	65.342	3.675	57.818	77.872	65.342	3.675	0.283	0.283	0.92	0.998	0.657
93	WT	BY471A_1026_1_18_pre_rec_17_multi_bin_CELL	BY471A_1026_1_18_pre_rec_17_multi_bin_CELL.tiff_1	0.03	636204	19.0861	17.1775	66.078	72.602	66.437	1.98234	2.17806	1.99311	66.078	163.29	72.602	66.437	1	54430	48.987	36451.1	30606	123.296	123.296	80	126	30	59	26	99	80	126	30	59	26	99	48.162	66.127	53.145	3.082	48.162	66.127	53.145	3.082	0.284	0.284	0.945	0.997	0.657
94	WT	BY471A_1026_1_18_pre_rec_20_multi_bin_CELL	BY471A_1026_1_18_pre_rec_20_multi_bin_CELL.tiff_1	0.03	657749	19.7325	17.7592	69.708	70.824	69.838	2.09124	2.12472	2.09514	69.708	166.044	70.824	69.838	1	55348	49.8132	37451	31850	127.142	127.142	107	110	42	29	26	97	107	110	42	29	26	97	47.83	66.389	53.843	3.8	47.83	66.389	53.843	3.8	0.289	0.289	0.932	0.997	0.661
95	WT	BY471A_1026_1_18_pre_rec_22_multi_bin_CELL	BY471A_1026_1_18_pre_rec_22_multi_bin_CELL.tiff_1	0.03	1203399	36.102	32.4918	79.277	82.247	84.156	2.37831	2.46741	2.52468	79.277	251.238	82.247	84.156	1	83746	75.3714	56525.4	48151	152.411	152.411	114	48	26	46	109	148	114	48	26	46	109	148	58.024	77.444	65.995	4.693	58.024	77.444	65.995	4.693	0.279	0.279	0.907	0.998	0.653
96	WT	BY471A_1026_1_18_pre_rec_2_multi_bin_CELL	BY471A_1026_1_18_pre_rec_2_multi_bin_CELL.tiff_1	0.03	1496141	44.8842	40.3958	94.225	80.809	82.089	2.82675	2.42427	2.46267	94.225	286.452	80.809	82.089	1	95484	85.9356	65611	56814	156.809	156.809	22	106	66	160	34	85	22	106	66	160	34	85	63.329	82.013	70.675	3.856	63.329	82.013	70.675	3.856	0.291	0.291	0.896	0.998	0.663
97	WT	BY471A_1026_1_18_pre_rec_4_multi_bin_CELL	BY471A_1026_1_18_pre_rec_4_multi_bin_CELL.tiff_1	0.03	1894379	56.8314	51.1482	85.742	105.945	89.385	2.57226	3.17835	2.68155	85.742	337.05	105.945	89.385	1	112350	101.115	76923.9	66279	180.569	180.569	95	190	74	68	14	104	95	190	74	68	14	104	65.434	94.883	76.706	5.965	65.434	94.883	76.706	5.965	0.286	0.286	0.892	0.998	0.659
98	WT	BY471A_1026_1_18_pre_rec_8_multi_bin_CELL	BY471A_1026_1_18_pre_rec_8_multi_bin_CELL.tiff_1	0.03	657596	19.7279	17.7551	70.429	70.053	65.31	2.11287	2.10159	1.9593	70.429	165.132	70.053	65.31	1	55044	49.5396	37496.9	32201	122.295	122.295	97	110	31	47	20	97	97	110	31	47	20	97	47.889	63.707	53.666	2.397	47.889	63.707	53.666	2.397	0.293	0.293	0.928	0.998	0.664
99	WT	BY471A_1026_1_2_pre_rec_10_multi_bin_CELL	BY471A_1026_1_2_pre_rec_10_multi_bin_CELL.tiff_1	0.03	654106	19.6232	17.6609	72.15	69.925	66.344	2.1645	2.09775	1.99032	72.15	164.652	69.925	66.344	1	54884	49.3956	36791.8	30830	121.017	121.017	24	32	56	118	104	81	24	32	56	118	104	81	48.203	62.159	53.586	2.688	48.203	62.159	53.586	2.688	0.293	0.293	0.972	0.998	0.664
100	WT	BY471A_1026_1_2_pre_rec_13_multi_bin_CELL	BY471A_1026_1_2_pre_rec_13_multi_bin_CELL.tiff_1	0.03	565268	16.958	15.2622	68.534	67.669	65.53	2.05602	2.03007	1.9659	68.534	150.042	67.669	65.53	1	50014	45.0126	33455.2	28033	122.613	122.613	32	40	32	104	105	107	32	40	32	104	105	107	46.833	66.158	51.171	3.212	46.833	66.158	51.171	3.212	0.289	0.289	0.965	0.997	0.661
101	WT	BY471A_1026_1_2_pre_rec_16_multi_bin_CELL	BY471A_1026_1_2_pre_rec_16_multi_bin_CELL.tiff_1	0.03	1016720	30.5016	27.4514	78.16	85.851	71.402	2.3448	2.57553	2.14206	78.16	224.292	85.851	71.402	1	74764	67.2876	50855.9	43637	151.7	151.7	133	142	66	38	24	74	133	142	66	38	24	74	54.498	79.029	62.355	4.608	54.498	79.029	62.355	4.608	0.28	0.28	0.889	0.998	0.654
102	WT	BY471A_1026_1_2_pre_rec_19_multi_bin_CELL	BY471A_1026_1_2_pre_rec_19_multi_bin_CELL.tiff_1	0.03	712740	21.3822	19.244	72.413	71.209	69.061	2.17239	2.13627	2.07183	72.413	173.886	71.209	69.061	1	57962	52.1658	38769.7	32385	118.613	118.613	115	102	40	33	38	97	115	102	40	33	38	97	50.297	60.052	55.047	1.743	50.297	60.052	55.047	1.743	0.295	0.295	0.986	0.998	0.666
103	WT	BY471A_1026_1_2_pre_rec_1_multi_bin_CELL	BY471A_1026_1_2_pre_rec_1_multi_bin_CELL.tiff_1	0.03	423222	12.6967	11.427	55.75	69.14	59.313	1.6725	2.0742	1.77939	55.75	123.906	69.14	59.313	1	41302	37.1718	28283.7	24565	113.142	113.142	41	18	55	75	125	69	41	18	55	75	125	69	38.631	60.109	46.441	3.877	38.631	60.109	46.441	3.877	0.288	0.288	0.895	0.997	0.66
104	WT	BY471A_1026_1_2_pre_rec_20_multi_bin_CELL	BY471A_1026_1_2_pre_rec_20_multi_bin_CELL.tiff_1	0.03	747576	22.4273	20.1846	70.203	73.754	71.866	2.10609	2.21262	2.15598	70.203	179.604	73.754	71.866	1	59868	53.8812	40133.5	33690	125.224	125.224	34	32	40	108	114	99	34	32	40	108	114	99	49.176	63.793	56.048	2.849	49.176	63.793	56.048	2.849	0.295	0.295	0.978	0.998	0.665
105	WT	BY471A_1026_1_2_pre_rec_24_multi_bin_CELL	BY471A_1026_1_2_pre_rec_24_multi_bin_CELL.tiff_1	0.03	1039920	31.1976	28.0778	79.767	78.386	76.726	2.39301	2.35158	2.30178	79.767	224.37	78.386	76.726	1	74790	67.311	51560.8	45072	142.334	142.334	20	36	62	141	109	79	20	36	62	141	109	79	56.3	74.736	62.628	3.32	56.3	74.736	62.628	3.32	0.292	0.292	0.892	0.998	0.664
106	WT	BY471A_1026_1_2_pre_rec_25_multi_bin_CELL	BY471A_1026_1_2_pre_rec_25_multi_bin_CELL.tiff_1	0.03	730521	21.9156	19.7241	68.972	68.769	76.89	2.06916	2.06307	2.3067	68.972	178.056	68.769	76.89	1	59352	53.4168	39866.6	33480	129.263	129.263	55	41	16	79	88	134	55	41	16	79	88	134	49.743	68.366	55.609	2.912	49.743	68.366	55.609	2.912	0.289	0.289	0.953	0.998	0.661
107	WT	BY471A_1026_1_2_pre_rec_26_multi_bin_CELL	BY471A_1026_1_2_pre_rec_26_multi_bin_CELL.tiff_1	0.03	354458	10.6337	9.57037	57.827	60.784	61.372	1.73481	1.82352	1.84116	57.827	109.668	60.784	61.372	1	36556	32.9004	24583	20607	99.97	99.97	43	34	24	76	95	96	43	34	24	76	95	96	38.892	51.998	43.626	2.389	38.892	51.998	43.626	2.389	0.291	0.291	0.956	0.997	0.663
108	WT	BY471A_1026_1_2_pre_rec_27_multi_bin_CELL	BY471A_1026_1_2_pre_rec_27_multi_bin_CELL.tiff_1	0.03	530031	15.9009	14.3108	63.48	63.628	72.282	1.9044	1.90884	2.16846	63.48	143.19	63.628	72.282	1	47730	42.957	32369	27636	120.225	120.225	71	28	20	52	95	118	71	28	20	52	95	118	41.955	63.713	50.031	3.651	41.955	63.713	50.031	3.651	0.292	0.292	0.937	0.997	0.664
109	WT	BY471A_1026_1_2_pre_rec_2_multi_bin_CELL	BY471A_1026_1_2_pre_rec_2_multi_bin_CELL.tiff_1	0.03	743108	22.2932	20.0639	69.455	74.043	70.619	2.08365	2.22129	2.11857	69.455	180.558	74.043	70.619	1	60186	54.1674	40179.6	33559	129.715	129.715	24	46	31	111	105	107	24	46	31	111	105	107	49.043	66.499	56.09	3.736	49.043	66.499	56.09	3.736	0.286	0.286	0.963	0.998	0.659
110	WT	BY471A_1026_1_2_pre_rec_6_multi_bin_CELL	BY471A_1026_1_2_pre_rec_6_multi_bin_CELL.tiff_1	0.03	763011	22.8903	20.6013	70.206	74.367	72.254	2.10618	2.23101	2.16762	70.206	182.436	74.367	72.254	1	60812	54.7308	41548	35713	129.9	129.9	47	30	26	86	113	118	47	30	26	86	113	118	51.587	68.205	56.433	2.746	51.587	68.205	56.433	2.746	0.293	0.293	0.918	0.998	0.664
111	WT	BY471A_1026_1_2_pre_rec_9_multi_bin_CELL	BY471A_1026_1_2_pre_rec_9_multi_bin_CELL.tiff_1	0.03	978993	29.3698	26.4328	75.775	84.282	74.646	2.27325	2.52846	2.23938	75.775	216.942	84.282	74.646	1	72314	65.0826	49112.5	41963	144.028	144.028	93	138	37	61	24	119	93	138	37	61	24	119	54.226	76.285	61.474	4.11	54.226	76.285	61.474	4.11	0.287	0.287	0.915	0.998	0.659
112	WT	BY471A_1026_1_3_pre_rec_10_multi_bin_CELL	BY471A_1026_1_3_pre_rec_10_multi_bin_CELL.tiff_1	0.03	740563	22.2169	19.9952	76.086	69.161	70.106	2.28258	2.07483	2.10318	76.086	177.468	69.161	70.106	1	59156	53.2404	39831.9	33609	121.824	121.824	18	74	51	132	65	93	18	74	51	132	65	93	49.16	61.339	55.75	2.191	49.16	61.339	55.75	2.191	0.3	0.3	0.981	0.998	0.669
113	WT	BY471A_1026_1_3_pre_rec_11_multi_bin_CELL	BY471A_1026_1_3_pre_rec_11_multi_bin_CELL.tiff_1	0.03	1104316	33.1295	29.8165	83.937	78.565	73.647	2.51811	2.35695	2.20941	83.937	234.03	78.565	73.647	1	78010	70.209	53337.3	46183	141.686	141.686	147	86	40	18	61	93	147	86	40	18	61	93	55.868	73.052	63.831	3.259	55.868	73.052	63.831	3.259	0.291	0.291	0.909	0.998	0.662
114	WT	BY471A_1026_1_3_pre_rec_15_multi_bin_CELL	BY471A_1026_1_3_pre_rec_15_multi_bin_CELL.tiff_1	0.03	907067	27.212	24.4908	78.649	79.225	70.675	2.35947	2.37675	2.12025	78.649	208.548	79.225	70.675	1	69516	62.5644	47279.5	40474	149.596	149.596	117	22	68	30	143	81	117	22	68	30	143	81	51.853	80.874	60.238	5.293	51.853	80.874	60.238	5.293	0.277	0.277	0.88	0.998	0.652
115	WT	BY471A_1026_1_3_pre_rec_17_multi_bin_CELL	BY471A_1026_1_3_pre_rec_17_multi_bin_CELL.tiff_1	0.03	520008	15.6002	14.0402	62.842	65.926	69.112	1.88526	1.97778	2.07336	62.842	141.834	65.926	69.112	1	47278	42.5502	31797.9	26814	114.569	114.569	50	89	20	80	44	121	50	89	20	80	44	121	44.566	58.886	49.621	2.801	44.566	58.886	49.621	2.801	0.289	0.289	0.951	0.997	0.661
116	WT	BY471A_1026_1_3_pre_rec_19_multi_bin_CELL	BY471A_1026_1_3_pre_rec_19_multi_bin_CELL.tiff_1	0.03	793344	23.8003	21.4203	71.163	69.814	76.224	2.13489	2.09442	2.28672	71.163	187.998	69.814	76.224	1	62666	56.3994	42541.9	36420	133.282	133.282	91	100	26	49	28	130	91	100	26	49	28	130	52.138	71.634	57.267	3.492	52.138	71.634	57.267	3.492	0.289	0.289	0.925	0.998	0.661
117	WT	BY471A_1026_1_3_pre_rec_20_multi_bin_CELL	BY471A_1026_1_3_pre_rec_20_multi_bin_CELL.tiff_1	0.03	877407	26.3222	23.69	78.748	69.179	79.858	2.36244	2.07537	2.39574	78.748	203.142	69.179	79.858	1	67714	60.9426	45733.6	38870	145.179	145.179	18	81	34	124	56	130	18	81	34	124	56	130	50.829	77.026	59.529	5.356	50.829	77.026	59.529	5.356	0.28	0.28	0.91	0.998	0.655
118	WT	BY471A_1026_1_3_pre_rec_22_multi_bin_CELL	BY471A_1026_1_3_pre_rec_22_multi_bin_CELL.tiff_1	0.03	490947	14.7284	13.2556	63.483	65.46	66.037	1.90449	1.9638	1.98111	63.483	136.032	65.46	66.037	1	45344	40.8096	30475.9	25614	108.655	108.655	71	34	24	56	100	109	71	34	24	56	100	109	44.803	55.788	48.606	1.946	44.803	55.788	48.606	1.946	0.292	0.292	0.963	0.997	0.664
119	WT	BY471A_1026_1_3_pre_rec_23_multi_bin_CELL	BY471A_1026_1_3_pre_rec_23_multi_bin_CELL.tiff_1	0.03	611897	18.3569	16.5212	72.364	67.667	67.352	2.17092	2.03001	2.02056	72.364	158.562	67.667	67.352	1	52854	47.5686	35386.8	29607	121.264	121.264	14	89	54	124	47	83	14	89	54	124	47	83	48.495	63.896	52.435	2.523	48.495	63.896	52.435	2.523	0.287	0.287	0.956	0.997	0.659
120	WT	BY471A_1026_1_3_pre_rec_4_multi_bin_CELL	BY471A_1026_1_3_pre_rec_4_multi_bin_CELL.tiff_1	0.03	1064209	31.9263	28.7336	77.253	82.854	76.861	2.31759	2.48562	2.30583	77.253	228.798	82.854	76.861	1	76266	68.6394	52109.5	44969	153.577	153.577	104	147	35	52	26	114	104	147	35	52	26	114	56.399	81.132	63.399	5.014	56.399	81.132	63.399	5.014	0.289	0.289	0.905	0.998	0.661
121	WT	BY471A_1026_1_3_pre_rec_5_multi_bin_CELL	BY471A_1026_1_3_pre_rec_5_multi_bin_CELL.tiff_1	0.03	855079	25.6524	23.0871	75.101	64.327	73.255	2.25303	1.92981	2.19765	75.101	196.512	64.327	73.255	1	65504	58.9536	44367.1	37731	130.847	130.847	122	84	38	25	40	114	122	84	38	25	40	114	53.869	69.008	58.563	2.267	53.869	69.008	58.563	2.267	0.294	0.294	0.947	0.998	0.665
122	WT	BY471A_1026_1_3_pre_rec_6_multi_bin_CELL	BY471A_1026_1_3_pre_rec_6_multi_bin_CELL.tiff_1	0.03	2150098	64.5029	58.0526	107.804	91.632	89.391	3.23412	2.74896	2.68173	107.804	374.292	91.632	89.391	1	124764	112.288	84024.7	71258	205.672	205.672	34	22	78	208	129	102	34	22	78	208	129	102	68.148	107.934	80.485	8.163	68.148	107.934	80.485	8.163	0.269	0.269	0.881	0.998	0.646
123	WT	BY471A_1026_1_3_pre_rec_8_multi_bin_CELL	BY471A_1026_1_3_pre_rec_8_multi_bin_CELL.tiff_1	0.03	485959	14.5788	13.1209	67.523	62.159	62.793	2.02569	1.86477	1.88379	67.523	134.604	62.159	62.793	1	44868	40.3812	30460.5	26034	115.386	115.386	26	83	34	114	40	95	26	83	34	114	40	95	43.455	60.732	48.535	2.821	43.455	60.732	48.535	2.821	0.296	0.296	0.945	0.997	0.666
124	WT	BY471A_1026_1_3_pre_rec_9_multi_bin_CELL	BY471A_1026_1_3_pre_rec_9_multi_bin_CELL.tiff_1	0.03	560131	16.8039	15.1235	69.463	64.752	65.052	2.08389	1.94256	1.95156	69.463	151.248	64.752	65.052	1	50416	45.3744	33881.9	28579	127.216	127.216	110	35	16	32	87	102	110	35	16	32	87	102	45.895	70.246	51.196	3.86	45.895	70.246	51.196	3.86	0.277	0.277	0.912	0.997	0.652
125	WT	BY471A_1026_1_4_pre_rec_10_multi_bin_CELL	BY471A_1026_1_4_pre_rec_10_multi_bin_CELL.tiff_1	0.03	614281	18.4284	16.5856	68.48	68.662	64.647	2.0544	2.05986	1.93941	68.48	158.076	68.662	64.647	1	52692	47.4228	35372.8	29703	119.846	119.846	115	99	48	20	36	85	115	99	48	20	36	85	46.969	62.384	52.473	2.352	46.969	62.384	52.473	2.352	0.292	0.292	0.964	0.997	0.663
126	WT	BY471A_1026_1_4_pre_rec_11_multi_bin_CELL	BY471A_1026_1_4_pre_rec_11_multi_bin_CELL.tiff_1	0.03	811582	24.3475	21.9127	78.294	76.241	65.128	2.34882	2.28723	1.95384	78.294	191.868	76.241	65.128	1	63956	57.5604	43056.8	36399	138.438	138.438	126	26	50	34	125	80	126	26	50	34	125	80	48.968	70.915	57.917	4.961	48.968	70.915	57.917	4.961	0.285	0.285	0.933	0.998	0.658
127	WT	BY471A_1026_1_4_pre_rec_14_multi_bin_CELL	BY471A_1026_1_4_pre_rec_14_multi_bin_CELL.tiff_1	0.03	914874	27.4462	24.7016	72.501	82.922	72.871	2.17503	2.48766	2.18613	72.501	205.53	82.922	72.871	1	68510	61.659	46363.4	39442	136.059	136.059	73	146	53	81	14	85	73	146	53	81	14	85	52.406	70.495	59.939	3.323	52.406	70.495	59.939	3.323	0.294	0.294	0.95	0.998	0.665
128	WT	BY471A_1026_1_4_pre_rec_17_multi_bin_CELL	BY471A_1026_1_4_pre_rec_17_multi_bin_CELL.tiff_1	0.03	1433810	43.0143	38.7129	90.225	79.302	87.022	2.70675	2.37906	2.61066	90.225	281.952	79.302	87.022	1	93984	84.5856	63344.3	53948	153.997	153.997	65	50	22	92	119	157	65	50	22	92	119	157	61.923	80.474	69.818	3.96	61.923	80.474	69.818	3.96	0.28	0.28	0.915	0.998	0.654
130	WT	BY471A_1026_1_4_pre_rec_20_multi_bin_CELL	BY471A_1026_1_4_pre_rec_20_multi_bin_CELL.tiff_1	0.03	690290	20.7087	18.6378	68.667	76.241	68.17	2.06001	2.28723	2.0451	68.667	170.526	76.241	68.17	1	56842	51.1578	38199.5	32180	127.26	127.26	93	22	36	48	123	99	93	22	36	48	123	99	48.15	67.617	54.622	3.423	48.15	67.617	54.622	3.423	0.293	0.293	0.967	0.998	0.665
131	WT	BY471A_1026_1_4_pre_rec_2_multi_bin_CELL	BY471A_1026_1_4_pre_rec_2_multi_bin_CELL.tiff_1	0.03	1173834	35.215	31.6935	77.787	91.168	76.715	2.33361	2.73504	2.30145	77.787	244.626	91.168	76.715	1	81542	73.3878	55773.6	48164	157.512	157.512	108	155	40	53	22	104	108	155	40	53	22	104	56.478	82.389	65.597	5.675	56.478	82.389	65.597	5.675	0.287	0.287	0.898	0.998	0.66
132	WT	BY471A_1026_1_4_pre_rec_3_multi_bin_CELL	BY471A_1026_1_4_pre_rec_3_multi_bin_CELL.tiff_1	0.03	1049036	31.4711	28.324	73.982	83.913	80.84	2.21946	2.51739	2.4252	73.982	227.22	83.913	80.84	1	75740	68.166	51328.2	43763	147.448	147.448	41	129	26	93	28	120	41	129	26	93	28	120	54.65	78.281	63.023	4.617	54.65	78.281	63.023	4.617	0.286	0.286	0.92	0.998	0.659
133	WT	BY471A_1026_1_4_pre_rec_5_multi_bin_CELL	BY471A_1026_1_4_pre_rec_5_multi_bin_CELL.tiff_1	0.03	458289	13.7487	12.3738	61.005	61.967	66.45	1.83015	1.85901	1.9935	61.005	129.606	61.967	66.45	1	43202	38.8818	29578.9	25659	108.051	108.051	81	74	20	36	49	115	81	74	20	36	49	115	43.428	56.129	47.464	2.012	43.428	56.129	47.464	2.012	0.295	0.295	0.918	0.997	0.665
134	WT	BY471A_1026_1_5_pre_rec_10_multi_bin_CELL	BY471A_1026_1_5_pre_rec_10_multi_bin_CELL.tiff_1	0.03	886299	26.589	23.9301	79.073	75.163	72.339	2.37219	2.25489	2.17017	79.073	202.212	75.163	72.339	1	67404	60.6636	45414.3	38340	134.421	134.421	142	54	56	20	103	84	142	54	56	20	103	84	53.29	68.794	59.383	3.268	53.29	68.794	59.383	3.268	0.29	0.29	0.948	0.998	0.662
135	WT	BY471A_1026_1_5_pre_rec_15_multi_bin_CELL	BY471A_1026_1_5_pre_rec_15_multi_bin_CELL.tiff_1	0.03	1312071	39.3621	35.4259	91.193	80.939	78.565	2.73579	2.42817	2.35695	91.193	262.65	80.939	78.565	1	87550	78.795	59524.6	50779	156.621	156.621	171	92	68	16	73	80	171	92	68	16	73	80	60.201	81.297	67.723	4.286	60.201	81.297	67.723	4.286	0.29	0.29	0.923	0.998	0.662
136	WT	BY471A_1026_1_5_pre_rec_16_multi_bin_CELL	BY471A_1026_1_5_pre_rec_16_multi_bin_CELL.tiff_1	0.03	1084898	32.5469	29.2922	78.569	82.277	79.758	2.35707	2.46831	2.39274	78.569	231.9	82.277	79.758	1	77300	69.57	52441.8	44914	147.313	147.313	117	30	44	44	146	98	117	30	44	44	146	98	57.482	74.839	63.556	3.59	57.482	74.839	63.556	3.59	0.288	0.288	0.923	0.998	0.661
137	WT	BY471A_1026_1_5_pre_rec_19_multi_bin_CELL	BY471A_1026_1_5_pre_rec_19_multi_bin_CELL.tiff_1	0.03	355164	10.6549	9.58943	61.176	60.259	56.318	1.83528	1.80777	1.68954	61.176	109.344	60.259	56.318	1	36448	32.8032	24513.2	20539	101.73	101.73	87	22	41	36	104	73	87	22	41	36	104	73	38.993	53.155	43.637	2.208	38.993	53.155	43.637	2.208	0.295	0.295	0.969	0.997	0.665
138	WT	BY471A_1026_1_5_pre_rec_1_multi_bin_CELL	BY471A_1026_1_5_pre_rec_1_multi_bin_CELL.tiff_1	0.03	582508	17.4752	15.7277	64.028	67.257	68.842	1.92084	2.01771	2.06526	64.028	151.476	67.257	68.842	1	50492	45.4428	34059.3	28858	120.619	120.619	26	39	36	106	96	106	26	39	36	106	96	106	46.916	62.996	51.647	3.251	46.916	62.996	51.647	3.251	0.298	0.298	0.971	0.997	0.668
139	WT	BY471A_1026_1_5_pre_rec_22_multi_bin_CELL	BY471A_1026_1_5_pre_rec_22_multi_bin_CELL.tiff_1	0.03	868622	26.0587	23.4528	73.022	75.816	75.45	2.19066	2.27448	2.2635	73.022	200.766	75.816	75.45	1	66922	60.2298	45149.2	38291	138.163	138.163	28	32	37	110	115	111	28	32	37	110	115	111	54.871	73.656	59.024	3.021	54.871	73.656	59.024	3.021	0.285	0.285	0.927	0.998	0.658
140	WT	BY471A_1026_1_5_pre_rec_2_multi_bin_CELL	BY471A_1026_1_5_pre_rec_2_multi_bin_CELL.tiff_1	0.03	698951	20.9685	18.8717	68.06	67.152	77.089	2.0418	2.01456	2.31267	68.06	172.578	67.152	77.089	1	57526	51.7734	38706.3	32638	132.616	132.616	107	64	20	32	73	129	107	64	20	32	73	129	48.973	69.177	54.95	4.06	48.973	69.177	54.95	4.06	0.29	0.29	0.953	0.998	0.662
141	WT	BY471A_1026_1_6_pre_rec_10_multi_bin_CELL	BY471A_1026_1_6_pre_rec_10_multi_bin_CELL.tiff_1	0.03	660714	19.8214	17.8393	72.542	68.959	67.818	2.17626	2.06877	2.03454	72.542	166.122	68.959	67.818	1	55374	49.8366	37018.4	30897	123.215	123.215	22	42	59	127	101	85	22	42	59	127	101	85	49.185	65.479	53.728	2.334	49.185	65.479	53.728	2.334	0.291	0.291	0.973	0.997	0.663
142	WT	BY471A_1026_1_6_pre_rec_11_multi_bin_CELL	BY471A_1026_1_6_pre_rec_11_multi_bin_CELL.tiff_1	0.03	680143	20.4043	18.3639	71.126	75.159	67.69	2.13378	2.25477	2.0307	71.126	169.488	75.159	67.69	1	56496	50.8464	37989.1	31925	128.472	128.472	28	119	59	118	30	81	28	119	59	118	30	81	46.95	66.615	54.446	3.764	46.95	66.615	54.446	3.764	0.29	0.29	0.954	0.997	0.662
143	WT	BY471A_1026_1_6_pre_rec_12_multi_bin_CELL	BY471A_1026_1_6_pre_rec_12_multi_bin_CELL.tiff_1	0.03	1100732	33.022	29.7198	70.585	81.944	90.055	2.11755	2.45832	2.70165	70.585	239.352	81.944	90.055	1	79784	71.8056	53894.5	45831	165.668	165.668	72	40	20	42	125	159	72	40	20	42	125	159	51.124	86.165	65.017	8.555	51.124	86.165	65.017	8.555	0.27	0.27	0.875	0.998	0.646
144	WT	BY471A_1026_1_6_pre_rec_17_multi_bin_CELL	BY471A_1026_1_6_pre_rec_17_multi_bin_CELL.tiff_1	0.03	838236	25.1471	22.6324	79.093	71.999	69.578	2.37279	2.15997	2.08734	79.093	194.796	71.999	69.578	1	64932	58.4388	43589.4	36618	133.675	133.675	16	50	54	136	95	92	16	50	54	136	95	92	50.597	68.611	58.295	3.586	50.597	68.611	58.295	3.586	0.29	0.29	0.959	0.998	0.662
145	WT	BY471A_1026_1_6_pre_rec_1_multi_bin_CELL	BY471A_1026_1_6_pre_rec_1_multi_bin_CELL.tiff_1	0.03	1073255	32.1977	28.9779	66.831	99.443	75.764	2.00493	2.98329	2.27292	66.831	234.39	99.443	75.764	1	78130	70.317	53032.1	45339	169.361	169.361	75	18	42	62	173	109	75	18	42	62	173	109	50.833	88.542	64.394	9.055	50.833	88.542	64.394	9.055	0.273	0.273	0.873	0.998	0.649
147	WT	BY471A_1026_1_6_pre_rec_23_multi_bin_CELL	BY471A_1026_1_6_pre_rec_23_multi_bin_CELL.tiff_1	0.03	1204507	36.1352	32.5217	86.002	76.142	86.122	2.58006	2.28426	2.58366	86.002	249.732	76.142	86.122	1	83244	74.9196	56594.4	48541	151.255	151.255	18	61	51	143	84	133	18	61	51	143	84	133	58.746	78.02	65.846	4.087	58.746	78.02	65.846	4.087	0.284	0.284	0.905	0.998	0.658
148	WT	BY471A_1026_1_6_pre_rec_24_multi_bin_CELL	BY471A_1026_1_6_pre_rec_24_multi_bin_CELL.tiff_1	0.03	1435744	43.0723	38.7651	83.05	94.654	80.92	2.4915	2.83962	2.4276	83.05	281.838	94.654	80.92	1	93946	84.5514	63575.9	54215	160.639	160.639	82	16	55	72	163	119	82	16	55	72	163	119	61.28	82.969	69.857	4.403	61.28	82.969	69.857	4.403	0.281	0.281	0.907	0.998	0.655
149	WT	BY471A_1026_1_6_pre_rec_5_multi_bin_CELL	BY471A_1026_1_6_pre_rec_5_multi_bin_CELL.tiff_1	0.03	991677	29.7503	26.7753	75.321	82.433	76.771	2.25963	2.47299	2.30313	75.321	218.586	82.433	76.771	1	72862	65.5758	49134.6	41541	142.632	142.632	50	20	58	102	146	100	50	20	58	102	146	100	55.17	73.219	61.769	4.189	55.17	73.219	61.769	4.189	0.288	0.288	0.938	0.998	0.66
150	WT	BY471A_1026_1_6_pre_rec_6_multi_bin_CELL	BY471A_1026_1_6_pre_rec_6_multi_bin_CELL.tiff_1	0.03	1059936	31.7981	28.6183	83.543	76.195	83.131	2.50629	2.28585	2.49393	83.543	228.222	76.195	83.131	1	76074	68.4666	51405.3	43602	146.704	146.704	22	65	48	147	76	124	22	65	48	147	76	124	56.892	75.657	63.115	3.843	56.892	75.657	63.115	3.843	0.289	0.289	0.935	0.998	0.661
151	WT	BY471A_1026_1_7_pre_rec_0_multi_bin_CELL	BY471A_1026_1_7_pre_rec_0_multi_bin_CELL.tiff_1	0.03	964301	28.929	26.0361	69.416	83.374	76.723	2.08248	2.50122	2.30169	69.416	214.968	83.374	76.723	1	71656	64.4904	48543.5	41417	148.741	148.741	61	22	28	71	140	118	61	22	28	71	140	118	52.863	78.813	61.344	5.367	52.863	78.813	61.344	5.367	0.286	0.286	0.919	0.998	0.659
152	WT	BY471A_1026_1_7_pre_rec_11_multi_bin_CELL	BY471A_1026_1_7_pre_rec_11_multi_bin_CELL.tiff_1	0.03	1097616	32.9285	29.6356	85.729	77.805	75.687	2.57187	2.33415	2.27061	85.729	234.24	77.805	75.687	1	78080	70.272	53139.2	45547	151.572	151.572	22	111	66	153	38	88	22	111	66	153	38	88	54.412	79.484	64.015	5.061	54.412	79.484	64.015	5.061	0.286	0.286	0.908	0.998	0.659
153	WT	BY471A_1026_1_7_pre_rec_14_multi_bin_CELL	BY471A_1026_1_7_pre_rec_14_multi_bin_CELL.tiff_1	0.03	1207622	36.2287	32.6058	75.657	90.963	82.977	2.26971	2.72889	2.48931	75.657	248.418	90.963	82.977	1	82806	74.5254	56383.7	48416	148.839	148.839	92	18	66	63	162	90	92	18	66	63	162	90	56.963	76.748	65.867	4.634	56.963	76.748	65.867	4.634	0.29	0.29	0.92	0.998	0.662
154	WT	BY471A_1026_1_7_pre_rec_15_multi_bin_CELL	BY471A_1026_1_7_pre_rec_15_multi_bin_CELL.tiff_1	0.03	979125	29.3738	26.4364	81.453	80.515	71.196	2.44359	2.41545	2.13588	81.453	219.072	80.515	71.196	1	73024	65.7216	49112.5	41465	149.013	149.013	24	40	66	152	115	80	24	40	66	152	115	80	52.713	79.016	61.637	5.09	52.713	79.016	61.637	5.09	0.278	0.278	0.915	0.998	0.653
155	WT	BY471A_1026_1_7_pre_rec_17_multi_bin_CELL	BY471A_1026_1_7_pre_rec_17_multi_bin_CELL.tiff_1	0.03	445965	13.3789	12.0411	69.304	60.036	61.382	2.07912	1.80108	1.84146	69.304	129.264	60.036	61.382	1	43088	38.7792	28915.4	24270	113.89	113.89	20	39	36	119	70	83	20	39	36	119	70	83	42.161	59.31	47.282	3.401	42.161	59.31	47.282	3.401	0.281	0.281	0.93	0.997	0.655
156	WT	BY471A_1026_1_7_pre_rec_1_multi_bin_CELL	BY471A_1026_1_7_pre_rec_1_multi_bin_CELL.tiff_1	0.03	497701	14.931	13.4379	58.975	69.607	62.076	1.76925	2.08821	1.86228	58.975	138.054	69.607	62.076	1	46018	41.4162	31379	27016	119.419	119.419	61	122	28	55	22	93	61	122	28	55	22	93	41.029	62.532	49.027	3.962	41.029	62.532	49.027	3.962	0.287	0.287	0.907	0.997	0.66
157	WT	BY471A_1026_1_7_pre_rec_20_multi_bin_CELL	BY471A_1026_1_7_pre_rec_20_multi_bin_CELL.tiff_1	0.03	1718405	51.5521	46.3969	94.841	85.566	101.017	2.84523	2.56698	3.03051	94.841	319.554	85.566	101.017	1	106518	95.8662	72139.2	61543	176.071	176.071	73	69	18	139	110	176	73	69	18	139	110	176	64.048	91.037	74.402	5.717	64.048	91.037	74.402	5.717	0.276	0.276	0.89	0.998	0.651
158	WT	BY471A_1026_1_7_pre_rec_21_multi_bin_CELL	BY471A_1026_1_7_pre_rec_21_multi_bin_CELL.tiff_1	0.03	532319	15.9696	14.3726	77.868	61.597	62.705	2.33604	1.84791	1.88115	77.868	145.71	61.597	62.705	1	48570	43.713	32717.1	27734	122.906	122.906	20	59	32	131	68	84	20	59	32	131	68	84	43.829	65.561	50.195	4.387	43.829	65.561	50.195	4.387	0.28	0.28	0.915	0.997	0.654
160	WT	BY471A_1026_1_7_pre_rec_4_multi_bin_CELL	BY471A_1026_1_7_pre_rec_4_multi_bin_CELL.tiff_1	0.03	832828	24.9848	22.4864	76.269	75.134	72.797	2.28807	2.25402	2.18391	76.269	194.37	75.134	72.797	1	64790	58.311	43702.1	37043	131.278	131.278	32	45	38	127	100	110	32	45	38	127	100	110	53.019	67.646	58.122	2.91	53.019	67.646	58.122	2.91	0.288	0.288	0.94	0.998	0.661
161	WT	BY471A_1026_1_7_pre_rec_5_multi_bin_CELL	BY471A_1026_1_7_pre_rec_5_multi_bin_CELL.tiff_1	0.03	786456	23.5937	21.2343	76.3	70.222	71.616	2.289	2.10666	2.14848	76.3	186.402	70.222	71.616	1	62134	55.9206	41824.6	35278	134.414	134.414	135	38	49	24	99	94	135	38	49	24	99	94	52.081	70.719	57.092	3.389	52.081	70.719	57.092	3.389	0.292	0.292	0.956	0.998	0.663
162	WT	BY471A_1026_1_7_pre_rec_6_multi_bin_CELL	BY471A_1026_1_7_pre_rec_6_multi_bin_CELL.tiff_1	0.03	862757	25.8827	23.2944	77.427	74.484	70.994	2.32281	2.23452	2.12982	77.427	196.902	74.484	70.994	1	65634	59.0706	44735.6	38299	133.222	133.222	134	109	48	18	53	82	134	109	48	18	53	82	54.024	70.485	58.768	2.692	54.024	70.485	58.768	2.692	0.298	0.298	0.94	0.998	0.668
163	WT	BY471A_1026_1_7_pre_rec_7_multi_bin_CELL	BY471A_1026_1_7_pre_rec_7_multi_bin_CELL.tiff_1	0.03	743249	22.2975	20.0677	72.436	68.622	74.39	2.17308	2.05866	2.2317	72.436	179.64	68.622	74.39	1	59880	53.892	40664	34812	131.567	131.567	39	52	24	109	83	131	39	52	24	109	83	131	50.507	68.988	55.959	3.335	50.507	68.988	55.959	3.335	0.291	0.291	0.929	0.998	0.663
164	WT	BY471A_1026_1_7_pre_rec_8_multi_bin_CELL	BY471A_1026_1_7_pre_rec_8_multi_bin_CELL.tiff_1	0.03	621091	18.6327	16.7695	70.133	71.828	65.586	2.10399	2.15484	1.96758	70.133	160.44	71.828	65.586	1	53480	48.132	35778.8	29899	126.357	126.357	36	22	55	110	123	72	36	22	55	110	123	72	47.382	65.185	52.84	3.861	47.382	65.185	52.84	3.861	0.285	0.285	0.953	0.997	0.658
165	WT	BY471A_1208_1_10_pre_rec_0_multi_bin_CELL	BY471A_1208_1_10_pre_rec_0_multi_bin_CELL.tiff_1	0.03	1017842	30.5353	27.4817	79.158	84.035	74.923	2.37474	2.52105	2.24769	79.158	223.086	84.035	74.923	1	74362	66.9258	49973.4	42211	143.955	143.955	51	143	48	94	18	105	51	143	48	94	18	105	55.991	74.194	62.318	4.062	55.991	74.194	62.318	4.062	0.285	0.285	0.939	0.998	0.658
166	WT	BY471A_1208_1_10_pre_rec_1_multi_bin_CELL	BY471A_1208_1_10_pre_rec_1_multi_bin_CELL.tiff_1	0.03	846253	25.3876	22.8488	72.349	77.65	72.95	2.17047	2.3295	2.1885	72.349	196.188	77.65	72.95	1	65396	58.8564	44066.7	37385	134.477	134.477	113	122	39	37	30	101	113	122	39	37	30	101	53.199	69.08	58.512	3.436	53.199	69.08	58.512	3.436	0.29	0.29	0.946	0.998	0.662
167	WT	BY471A_1208_1_10_pre_rec_3_multi_bin_CELL	BY471A_1208_1_10_pre_rec_3_multi_bin_CELL.tiff_1	0.03	442239	13.2672	11.9405	62.508	61.524	62.882	1.87524	1.84572	1.88646	62.508	126.798	61.524	62.882	1	42266	38.0394	28772.3	24740	102.655	102.655	90	101	59	30	18	66	90	101	59	30	18	66	43.909	54.414	46.863	1.015	43.909	54.414	46.863	1.015	0.293	0.293	0.929	0.997	0.664
168	WT	BY471A_1208_1_11_pre_rec_0_multi_bin_CELL	BY471A_1208_1_11_pre_rec_0_multi_bin_CELL.tiff_1	0.03	942903	28.2871	25.4584	75.028	81.103	73.79	2.25084	2.43309	2.2137	75.028	210.15	81.103	73.79	1	70050	63.045	47306.1	40255	134.737	134.737	91	147	66	54	18	78	91	147	66	54	18	78	56.21	68.282	60.481	2.616	56.21	68.282	60.481	2.616	0.293	0.293	0.95	0.998	0.664
169	WT	BY471A_1208_1_13_pre_rec_0_multi_bin_CELL	BY471A_1208_1_13_pre_rec_0_multi_bin_CELL.tiff_1	0.03	956669	28.7001	25.8301	79.551	73.648	78.089	2.38653	2.20944	2.34267	79.551	212.922	73.648	78.089	1	70974	63.8766	47758.7	40362	134.395	134.395	44	79	24	107	66	142	44	79	24	107	66	142	55.085	69.975	60.871	2.977	55.085	69.975	60.871	2.977	0.29	0.29	0.95	0.998	0.662
171	WT	BY471A_1208_1_13_pre_rec_2_multi_bin_CELL	BY471A_1208_1_13_pre_rec_2_multi_bin_CELL.tiff_1	0.03	610532	18.316	16.4844	67.942	69.486	66.365	2.03826	2.08458	1.99095	67.942	157.284	69.486	66.365	1	52428	47.1852	35053.7	29323	121.483	121.483	83	20	24	61	113	99	83	20	24	61	113	99	48.688	66.861	52.335	2.221	48.688	66.861	52.335	2.221	0.293	0.293	0.979	0.997	0.664
172	WT	BY471A_1208_1_13_pre_rec_3_multi_bin_CELL	BY471A_1208_1_13_pre_rec_3_multi_bin_CELL.tiff_1	0.03	720296	21.6089	19.448	65.801	77.644	69.697	1.97403	2.32932	2.09091	65.801	176.802	77.644	69.697	1	58934	53.0406	39641.1	33453	134.119	134.119	42	134	36	82	22	98	42	134	36	82	22	98	48.533	69.961	55.606	4.549	48.533	69.961	55.606	4.549	0.287	0.287	0.942	0.997	0.659
173	WT	BY471A_1208_1_14_pre_rec_0_multi_bin_CELL	BY471A_1208_1_14_pre_rec_0_multi_bin_CELL.tiff_1	0.03	835316	25.0595	22.5535	77.539	74.631	70.972	2.32617	2.23893	2.12916	77.539	194.676	74.631	70.972	1	64892	58.4028	43818	37123	134.614	134.614	135	37	56	24	111	74	135	37	56	24	111	74	51.383	70.3	58.304	3.519	51.383	70.3	58.304	3.519	0.289	0.289	0.938	0.998	0.661
174	WT	BY471A_1208_1_14_pre_rec_2_multi_bin_CELL	BY471A_1208_1_14_pre_rec_2_multi_bin_CELL.tiff_1	0.03	520466	15.614	14.0526	67.118	65.69	65.877	2.01354	1.9707	1.97631	67.118	141.816	65.69	65.877	1	47272	42.5448	31621.3	26498	118.169	118.169	28	32	48	110	106	90	28	32	48	110	106	90	45.265	63.606	49.747	3.189	45.265	63.606	49.747	3.189	0.29	0.29	0.969	0.997	0.662
175	WT	BY471A_1208_1_14_pre_rec_4_multi_bin_CELL	BY471A_1208_1_14_pre_rec_4_multi_bin_CELL.tiff_1	0.03	794877	23.8463	21.4617	69.374	84.681	72.58	2.08122	2.54043	2.1774	69.374	189.624	84.681	72.58	1	63208	56.8872	42145.5	35239	133.548	133.548	53	143	60	96	18	79	53	143	60	96	18	79	50.713	72.087	57.309	3.957	50.713	72.087	57.309	3.957	0.283	0.283	0.955	0.998	0.657
176	WT	BY471A_1208_1_14_pre_rec_5_multi_bin_CELL	BY471A_1208_1_14_pre_rec_5_multi_bin_CELL.tiff_1	0.03	719752	21.5926	19.4333	71.772	72.154	70.021	2.15316	2.16462	2.10063	71.772	175.404	72.154	70.021	1	58468	52.6212	39255.3	33129	117.958	117.958	103	24	64	40	123	76	103	24	64	40	123	76	52.071	60.254	55.195	1.33	52.071	60.254	55.195	1.33	0.293	0.293	0.969	0.998	0.664
177	WT	BY471A_1208_1_15_pre_rec_2_multi_bin_CELL	BY471A_1208_1_15_pre_rec_2_multi_bin_CELL.tiff_1	0.03	662814	19.8844	17.896	66.965	74.036	68.654	2.00895	2.22108	2.05962	66.965	166.794	74.036	68.654	1	55598	50.0382	37297.7	31395	123.879	123.879	50	131	45	83	20	89	50	131	45	83	20	89	49.21	63.971	53.802	2.818	49.21	63.971	53.802	2.818	0.289	0.289	0.958	0.997	0.661
178	WT	BY471A_1208_1_15_pre_rec_3_multi_bin_CELL	BY471A_1208_1_15_pre_rec_3_multi_bin_CELL.tiff_1	0.03	712672	21.3802	19.2421	67.211	76.691	69.339	2.01633	2.30073	2.08017	67.211	175.044	76.691	69.339	1	58348	52.5132	38992.9	32582	130.054	130.054	69	133	34	62	20	98	69	133	34	62	20	98	48.038	66.613	55.231	3.777	48.038	66.613	55.231	3.777	0.289	0.289	0.969	0.998	0.661
179	WT	BY471A_1208_1_15_pre_rec_4_multi_bin_CELL	BY471A_1208_1_15_pre_rec_4_multi_bin_CELL.tiff_1	0.03	869733	26.092	23.4828	71.323	71.417	79.173	2.13969	2.14251	2.37519	71.323	200.34	71.417	79.173	1	66780	60.102	45020.1	38109	140.659	140.659	47	27	26	91	107	133	47	27	26	91	107	133	52.602	73.583	59.142	4.188	52.602	73.583	59.142	4.188	0.287	0.287	0.938	0.998	0.66
180	WT	BY471A_1208_1_15_pre_rec_6_multi_bin_CELL	BY471A_1208_1_15_pre_rec_6_multi_bin_CELL.tiff_1	0.03	808636	24.2591	21.8332	70.435	70.987	79.756	2.11305	2.12961	2.39268	70.435	190.068	70.987	79.756	1	63356	57.0204	42705.9	36188	132.853	132.853	101	41	26	41	96	131	101	41	26	41	96	131	52.776	68.732	57.577	3.182	52.776	68.732	57.577	3.182	0.291	0.291	0.949	0.998	0.663
181	WT	BY471A_1208_1_15_pre_rec_7_multi_bin_CELL	BY471A_1208_1_15_pre_rec_7_multi_bin_CELL.tiff_1	0.03	385480	11.5644	10.408	61.106	59.928	60.488	1.83318	1.79784	1.81464	61.106	115.428	59.928	60.488	1	38476	34.6284	26267.8	22635	99.167	99.167	81	24	37	38	100	84	81	24	37	38	100	84	41.346	51.889	44.76	1.163	41.346	51.889	44.76	1.163	0.295	0.295	0.927	0.997	0.666
182	WT	BY471A_1208_1_16_pre_rec_0_multi_bin_CELL	BY471A_1208_1_16_pre_rec_0_multi_bin_CELL.tiff_1	0.03	848533	25.456	22.9104	78.266	72.661	83.143	2.34798	2.17983	2.49429	78.266	199.548	72.661	83.143	1	66516	59.8644	44762.3	37880	145.245	145.245	42	108	19	112	44	129	42	108	19	112	44	129	53.302	81.722	58.742	4.155	53.302	81.722	58.742	4.155	0.277	0.277	0.908	0.997	0.652
183	WT	BY471A_1208_1_16_pre_rec_1_multi_bin_CELL	BY471A_1208_1_16_pre_rec_1_multi_bin_CELL.tiff_1	0.03	1041278	31.2383	28.1145	78.005	82.179	75.97	2.34015	2.46537	2.2791	78.005	225.354	82.179	75.97	1	75118	67.6062	50494.3	42498	141.046	141.046	79	149	47	77	20	104	79	149	47	77	20	104	56.126	72.837	62.584	2.886	56.126	72.837	62.584	2.886	0.289	0.289	0.952	0.998	0.661
184	WT	BY471A_1208_1_16_pre_rec_5_multi_bin_CELL	BY471A_1208_1_16_pre_rec_5_multi_bin_CELL.tiff_1	0.03	454089	13.6227	12.2604	62.053	70.937	60.908	1.86159	2.12811	1.82724	62.053	129.966	70.937	60.908	1	43322	38.9898	29127.6	24646	109.275	109.275	65	16	43	59	120	76	65	16	43	59	120	76	42.908	57.857	47.399	2.632	42.908	57.857	47.399	2.632	0.287	0.287	0.944	0.997	0.659
185	WT	BY471A_1208_1_16_pre_rec_6_multi_bin_CELL	BY471A_1208_1_16_pre_rec_6_multi_bin_CELL.tiff_1	0.03	778472	23.3542	21.0187	76.164	74.192	70.779	2.28492	2.22576	2.12337	76.164	187.458	74.192	70.779	1	62486	56.2374	41972.7	35452	135.857	135.857	26	47	38	134	95	105	26	47	38	134	95	105	48.831	70.414	57.061	4.54	48.831	70.414	57.061	4.54	0.281	0.281	0.927	0.997	0.655
186	WT	BY471A_1208_1_16_pre_rec_7_multi_bin_CELL	BY471A_1208_1_16_pre_rec_7_multi_bin_CELL.tiff_1	0.03	378845	11.3653	10.2288	61.397	59.781	61.116	1.84191	1.79343	1.83348	61.397	114.9	59.781	61.116	1	38300	34.47	26050.5	22402	99.549	99.549	88	99	61	31	18	71	88	99	61	31	18	71	41.196	53.015	44.537	1.547	41.196	53.015	44.537	1.547	0.289	0.289	0.918	0.997	0.661
187	WT	BY471A_1208_1_16_pre_rec_8_multi_bin_CELL	BY471A_1208_1_16_pre_rec_8_multi_bin_CELL.tiff_1	0.03	811795	24.3539	21.9185	71.832	74.757	73.805	2.15496	2.24271	2.21415	71.832	191.67	74.757	73.805	1	63890	57.501	43072.2	36601	131.37	131.37	64	138	45	73	22	106	64	138	45	73	22	106	53.36	70.132	57.622	2.777	53.36	70.132	57.622	2.777	0.286	0.286	0.933	0.998	0.659
188	WT	BY471A_1208_1_16_pre_rec_9_multi_bin_CELL	BY471A_1208_1_16_pre_rec_9_multi_bin_CELL.tiff_1	0.03	359540	10.7862	9.70758	57.665	70.118	55.76	1.72995	2.10354	1.6728	57.665	111.594	70.118	55.76	1	37198	33.4782	24940.4	20943	109.275	109.275	31	20	41	73	116	72	31	20	41	73	116	72	38.597	58.658	44.087	4.047	38.597	58.658	44.087	4.047	0.284	0.284	0.942	0.997	0.657
189	WT	BY471A_1208_1_3_pre_rec_0_multi_bin_CELL	BY471A_1208_1_3_pre_rec_0_multi_bin_CELL.tiff_1	0.03	589245	17.6774	15.9096	60.709	69.957	71.394	1.82127	2.09871	2.14182	60.709	155.25	69.957	71.394	1	51750	46.575	35097.1	29994	123.106	123.106	76	109	30	39	28	115	76	109	30	39	28	115	41.726	64.301	51.85	3.801	41.726	64.301	51.85	3.801	0.283	0.283	0.908	0.997	0.657
190	WT	BY471A_1208_1_3_pre_rec_12_multi_bin_CELL	BY471A_1208_1_3_pre_rec_12_multi_bin_CELL.tiff_1	0.03	1288286	38.6486	34.7837	88.977	77.583	80.529	2.66931	2.32749	2.41587	88.977	268.758	77.583	80.529	1	89586	80.6274	60648.3	51792	159.931	159.931	24	59	30	141	74	138	24	59	30	141	74	138	49.188	84.383	67.566	5.209	49.188	84.383	67.566	5.209	0.261	0.261	0.841	0.998	0.639
191	WT	BY471A_1208_1_3_pre_rec_13_multi_bin_CELL	BY471A_1208_1_3_pre_rec_13_multi_bin_CELL.tiff_1	0.03	1028317	30.8495	27.7646	86.959	73.651	72.996	2.60877	2.20953	2.18988	86.959	224.532	73.651	72.996	1	74844	67.3596	51435	44710	149.913	149.913	147	31	49	24	102	97	147	31	49	24	102	97	54.041	77.706	62.629	5.281	54.041	77.706	62.629	5.281	0.285	0.285	0.879	0.998	0.658
192	WT	BY471A_1208_1_3_pre_rec_14_multi_bin_CELL	BY471A_1208_1_3_pre_rec_14_multi_bin_CELL.tiff_1	0.03	683760	20.5128	18.4615	68.29	75.292	71.862	2.0487	2.25876	2.15586	68.29	171.78	75.292	71.862	1	57260	51.534	38889.4	33362	129.221	129.221	53	124	38	82	20	109	53	124	38	82	20	109	47.644	68.003	54.584	4.066	47.644	68.003	54.584	4.066	0.282	0.282	0.899	0.997	0.655
193	WT	BY471A_1208_1_3_pre_rec_18_multi_bin_CELL	BY471A_1208_1_3_pre_rec_18_multi_bin_CELL.tiff_1	0.03	1180645	35.4194	31.8774	84.79	80.988	76.794	2.5437	2.42964	2.30382	84.79	248.652	80.988	76.794	1	82884	74.5956	56073.3	47853	159.903	159.903	30	143	73	148	36	87	30	143	73	148	36	87	56.764	83.019	65.719	5.576	56.764	83.019	65.719	5.576	0.277	0.277	0.894	0.998	0.652
194	WT	BY471A_1208_1_3_pre_rec_19_multi_bin_CELL	BY471A_1208_1_3_pre_rec_19_multi_bin_CELL.tiff_1	0.03	499614	14.9884	13.4896	62.592	69.97	64.133	1.87776	2.0991	1.92399	62.592	138.174	69.97	64.133	1	46058	41.4522	31219.9	26622	111.319	111.319	37	28	33	85	110	91	37	28	33	85	110	91	45.032	58.187	48.895	1.946	45.032	58.187	48.895	1.946	0.289	0.289	0.928	0.997	0.661
195	WT	BY471A_1208_1_3_pre_rec_22_multi_bin_CELL	BY471A_1208_1_3_pre_rec_22_multi_bin_CELL.tiff_1	0.03	935336	28.0601	25.2541	71.185	82.879	76.758	2.13555	2.48637	2.30274	71.185	211.65	82.879	76.758	1	70550	63.495	47724	40623	147	147	85	141	38	49	18	110	85	141	38	49	18	110	52.858	76.2	60.761	5.052	52.858	76.2	60.761	5.052	0.282	0.282	0.91	0.998	0.656
196	WT	BY471A_1208_1_3_pre_rec_23_multi_bin_CELL	BY471A_1208_1_3_pre_rec_23_multi_bin_CELL.tiff_1	0.03	1245258	37.3577	33.622	78.215	90.225	84.672	2.34645	2.70675	2.54016	78.215	256.164	90.225	84.672	1	85388	76.8492	57869.7	49388	159.402	159.402	69	154	36	96	20	118	69	154	36	96	20	118	54.786	80.842	66.79	5.518	54.786	80.842	66.79	5.518	0.282	0.282	0.905	0.998	0.656
197	WT	BY471A_1208_1_3_pre_rec_2_multi_bin_CELL	BY471A_1208_1_3_pre_rec_2_multi_bin_CELL.tiff_1	0.03	983738	29.5121	26.5609	73.638	76.834	79.537	2.20914	2.30502	2.38611	73.638	219.414	76.834	79.537	1	73138	65.8242	49457.4	42109	144.641	144.641	62	140	38	86	24	121	62	140	38	86	24	121	53.844	76.51	61.583	3.782	53.844	76.51	61.583	3.782	0.28	0.28	0.905	0.998	0.654
198	WT	BY471A_1208_1_3_pre_rec_3_multi_bin_CELL	BY471A_1208_1_3_pre_rec_3_multi_bin_CELL.tiff_1	0.03	1369070	41.0721	36.9649	88.555	92.543	77.284	2.65665	2.77629	2.31852	88.555	275.154	92.543	77.284	1	91718	82.5462	62737	54278	174.233	174.233	144	154	69	18	34	78	144	154	69	18	34	78	56.72	91.78	69.503	8.144	56.72	91.78	69.503	8.144	0.275	0.275	0.858	0.998	0.65
199	WT	BY471A_1208_1_3_pre_rec_4_multi_bin_CELL	BY471A_1208_1_3_pre_rec_4_multi_bin_CELL.tiff_1	0.03	618994	18.5698	16.7128	67.119	67.082	68.553	2.01357	2.01246	2.05659	67.119	158.454	67.082	68.553	1	52818	47.5362	35822.9	30454	131.027	131.027	113	43	22	33	91	114	113	43	22	33	91	114	44.303	69.67	52.886	4.042	44.303	69.67	52.886	4.042	0.294	0.294	0.943	0.997	0.665
200	WT	BY471A_1208_1_3_pre_rec_5_multi_bin_CELL	BY471A_1208_1_3_pre_rec_5_multi_bin_CELL.tiff_1	0.03	813814	24.4144	21.973	72.119	71.245	78.985	2.16357	2.13735	2.36955	72.119	194.244	71.245	78.985	1	64748	58.2732	43516.3	36614	135.359	135.359	97	90	18	48	51	138	97	90	18	48	51	138	46.512	68.484	57.752	4.002	46.512	68.484	57.752	4.002	0.276	0.276	0.909	0.997	0.651
202	WT	BY471A_1208_1_3_pre_rec_8_multi_bin_CELL	BY471A_1208_1_3_pre_rec_8_multi_bin_CELL.tiff_1	0.03	640671	19.2201	17.2981	68.288	70.86	67.339	2.04864	2.1258	2.02017	68.288	162.96	70.86	67.339	1	54320	48.888	37107.5	31946	128.378	128.378	96	28	35	40	115	111	96	28	35	40	115	111	43.593	68.234	53.307	3.533	43.593	68.234	53.307	3.533	0.29	0.29	0.909	0.997	0.662
203	WT	BY471A_1208_1_5_pre_rec_10_multi_bin_CELL	BY471A_1208_1_5_pre_rec_10_multi_bin_CELL.tiff_1	0.03	677237	20.3171	18.2854	68.195	75.626	71.197	2.04585	2.26878	2.13591	68.195	170.958	75.626	71.197	1	56986	51.2874	38260.9	32276	128.48	128.48	51	127	42	84	20	105	51	127	42	84	20	105	47.713	67.053	54.418	3.954	47.713	67.053	54.418	3.954	0.28	0.28	0.926	0.997	0.654
204	WT	BY471A_1208_1_5_pre_rec_14_multi_bin_CELL	BY471A_1208_1_5_pre_rec_14_multi_bin_CELL.tiff_1	0.03	497428	14.9228	13.4306	63.479	67.762	64.451	1.90437	2.03286	1.93353	63.479	137.946	67.762	64.451	1	45982	41.3838	31049.4	26366	111.844	111.844	38	26	32	86	108	91	38	26	32	86	108	91	44.886	58.705	48.814	1.909	44.886	58.705	48.814	1.909	0.288	0.288	0.935	0.997	0.66
205	WT	BY471A_1208_1_5_pre_rec_15_multi_bin_CELL	BY471A_1208_1_5_pre_rec_15_multi_bin_CELL.tiff_1	0.03	484528	14.5358	13.0823	61.831	69.35	61.82	1.85493	2.0805	1.8546	61.831	135.978	69.35	61.82	1	45326	40.7934	30677.5	26165	112.619	112.619	46	119	47	85	18	78	46	119	47	85	18	78	42.914	58.612	48.435	2.819	42.914	58.612	48.435	2.819	0.285	0.285	0.92	0.997	0.658
206	WT	BY471A_1208_1_5_pre_rec_16_multi_bin_CELL	BY471A_1208_1_5_pre_rec_16_multi_bin_CELL.tiff_1	0.03	968208	29.0462	26.1416	71.536	84.679	77.742	2.14608	2.54037	2.33226	71.536	218.238	84.679	77.742	1	72746	65.4714	49337.1	42067	154.162	154.162	87	137	30	41	30	131	87	137	30	41	30	131	52.982	82.211	61.548	5.388	52.982	82.211	61.548	5.388	0.275	0.275	0.883	0.998	0.651
207	WT	BY471A_1208_1_5_pre_rec_2_multi_bin_CELL	BY471A_1208_1_5_pre_rec_2_multi_bin_CELL.tiff_1	0.03	989748	29.6924	26.7232	73.403	75.098	80.02	2.20209	2.25294	2.4006	73.403	221.052	75.098	80.02	1	73684	66.3156	49909	42549	145.141	145.141	61	138	38	96	34	133	61	138	38	96	34	133	53.994	76.656	61.727	3.935	53.994	76.656	61.727	3.935	0.277	0.277	0.891	0.998	0.652
208	WT	BY471A_1208_1_5_pre_rec_3_multi_bin_CELL	BY471A_1208_1_5_pre_rec_3_multi_bin_CELL.tiff_1	0.03	1361985	40.8595	36.7736	88.763	92.076	76.684	2.66289	2.76228	2.30052	88.763	274.38	92.076	76.684	1	91460	82.314	62248.9	53388	173.98	173.98	148	149	66	18	34	78	148	149	66	18	34	78	56.316	91.663	69.4	8.231	56.316	91.663	69.4	8.231	0.274	0.274	0.87	0.998	0.65
209	WT	BY471A_1208_1_5_pre_rec_4_multi_bin_CELL	BY471A_1208_1_5_pre_rec_4_multi_bin_CELL.tiff_1	0.03	923118	27.6935	24.9242	76.01	69.375	85.476	2.2803	2.08125	2.56428	76.01	209.262	69.375	85.476	1	69754	62.7786	47473.4	40598	150.18	150.18	112	44	20	45	88	147	112	44	20	45	88	147	51.868	79.026	60.674	5.816	51.868	79.026	60.674	5.816	0.284	0.284	0.901	0.998	0.657
211	WT	BY471A_1208_1_6_pre_rec_2_multi_bin_CELL	BY471A_1208_1_6_pre_rec_2_multi_bin_CELL.tiff_1	0.03	642035	19.2611	17.3349	68.884	71.03	68.478	2.06652	2.1309	2.05434	68.884	162.762	71.03	68.478	1	54254	48.8286	36779	31356	121.902	121.902	38	28	45	100	118	99	38	28	45	100	118	99	49.034	64.28	53.269	2.601	49.034	64.28	53.269	2.601	0.292	0.292	0.937	0.997	0.663
212	WT	BY471A_1208_1_6_pre_rec_3_multi_bin_CELL	BY471A_1208_1_6_pre_rec_3_multi_bin_CELL.tiff_1	0.03	1107804	33.2341	29.9107	77.188	85.318	77.321	2.31564	2.55954	2.31963	77.188	234.666	85.318	77.321	1	78222	70.3998	53120.7	45366	149.526	149.526	79	14	47	62	152	102	79	14	47	62	152	102	56.396	77.518	64.133	4.453	56.396	77.518	64.133	4.453	0.29	0.29	0.926	0.998	0.662
213	WT	BY471A_1208_1_7_pre_rec_0_multi_bin_CELL	BY471A_1208_1_7_pre_rec_0_multi_bin_CELL.tiff_1	0.03	755407	22.6622	20.396	69.635	79.842	67.265	2.08905	2.39526	2.01795	69.635	181.116	79.842	67.265	1	60372	54.3348	40792.8	34631	130.851	130.851	95	140	63	44	20	74	95	140	63	44	20	74	49.571	65.573	56.339	4.069	49.571	65.573	56.339	4.069	0.293	0.293	0.951	0.998	0.664
214	WT	BY471A_1208_1_7_pre_rec_1_multi_bin_CELL	BY471A_1208_1_7_pre_rec_1_multi_bin_CELL.tiff_1	0.03	1490386	44.7116	40.2404	83.536	94.963	81.933	2.50608	2.84889	2.45799	83.536	294.33	94.963	81.933	1	98110	88.299	65917	55412	179.536	179.536	51	174	44	117	28	125	51	174	44	117	28	125	56	93.512	71.49	8.01	56	93.512	71.49	8.01	0.266	0.266	0.877	0.998	0.643
215	WT	BY471A_1208_1_7_pre_rec_2_multi_bin_CELL	BY471A_1208_1_7_pre_rec_2_multi_bin_CELL.tiff_1	0.03	1542271	46.2681	41.6413	85.269	86.133	99.388	2.55807	2.58399	2.98164	85.269	301.668	86.133	99.388	1	100556	90.5004	67595.5	57304	178.14	178.14	129	109	26	31	56	165	129	109	26	31	56	165	57.671	90.322	72.274	8.281	57.671	90.322	72.274	8.281	0.265	0.265	0.871	0.998	0.642
216	WT	BY471A_1208_1_8_pre_rec_0_multi_bin_CELL	BY471A_1208_1_8_pre_rec_0_multi_bin_CELL.tiff_1	0.03	834429	25.0329	22.5296	82.583	71.489	69.269	2.47749	2.14467	2.07807	82.583	195.294	71.489	69.269	1	65098	58.5882	43651.1	36659	141.216	141.216	16	54	64	151	93	78	16	54	64	151	93	78	51.044	72.772	58.359	4.862	51.044	72.772	58.359	4.862	0.285	0.285	0.947	0.998	0.658
217	WT	BY471A_1208_1_8_pre_rec_1_multi_bin_CELL	BY471A_1208_1_8_pre_rec_1_multi_bin_CELL.tiff_1	0.03	783019	23.4906	21.1415	81.134	68.396	68.515	2.43402	2.05188	2.05545	81.134	185.544	68.396	68.515	1	61848	55.6632	41904.3	35710	135.724	135.724	148	75	52	18	60	88	148	75	52	18	60	88	50.848	69.191	57.011	4.441	50.848	69.191	57.011	4.441	0.293	0.293	0.942	0.998	0.664
218	WT	BY471A_1208_1_8_pre_rec_3_multi_bin_CELL	BY471A_1208_1_8_pre_rec_3_multi_bin_CELL.tiff_1	0.03	1495382	44.8615	40.3753	80.527	93.666	85.063	2.41581	2.80998	2.55189	80.527	287.244	93.666	85.063	1	95748	86.1732	65185.1	56135	161.601	161.601	46	16	79	101	167	96	46	16	79	101	167	96	63.464	85.292	70.675	3.504	63.464	85.292	70.675	3.504	0.288	0.288	0.913	0.998	0.66
448	WT	wt_BY4741A_1463_10_pre_rec_0_multi_bin_CELL	wt_BY4741A_1463_10_pre_rec_0_multi_bin_CELL.tiff_1	0.03	476112	14.2834	12.855	62.399	65.991	64.223	1.87197	1.97973	1.92669	62.399	133.47	65.991	64.223	1	44490	40.041	30113.4	25685	109.731	109.731	53	101	26	72	33	110	53	101	26	72	33	110	44.611	57.238	48.1	1.888	44.611	57.238	48.1	1.888	0.291	0.291	0.939	0.997	0.663
449	WT	wt_BY4741A_1463_10_pre_rec_1_multi_bin_CELL	wt_BY4741A_1463_10_pre_rec_1_multi_bin_CELL.tiff_1	0.03	914070	27.4221	24.6799	72.696	79.715	73.262	2.18088	2.39145	2.19786	72.696	205.926	79.715	73.262	1	68642	61.7778	46131.4	38790	135.163	135.163	86	18	54	54	144	91	86	18	54	54	144	91	54.698	70.781	59.97	3.276	54.698	70.781	59.97	3.276	0.292	0.292	0.963	0.998	0.664
450	WT	wt_BY4741A_1463_10_pre_rec_2_multi_bin_CELL	wt_BY4741A_1463_10_pre_rec_2_multi_bin_CELL.tiff_1	0.03	780552	23.4166	21.0749	77.08	69.364	70.993	2.3124	2.08092	2.12979	77.08	185.298	69.364	70.993	1	61766	55.5894	41445.7	34859	127.487	127.487	16	74	61	142	70	80	16	74	61	142	70	80	52.15	65.563	56.789	2.805	52.15	65.563	56.789	2.805	0.292	0.292	0.968	0.998	0.664
451	WT	wt_BY4741A_1463_10_pre_rec_4_multi_bin_CELL	wt_BY4741A_1463_10_pre_rec_4_multi_bin_CELL.tiff_1	0.03	1164173	34.9252	31.4327	77.754	81.841	84.665	2.33262	2.45523	2.53995	77.754	242.214	81.841	84.665	1	80738	72.6642	54729.8	46825	148.408	148.408	73	132	30	85	32	139	73	132	30	85	32	139	59.327	74.343	65.063	3.639	59.327	74.343	65.063	3.639	0.291	0.291	0.935	0.998	0.663
452	WT	wt_BY4741A_1463_11_pre_rec_0_multi_bin_CELL	wt_BY4741A_1463_11_pre_rec_0_multi_bin_CELL.tiff_1	0.03	994514	29.8354	26.8519	73.95	77.782	82.656	2.2185	2.33346	2.47968	73.95	219.63	77.782	82.656	1	73210	65.889	49157.2	41307	148.583	148.583	67	46	22	93	122	147	67	46	22	93	122	147	55.031	80.363	61.869	4.237	55.031	80.363	61.869	4.237	0.285	0.285	0.942	0.998	0.658
453	WT	wt_BY4741A_1463_11_pre_rec_1_multi_bin_CELL	wt_BY4741A_1463_11_pre_rec_1_multi_bin_CELL.tiff_1	0.03	808528	24.2558	21.8303	68.834	65.164	79.625	2.06502	1.95492	2.38875	68.834	192.594	65.164	79.625	1	64198	57.7782	43397.7	37084	142.773	142.773	84	87	20	52	43	152	84	87	20	52	43	152	51.277	77.542	57.776	4.972	51.277	77.542	57.776	4.972	0.279	0.279	0.905	0.997	0.654
454	WT	wt_BY4741A_1463_11_pre_rec_2_multi_bin_CELL	wt_BY4741A_1463_11_pre_rec_2_multi_bin_CELL.tiff_1	0.03	516746	15.5024	13.9521	64.237	69.094	62.55	1.92711	2.07282	1.8765	64.237	142.704	69.094	62.55	1	47568	42.8112	32003.2	27045	118.933	118.933	14	34	43	103	102	83	14	34	43	103	102	83	45.732	64.324	49.688	3.098	45.732	64.324	49.688	3.098	0.281	0.281	0.921	0.997	0.655
455	WT	wt_BY4741A_1463_11_pre_rec_3_multi_bin_CELL	wt_BY4741A_1463_11_pre_rec_3_multi_bin_CELL.tiff_1	0.03	658346	19.7504	17.7753	69.683	73.582	67.099	2.09049	2.20746	2.01297	69.683	166.296	73.582	67.099	1	55432	49.8888	37253.7	31371	131.826	131.826	118	123	61	34	22	72	118	123	61	34	22	72	46.394	69.382	53.843	3.536	46.394	69.382	53.843	3.536	0.288	0.288	0.948	0.997	0.66
456	WT	wt_BY4741A_1463_11_pre_rec_5_multi_bin_CELL	wt_BY4741A_1463_11_pre_rec_5_multi_bin_CELL.tiff_1	0.03	1078281	32.3484	29.1136	74.008	89.401	80.702	2.22024	2.68203	2.42106	74.008	233.562	89.401	80.702	1	77854	70.0686	52446.6	44364	154.405	154.405	67	152	43	73	14	112	67	152	43	73	14	112	55.471	81.694	63.801	5.559	55.471	81.694	63.801	5.559	0.279	0.279	0.912	0.998	0.653
457	WT	wt_BY4741A_1463_13_pre_rec_1_multi_bin_CELL	wt_BY4741A_1463_13_pre_rec_1_multi_bin_CELL.tiff_1	0.03	753734	22.612	20.3508	69.894	74.464	70.773	2.09682	2.23392	2.12319	69.894	180.396	74.464	70.773	1	60132	54.1188	40525.1	34327	124.539	124.539	57	127	36	83	24	101	57	127	36	83	24	101	52.01	64.308	56.115	2.206	52.01	64.308	56.115	2.206	0.296	0.296	0.965	0.998	0.666
458	WT	wt_BY4741A_1463_13_pre_rec_2_multi_bin_CELL	wt_BY4741A_1463_13_pre_rec_2_multi_bin_CELL.tiff_1	0.03	1383107	41.4932	37.3439	78.34	89.651	79.345	2.3502	2.68953	2.38035	78.34	271.902	89.651	79.345	1	90634	81.5706	61476.6	52502	156.554	156.554	92	16	69	55	168	75	92	16	69	55	168	75	59.383	82.402	69.005	5.082	59.383	82.402	69.005	5.082	0.291	0.291	0.931	0.998	0.662
459	WT	wt_BY4741A_1463_13_pre_rec_3_multi_bin_CELL	wt_BY4741A_1463_13_pre_rec_3_multi_bin_CELL.tiff_1	0.03	803772	24.1132	21.7018	72.294	75.374	71.789	2.16882	2.26122	2.15367	72.294	188.118	75.374	71.789	1	62706	56.4354	42433.7	36142	128.693	128.693	98	129	42	50	22	95	98	129	42	50	22	95	53.248	66.861	57.366	2.433	53.248	66.861	57.366	2.433	0.296	0.296	0.956	0.998	0.667
460	WT	wt_BY4741A_1463_14_pre_rec_2_multi_bin_CELL	wt_BY4741A_1463_14_pre_rec_2_multi_bin_CELL.tiff_1	0.03	1231024	36.9307	33.2376	74.41	95.737	85.136	2.2323	2.87211	2.55408	74.41	263.574	95.737	85.136	1	87858	79.0722	59378.2	50541	169.873	169.873	57	26	35	89	154	142	57	26	35	89	154	142	48.902	87.818	67.574	9.694	48.902	87.818	67.574	9.694	0.253	0.253	0.819	0.997	0.632
461	WT	wt_BY4741A_1463_14_pre_rec_5_multi_bin_CELL	wt_BY4741A_1463_14_pre_rec_5_multi_bin_CELL.tiff_1	0.03	1316958	39.5087	35.5579	92.231	84.107	79.564	2.76693	2.52321	2.38692	92.231	267.054	84.107	79.564	1	89018	80.1162	60034.3	50893	161.775	161.775	20	47	64	159	120	103	20	47	64	159	120	103	59.538	82.925	68.008	4.926	59.538	82.925	68.008	4.926	0.278	0.278	0.907	0.998	0.653
462	WT	wt_BY4741A_1463_15_pre_rec_1_multi_bin_CELL	wt_BY4741A_1463_15_pre_rec_1_multi_bin_CELL.tiff_1	0.03	821826	24.6548	22.1893	75.275	70.556	75.779	2.25825	2.11668	2.27337	75.275	196.878	70.556	75.779	1	65626	59.0634	43992.6	36916	136.488	136.488	99	108	18	51	43	128	99	108	18	51	43	128	49.519	72.824	57.948	3.61	49.519	72.824	57.948	3.61	0.27	0.27	0.897	0.997	0.647
463	WT	wt_BY4741A_1463_15_pre_rec_4_multi_bin_CELL	wt_BY4741A_1463_15_pre_rec_4_multi_bin_CELL.tiff_1	0.03	809272	24.2782	21.8503	68.834	68.539	87.071	2.06502	2.05617	2.61213	68.834	192.066	68.539	87.071	1	64022	57.6198	42771	35698	139.621	139.621	63	58	16	77	81	153	63	58	16	77	81	153	50.795	72.104	57.723	5.018	50.795	72.104	57.723	5.018	0.282	0.282	0.947	0.998	0.656
464	WT	wt_BY4741A_1463_15_pre_rec_5_multi_bin_CELL	wt_BY4741A_1463_15_pre_rec_5_multi_bin_CELL.tiff_1	0.03	1045185	31.3556	28.22	80.416	77.856	79.291	2.41248	2.33568	2.37873	80.416	227.304	77.856	79.291	1	75768	68.1912	50930.9	42940	141.06	141.06	102	132	44	57	20	117	102	132	44	57	20	117	57.074	72.922	62.7	2.878	57.074	72.922	62.7	2.878	0.284	0.284	0.935	0.998	0.657
465	WT	wt_BY4741A_1463_15_pre_rec_6_multi_bin_CELL	wt_BY4741A_1463_15_pre_rec_6_multi_bin_CELL.tiff_1	0.03	563364	16.9009	15.2108	68.284	64.141	68.333	2.04852	1.92423	2.04999	68.284	150.39	64.141	68.333	1	50130	45.117	33767.6	28583	116.73	116.73	32	96	30	103	43	106	32	96	30	103	43	106	46.332	61.651	50.945	2.206	46.332	61.651	50.945	2.206	0.285	0.285	0.932	0.997	0.658
466	WT	wt_BY4741A_1463_17_pre_rec_1_multi_bin_CELL	wt_BY4741A_1463_17_pre_rec_1_multi_bin_CELL.tiff_1	0.03	1003972	30.1192	27.1072	73.709	88.826	70.497	2.21127	2.66478	2.11491	73.709	220.032	88.826	70.497	1	73344	66.0096	49743.8	42356	146.509	146.509	84	156	41	54	18	80	84	156	41	54	18	80	52.9	75.029	62.114	5.384	52.9	75.029	62.114	5.384	0.289	0.289	0.926	0.998	0.661
467	WT	wt_BY4741A_1463_17_pre_rec_3_multi_bin_CELL	wt_BY4741A_1463_17_pre_rec_3_multi_bin_CELL.tiff_1	0.03	1109271	33.2781	29.9503	75.717	85.586	79.138	2.27151	2.56758	2.37414	75.717	236.238	85.586	79.138	1	78746	70.8714	53170.4	45186	152.48	152.48	87	156	48	64	20	113	87	156	48	64	20	113	55.931	77.814	64.267	5.108	55.931	77.814	64.267	5.108	0.285	0.285	0.926	0.998	0.658
468	WT	wt_BY4741A_1463_17_pre_rec_7_multi_bin_CELL	wt_BY4741A_1463_17_pre_rec_7_multi_bin_CELL.tiff_1	0.03	1080696	32.4209	29.1788	86.06	79.825	71.872	2.5818	2.39475	2.15616	86.06	234.48	79.825	71.872	1	78160	70.344	52419.4	44097	157.994	157.994	34	142	51	141	34	94	34	142	51	141	34	94	53.83	84.112	64.072	6.547	53.83	84.112	64.072	6.547	0.277	0.277	0.917	0.998	0.652
469	WT	wt_BY4741A_1463_18_pre_rec_1_multi_bin_CELL	wt_BY4741A_1463_18_pre_rec_1_multi_bin_CELL.tiff_1	0.03531	709374	25.048	31.2297	66.142	78.942	68.753	2.33547	2.78744	2.42767	66.142	204.636	78.942	68.753	1	57954	72.2568	39217	33188	132.868	132.868	75	20	42	78	138	103	75	20	42	78	138	103	47.297	69.291	55.219	4.713	47.297	69.291	55.219	4.713	0.292	0.292	0.944	0.998	0.664
470	WT	wt_BY4741A_1463_18_pre_rec_2_multi_bin_CELL	wt_BY4741A_1463_18_pre_rec_2_multi_bin_CELL.tiff_1	0.03531	563137	19.8844	24.7918	63.833	74.15	64.641	2.25394	2.61824	2.28247	63.833	178.499	74.15	64.641	1	50552	63.028	33697.1	28098	121.54	121.54	50	18	27	70	124	83	50	18	27	70	124	83	45.824	69	51.078	3.091	45.824	69	51.078	3.091	0.278	0.278	0.937	0.997	0.652
471	WT	wt_BY4741A_1463_18_pre_rec_3_multi_bin_CELL	wt_BY4741A_1463_18_pre_rec_3_multi_bin_CELL.tiff_1	0.03531	555283	19.607	24.446	72.646	64.286	65.862	2.56513	2.26994	2.32559	72.646	175.872	64.286	65.862	1	49808	62.1004	33570.2	28376	119.675	119.675	22	52	40	123	72	101	22	52	40	123	72	101	43.935	61.884	50.852	3.665	43.935	61.884	50.852	3.665	0.282	0.282	0.922	0.997	0.656
472	WT	wt_BY4741A_1463_18_pre_rec_5_multi_bin_CELL	wt_BY4741A_1463_18_pre_rec_5_multi_bin_CELL.tiff_1	0.03531	673468	23.7802	29.649	71.738	72.121	63.243	2.53307	2.54659	2.23311	71.738	199.466	72.121	63.243	1	56490	70.4315	37870.6	31918	128.74	128.74	100	127	37	42	24	88	100	127	37	42	24	88	47.244	67.22	54.384	4.468	47.244	67.22	54.384	4.468	0.285	0.285	0.944	0.997	0.658
474	WT	wt_BY4741A_1463_18_pre_rec_8_multi_bin_CELL	wt_BY4741A_1463_18_pre_rec_8_multi_bin_CELL.tiff_1	0.03531	737161	26.0292	32.453	74.439	70.114	70.341	2.62844	2.47573	2.48374	74.439	210.603	70.114	70.341	1	59644	74.3639	40299	34225	128.612	128.612	20	80	43	134	72	102	20	80	43	134	72	102	50.013	67.564	55.847	3.389	50.013	67.564	55.847	3.389	0.29	0.29	0.939	0.998	0.662
475	WT	wt_BY4741A_1463_19_pre_rec_1_multi_bin_CELL	wt_BY4741A_1463_19_pre_rec_1_multi_bin_CELL.tiff_1	0.03531	696018	24.5764	30.6418	73.508	69.809	70.201	2.59557	2.46496	2.4788	73.508	204.148	69.809	70.201	1	57816	72.0848	38622.1	32432	129.503	129.503	24	48	39	121	99	108	24	48	39	121	99	108	47.768	67.926	54.964	4.115	47.768	67.926	54.964	4.115	0.283	0.283	0.951	0.997	0.657
476	WT	wt_BY4741A_1463_19_pre_rec_2_multi_bin_CELL	wt_BY4741A_1463_19_pre_rec_2_multi_bin_CELL.tiff_1	0.03531	478857	16.9084	21.0814	62.596	68.197	63.449	2.21026	2.40804	2.24038	62.596	159.524	68.197	63.449	1	45178	56.3278	30611.3	26104	114.412	114.412	91	20	37	46	112	88	91	20	37	46	112	88	44.018	62.371	48.37	2.818	44.018	62.371	48.37	2.818	0.281	0.281	0.904	0.997	0.655
477	WT	wt_BY4741A_1463_19_pre_rec_3_multi_bin_CELL	wt_BY4741A_1463_19_pre_rec_3_multi_bin_CELL.tiff_1	0.03531	539101	19.0357	23.7336	61.891	72.989	66.216	2.18537	2.57724	2.33809	61.891	170.844	72.989	66.216	1	48384	60.325	32466.3	27304	119.185	119.185	69	125	41	53	18	91	69	125	41	53	18	91	45.029	60.968	50.307	3.532	45.029	60.968	50.307	3.532	0.29	0.29	0.96	0.997	0.662
478	WT	wt_BY4741A_1463_19_pre_rec_5_multi_bin_CELL	wt_BY4741A_1463_19_pre_rec_5_multi_bin_CELL.tiff_1	0.03531	587259	20.7361	25.8537	71.44	64.946	66.229	2.52255	2.29324	2.33855	71.44	180.561	64.946	66.229	1	51136	63.7562	34306	28835	113.578	113.578	16	68	51	128	58	67	16	68	51	128	58	67	47.717	58.294	51.578	1.855	47.717	58.294	51.578	1.855	0.292	0.292	0.966	0.997	0.663
479	WT	wt_BY4741A_1463_1_pre_rec_0_multi_bin_CELL	wt_BY4741A_1463_1_pre_rec_0_multi_bin_CELL.tiff_1	0.03531	997588	29.9276	43.9182	74.432	73.199	85.97	2.23296	2.19597	2.5791	74.432	220.512	73.199	85.97	1	73504	91.6445	50147.9	43055	151.013	151.013	53	100	22	92	30	150	53	100	22	92	30	150	51.7	79.212	62.036	5.53	51.7	79.212	62.036	5.53	0.283	0.283	0.892	0.998	0.657
480	WT	wt_BY4741A_1463_1_pre_rec_14_multi_bin_CELL	wt_BY4741A_1463_1_pre_rec_14_multi_bin_CELL.tiff_1	0.03531	909692	27.2908	40.0486	81.893	79.906	72.512	2.45679	2.39718	2.17536	81.893	208.71	79.906	72.512	1	69570	86.7396	47077.9	39852	140.317	140.317	18	99	44	145	61	90	18	99	44	145	61	90	52.246	72.92	60.107	4.43	52.246	72.92	60.107	4.43	0.278	0.278	0.897	0.998	0.653
481	WT	wt_BY4741A_1463_1_pre_rec_18_multi_bin_CELL	wt_BY4741A_1463_1_pre_rec_18_multi_bin_CELL.tiff_1	0.03531	742160	22.2648	32.6731	70.399	71.078	73.771	2.11197	2.13234	2.21313	70.399	178.908	71.078	73.771	1	59636	74.3539	40081	33726	126.858	126.858	69	34	26	77	109	128	69	34	26	77	109	128	49.44	66.502	55.863	2.718	49.44	66.502	55.863	2.718	0.294	0.294	0.967	0.998	0.665
482	WT	wt_BY4741A_1463_1_pre_rec_4_multi_bin_CELL	wt_BY4741A_1463_1_pre_rec_4_multi_bin_CELL.tiff_1	0.03531	1369347	41.0804	60.2846	87.526	69.642	83.016	2.62578	2.08926	2.49048	87.526	271.578	69.642	83.016	1	90526	112.867	61466.6	52407	156.327	156.327	150	39	50	28	112	115	150	39	50	28	112	115	57.714	79.753	68.689	4.116	57.714	79.753	68.689	4.116	0.286	0.286	0.913	0.998	0.659
483	WT	wt_BY4741A_1463_1_pre_rec_9_multi_bin_CELL	wt_BY4741A_1463_1_pre_rec_9_multi_bin_CELL.tiff_1	0.03531	917282	27.5185	40.3828	79.986	74.278	72.529	2.39958	2.22834	2.17587	79.986	209.646	74.278	72.529	1	69882	87.1286	47392.6	40437	139.574	139.574	134	33	60	28	120	86	134	33	60	28	120	86	47.889	70.53	60.072	3.684	47.889	70.53	60.072	3.684	0.279	0.279	0.894	0.998	0.653
484	WT	wt_BY4741A_1463_21_pre_rec_3_multi_bin_CELL	wt_BY4741A_1463_21_pre_rec_3_multi_bin_CELL.tiff_1	0.03531	602239	21.2651	26.5132	75.646	64.691	67.841	2.67106	2.28424	2.39547	75.646	184.678	64.691	67.841	1	52302	65.2099	34872.3	29052	121.413	121.413	126	69	39	22	60	101	126	69	39	22	60	101	47.238	63.63	52.207	3.231	47.238	63.63	52.207	3.231	0.287	0.287	0.967	0.997	0.659
485	WT	wt_BY4741A_1463_22_pre_rec_0_multi_bin_CELL	wt_BY4741A_1463_22_pre_rec_0_multi_bin_CELL.tiff_1	0.03531	427658	15.1006	18.8274	61.949	68.012	61.44	2.18742	2.4015	2.16945	61.949	145.922	68.012	61.44	1	41326	51.5251	27833.7	23609	101.838	101.838	44	113	56	79	18	67	44	113	56	79	18	67	42.93	53.13	46.353	1.747	42.93	53.13	46.353	1.747	0.293	0.293	0.959	0.997	0.664
486	WT	wt_BY4741A_1463_22_pre_rec_1_multi_bin_CELL	wt_BY4741A_1463_22_pre_rec_1_multi_bin_CELL.tiff_1	0.03531	443234	15.6506	19.5131	61.99	63.083	63.851	2.18887	2.22746	2.25458	61.99	148.867	63.083	63.851	1	42160	52.5649	28467.6	24135	105.252	105.252	81	27	26	52	96	100	81	27	26	52	96	100	43.686	55.643	46.966	1.953	43.686	55.643	46.966	1.953	0.296	0.296	0.963	0.997	0.667
487	WT	wt_BY4741A_1463_22_pre_rec_3_multi_bin_CELL	wt_BY4741A_1463_22_pre_rec_3_multi_bin_CELL.tiff_1	0.03531	504554	17.8158	22.2127	61.688	63.351	63.977	2.1782	2.23692	2.25903	61.688	163.881	63.351	63.977	1	46412	57.8663	31435.8	26850	119.545	119.545	68	20	30	59	111	107	68	20	30	59	111	107	44.253	64.254	49.195	3.138	44.253	64.254	49.195	3.138	0.288	0.288	0.927	0.997	0.66
488	WT	wt_BY4741A_1463_22_pre_rec_4_multi_bin_CELL	wt_BY4741A_1463_22_pre_rec_4_multi_bin_CELL.tiff_1	0.03531	814264	28.7517	35.8475	78.392	79.022	70.182	2.76802	2.79027	2.47813	78.392	233.223	79.022	70.182	1	66050	82.3509	43900.7	36530	136.708	136.708	142	50	66	20	108	87	142	50	66	20	108	87	40.357	70.041	57.942	4.657	40.357	70.041	57.942	4.657	0.26	0.26	0.886	0.997	0.638
489	WT	wt_BY4741A_1463_22_pre_rec_5_multi_bin_CELL	wt_BY4741A_1463_22_pre_rec_5_multi_bin_CELL.tiff_1	0.03531	788799	27.8525	34.7264	71.853	78.459	68.27	2.53713	2.77039	2.41061	71.853	221.316	78.459	68.27	1	62678	78.1467	41887.8	35001	134.867	134.867	92	16	44	50	139	80	92	16	44	50	139	80	50.428	70.045	57.243	4.278	50.428	70.045	57.243	4.278	0.286	0.286	0.957	0.998	0.659
490	WT	wt_BY4741A_1463_22_pre_rec_6_multi_bin_CELL	wt_BY4741A_1463_22_pre_rec_6_multi_bin_CELL.tiff_1	0.03531	454898	16.0624	20.0266	60.899	71.287	60.25	2.15034	2.51714	2.12743	60.899	154.7	71.287	60.25	1	43812	54.6246	29147	24278	117.801	117.801	65	132	55	50	16	69	65	132	55	50	16	69	41.853	61.078	47.653	4.281	41.853	61.078	47.653	4.281	0.278	0.278	0.945	0.997	0.653
492	WT	wt_BY4741A_1463_26_pre_rec_3_multi_bin_CELL	wt_BY4741A_1463_26_pre_rec_3_multi_bin_CELL.tiff_1	0.03531	631541	22.2997	27.8032	69.03	70.369	67.954	2.43745	2.48473	2.39946	69.03	189.544	70.369	67.954	1	53680	66.928	36015.8	30308	121.413	121.413	105	114	46	31	26	85	105	114	46	31	26	85	48.313	60.872	52.99	2.917	48.313	60.872	52.99	2.917	0.292	0.292	0.966	0.997	0.663
493	WT	wt_BY4741A_1463_30_pre_rec_2_multi_bin_CELL	wt_BY4741A_1463_30_pre_rec_2_multi_bin_CELL.tiff_1	0.0368	952641	35.0572	47.4758	69.419	82.242	86.222	2.55462	3.02651	3.17297	69.419	267.875	82.242	86.222	1	72792	98.5778	49269.3	41974	156.831	156.831	53	40	22	87	124	150	53	40	22	87	124	150	49.413	78.676	61.68	7.436	49.413	78.676	61.68	7.436	0.266	0.266	0.858	0.997	0.643
494	WT	wt_BY4741A_1463_30_pre_rec_3_multi_bin_CELL	wt_BY4741A_1463_30_pre_rec_3_multi_bin_CELL.tiff_1	0.0368	504455	18.5639	25.14	62.556	71.454	63.212	2.30206	2.62951	2.3262	62.556	169.508	71.454	63.212	1	46062	62.379	31222.4	26641	113.587	113.587	83	122	56	36	20	73	83	122	56	36	20	73	42.777	58.724	49.091	3.046	42.777	58.724	49.091	3.046	0.294	0.294	0.946	0.997	0.665
495	WT	wt_BY4741A_1463_30_pre_rec_5_multi_bin_CELL	wt_BY4741A_1463_30_pre_rec_5_multi_bin_CELL.tiff_1	0.0368	659465	24.2683	32.8651	69.353	70.678	69.921	2.55219	2.60095	2.57309	69.353	204.277	70.678	69.921	1	55510	75.1739	37036.7	30946	122.156	122.156	94	30	32	42	113	105	94	30	32	42	113	105	48.329	61.579	53.84	3.262	48.329	61.579	53.84	3.262	0.288	0.288	0.968	0.997	0.66
496	WT	wt_BY4741A_1463_31_pre_rec_10_multi_bin_CELL	wt_BY4741A_1463_31_pre_rec_10_multi_bin_CELL.tiff_1	0.0368	609257	22.4207	30.363	71.775	67.957	65.958	2.64132	2.50082	2.42725	71.775	193.406	67.957	65.958	1	52556	71.1734	35233.4	29631	119.323	119.323	107	24	40	38	105	94	107	24	40	38	105	94	48.137	62.165	52.325	2.55	48.137	62.165	52.325	2.55	0.289	0.289	0.96	0.997	0.661
497	WT	wt_BY4741A_1463_31_pre_rec_16_multi_bin_CELL	wt_BY4741A_1463_31_pre_rec_16_multi_bin_CELL.tiff_1	0.0368	576880	21.2292	28.7494	67.425	64.159	69.377	2.48124	2.36105	2.55307	67.425	185.766	64.159	69.377	1	50480	68.362	34154.3	29021	121.934	121.934	32	96	28	100	34	108	32	96	28	100	34	108	44.677	63.206	51.55	3.926	44.677	63.206	51.55	3.926	0.293	0.293	0.945	0.997	0.664
498	WT	wt_BY4741A_1463_31_pre_rec_9_multi_bin_CELL	wt_BY4741A_1463_31_pre_rec_9_multi_bin_CELL.tiff_1	0.0368	324346	11.9359	16.1641	58.189	56.337	60.936	2.14136	2.0732	2.24244	58.189	127.858	56.337	60.936	1	34744	47.0517	23241.1	19446	97.806	97.806	41	78	22	75	35	103	41	78	22	75	35	103	33.509	50.072	42.286	2.146	33.509	50.072	42.286	2.146	0.284	0.284	0.948	0.997	0.657
499	WT	wt_BY4741A_1463_34_pre_rec_7_multi_bin_CELL	wt_BY4741A_1463_34_pre_rec_7_multi_bin_CELL.tiff_1	0.0368	455432	16.7599	22.6969	63.63	63.303	62.696	2.34158	2.32955	2.30721	63.63	157.659	63.303	62.696	1	42842	58.0184	29059.2	24877	104.087	104.087	28	28	56	97	105	68	28	28	56	97	105	68	45.113	53.807	47.332	1.366	45.113	53.807	47.332	1.366	0.298	0.298	0.956	0.997	0.668
500	WT	wt_BY4741A_1463_34_pre_rec_8_multi_bin_CELL	wt_BY4741A_1463_34_pre_rec_8_multi_bin_CELL.tiff_1	0.0368	720021	26.4968	35.883	71.453	76.163	70.233	2.62947	2.8028	2.58457	71.453	220.631	76.163	70.233	1	59954	81.1921	40145.2	33648	136.206	136.206	85	132	38	71	16	108	85	132	38	71	16	108	46.609	71.18	55.892	5.702	46.609	71.18	55.892	5.702	0.272	0.272	0.906	0.997	0.648
501	WT	wt_BY4741A_1463_34_pre_rec_9_multi_bin_CELL	wt_BY4741A_1463_34_pre_rec_9_multi_bin_CELL.tiff_1	0.0368	758950	27.9294	37.8231	78.241	71.341	70.418	2.87927	2.62535	2.59138	78.241	228.999	71.341	70.418	1	62228	84.2716	42170.6	36020	137.354	137.354	26	44	35	127	103	107	26	44	35	127	103	107	45.769	70.758	56.927	6.035	45.769	70.758	56.927	6.035	0.27	0.27	0.869	0.997	0.647
502	WT	wt_BY4741A_1463_3_pre_rec_2_multi_bin_CELL	wt_BY4741A_1463_3_pre_rec_2_multi_bin_CELL.tiff_1	0.03	1170580	35.1174	31.6057	85.271	80.199	79.062	2.55813	2.40597	2.37186	85.271	243.63	80.199	79.062	1	81210	73.089	55177.6	47363	153.3	153.3	150	86	34	24	66	119	150	86	34	24	66	119	56.028	79.082	65.27	4.361	56.028	79.082	65.27	4.361	0.289	0.289	0.922	0.998	0.661
503	WT	wt_BY4741A_1463_5_pre_rec_2_multi_bin_CELL	wt_BY4741A_1463_5_pre_rec_2_multi_bin_CELL.tiff_1	0.03	1052504	31.5751	28.4176	80.602	81.423	74.93	2.41806	2.44269	2.2479	80.602	228.336	81.423	74.93	1	76112	68.5008	51469.9	43856	149.375	149.375	30	133	56	134	32	92	30	133	56	134	32	92	54.31	74.773	63.179	5.23	54.31	74.773	63.179	5.23	0.284	0.284	0.919	0.998	0.657
504	WT	wt_BY4741A_1463_6_pre_rec_3_multi_bin_CELL	wt_BY4741A_1463_6_pre_rec_3_multi_bin_CELL.tiff_1	0.03	873681	26.2104	23.5894	73.631	74.544	77.983	2.20893	2.23632	2.33949	73.631	200.808	74.544	77.983	1	66936	60.2424	45299.4	38652	134.707	134.707	96	100	18	55	52	137	96	100	18	55	52	137	53.027	68.893	59.032	2.943	53.027	68.893	59.032	2.943	0.288	0.288	0.929	0.998	0.66
505	WT	wt_BY4741A_1463_6_pre_rec_7_multi_bin_CELL	wt_BY4741A_1463_6_pre_rec_7_multi_bin_CELL.tiff_1	0.03	1089634	32.689	29.4201	76.076	83.364	78.252	2.28228	2.50092	2.34756	76.076	230.988	83.364	78.252	1	76996	69.2964	52526.7	45365	141.732	141.732	51	146	59	105	20	95	51	146	59	105	20	95	56.512	71.667	63.556	3.327	56.512	71.667	63.556	3.327	0.294	0.294	0.927	0.998	0.665
506	WT	wt_BY4741A_1463_6_pre_rec_8_multi_bin_CELL	wt_BY4741A_1463_6_pre_rec_8_multi_bin_CELL.tiff_1	0.03	1136129	34.0839	30.6755	84.453	77.677	82.947	2.53359	2.33031	2.48841	84.453	242.262	77.677	82.947	1	80754	72.6786	54382.9	45966	155.47	155.47	127	49	22	38	108	135	127	49	22	38	108	135	55.321	79.679	64.946	5.871	55.321	79.679	64.946	5.871	0.277	0.277	0.908	0.998	0.652
507	WT	wt_BY4741A_1463_7_pre_rec_0_multi_bin_CELL	wt_BY4741A_1463_7_pre_rec_0_multi_bin_CELL.tiff_1	0.03	1061211	31.8363	28.6527	79.092	79.249	76.609	2.37276	2.37747	2.29827	79.092	226.014	79.249	76.609	1	75338	67.8042	50921.9	43221	139.23	139.23	30	124	78	136	34	85	30	124	78	136	34	85	58.414	73.187	62.918	1.965	58.414	73.187	62.918	1.965	0.298	0.298	0.965	0.998	0.668
508	WT	wt_BY4741A_1463_7_pre_rec_1_multi_bin_CELL	wt_BY4741A_1463_7_pre_rec_1_multi_bin_CELL.tiff_1	0.03	1081443	32.4433	29.199	75.632	76.195	90.461	2.26896	2.28585	2.71383	75.632	230.646	76.195	90.461	1	76882	69.1938	51738	43720	147.557	147.557	97	60	16	59	87	156	97	60	16	59	87	156	56.629	79.141	63.42	3.733	56.629	79.141	63.42	3.733	0.291	0.291	0.955	0.998	0.663
509	WT	wt_BY4741A_1463_7_pre_rec_4_multi_bin_CELL	wt_BY4741A_1463_7_pre_rec_4_multi_bin_CELL.tiff_1	0.03	626902	18.8071	16.9264	72.146	67.666	66.374	2.16438	2.02998	1.99122	72.146	161.478	67.666	66.374	1	53826	48.4434	35905	30000	120.822	120.822	20	56	30	119	77	96	20	56	30	119	77	96	48.031	64.641	52.803	2.267	48.031	64.641	52.803	2.267	0.285	0.285	0.96	0.997	0.658
348	WT	BY471_wt_1359_1_pre_rec_11_multi_bin_CELL	BY471_wt_1359_1_pre_rec_11_multi_bin_CELL.tiff_1	0.03	1451458	43.5437	39.1894	80.757	92.326	83.473	2.42271	2.76978	2.50419	80.757	282.24	92.326	83.473	1	94080	84.672	64183.5	55141	169.614	169.614	75	162	44	93	20	135	75	162	44	93	20	135	58.589	89.644	70.332	6.187	58.589	89.644	70.332	6.187	0.286	0.286	0.901	0.998	0.659
349	WT	BY471_wt_1359_1_pre_rec_15_multi_bin_CELL	BY471_wt_1359_1_pre_rec_15_multi_bin_CELL.tiff_1	0.03	1096554	32.8966	29.607	83.172	73.168	87.167	2.49516	2.19504	2.61501	83.172	238.776	73.168	87.167	1	79592	71.6328	53910.6	46056	169.829	169.829	30	89	30	146	54	149	30	89	30	146	54	149	53.649	90.337	64.802	8.224	53.649	90.337	64.802	8.224	0.27	0.27	0.868	0.998	0.646
350	WT	BY471_wt_1359_1_pre_rec_19_multi_bin_CELL	BY471_wt_1359_1_pre_rec_19_multi_bin_CELL.tiff_1	0.03	807337	24.2201	21.7981	86.673	68.678	69.024	2.60019	2.06034	2.07072	86.673	189.888	68.678	69.024	1	63296	56.9664	42638.2	35989	138.047	138.047	16	61	58	151	77	82	16	61	58	151	77	82	48.117	71.939	57.62	4.925	48.117	71.939	57.62	4.925	0.291	0.291	0.951	0.998	0.662
351	WT	BY471_wt_1359_1_pre_rec_29_multi_bin_CELL	BY471_wt_1359_1_pre_rec_29_multi_bin_CELL.tiff_1	0.03	672240	20.1672	18.1505	68.136	70.849	70.566	2.04408	2.12547	2.11698	68.136	169.932	70.849	70.566	1	56644	50.9796	38304.9	32338	127.114	127.114	102	32	36	41	118	107	102	32	36	41	118	107	44.787	65.95	54.161	3.417	44.787	65.95	54.161	3.417	0.281	0.281	0.909	0.997	0.655
352	WT	BY471_wt_1359_1_pre_rec_31_multi_bin_CELL	BY471_wt_1359_1_pre_rec_31_multi_bin_CELL.tiff_1	0.03	659425	19.7828	17.8045	66.607	73.775	70.422	1.99821	2.21325	2.11266	66.607	169.47	73.775	70.422	1	56490	50.841	38525.8	32853	130.935	130.935	43	22	36	89	124	104	43	22	36	89	124	104	42.182	66.504	53.981	4.563	42.182	66.504	53.981	4.563	0.273	0.273	0.86	0.997	0.649
353	WT	BY471_wt_1359_1_pre_rec_33_multi_bin_CELL	BY471_wt_1359_1_pre_rec_33_multi_bin_CELL.tiff_1	0.03	1247684	37.4305	33.6875	77.639	85.104	84.284	2.32917	2.55312	2.52852	77.639	257.97	85.104	84.284	1	85990	77.391	59043.2	51201	152.345	152.345	78	160	57	81	20	117	78	160	57	81	20	117	52.911	79.723	66.626	4.95	52.911	79.723	66.626	4.95	0.277	0.277	0.855	0.998	0.652
354	WT	BY471_wt_1359_1_pre_rec_3_multi_bin_CELL	BY471_wt_1359_1_pre_rec_3_multi_bin_CELL.tiff_1	0.03	503004	15.0901	13.5811	64.095	68.609	60.727	1.92285	2.05827	1.82181	64.095	140.382	68.609	60.727	1	46794	42.1146	31618.3	26841	123.02	123.02	23	28	48	105	115	77	23	28	48	105	115	77	42	64.044	49.558	5.127	42	64.044	49.558	5.127	0.279	0.279	0.905	0.997	0.654
355	WT	BY471_wt_1359_1_pre_rec_9_multi_bin_CELL	BY471_wt_1359_1_pre_rec_9_multi_bin_CELL.tiff_1	0.03	685977	20.5793	18.5214	68.473	73.769	68.776	2.05419	2.21307	2.06328	68.473	170.814	73.769	68.776	1	56938	51.2442	38201.4	32109	128.066	128.066	81	18	44	55	133	94	81	18	44	55	133	94	48.89	65.773	54.543	3.629	48.89	65.773	54.543	3.629	0.288	0.288	0.955	0.997	0.661
356	WT	BY471_wt_1359_2_pre_rec_22_multi_bin_CELL	BY471_wt_1359_2_pre_rec_22_multi_bin_CELL.tiff_1	0.03	761797	22.8539	20.5685	76.131	71.36	69.772	2.28393	2.1408	2.09316	76.131	182.484	71.36	69.772	1	60828	54.7452	40785.3	34318	133.918	133.918	22	41	52	135	102	90	22	41	52	135	102	90	49.439	69.38	56.508	3.888	49.439	69.38	56.508	3.888	0.292	0.292	0.967	0.998	0.663
357	WT	BY471_wt_1359_2_pre_rec_26_multi_bin_CELL	BY471_wt_1359_2_pre_rec_26_multi_bin_CELL.tiff_1	0.03	1097936	32.9381	29.6443	90.834	82.335	75.749	2.72502	2.47005	2.27247	90.834	240.288	82.335	75.749	1	80096	72.0864	53582.6	45075	156.291	156.291	151	129	56	22	48	91	151	129	56	22	48	91	52.406	78.796	64.49	7.149	52.406	78.796	64.49	7.149	0.265	0.265	0.886	0.998	0.643
358	WT	BY471_wt_1359_2_pre_rec_38_multi_bin_CELL	BY471_wt_1359_2_pre_rec_38_multi_bin_CELL.tiff_1	0.03	859628	25.7888	23.21	71.876	69.412	78.733	2.15628	2.08236	2.36199	71.876	198.864	69.412	78.733	1	66288	59.6592	44282.6	37066	133.42	133.42	96	64	18	48	75	142	96	64	18	48	75	142	52.483	68.524	58.719	3.132	52.483	68.524	58.719	3.132	0.287	0.287	0.962	0.998	0.66
359	WT	BY471_wt_1359_2_pre_rec_41_multi_bin_CELL	BY471_wt_1359_2_pre_rec_41_multi_bin_CELL.tiff_1	0.03	385361	11.5608	10.4047	58.275	62.038	62.454	1.74825	1.86114	1.87362	58.275	117.78	62.038	62.454	1	39260	35.334	26865	23090	106.442	106.442	64	36	16	57	101	100	64	36	16	57	101	100	38.11	54.635	44.892	2.772	38.11	54.635	44.892	2.772	0.278	0.278	0.866	0.997	0.652
360	WT	BY471_wt_1359_2_pre_rec_42_multi_bin_CELL	BY471_wt_1359_2_pre_rec_42_multi_bin_CELL.tiff_1	0.03	824965	24.749	22.2741	72.652	70.698	77.79	2.17956	2.12094	2.3337	72.652	193.116	70.698	77.79	1	64372	57.9348	43305.4	36556	129.112	129.112	38	53	26	105	87	131	38	53	26	105	87	131	53.135	64.778	57.889	2.761	53.135	64.778	57.889	2.761	0.289	0.289	0.948	0.998	0.661
361	WT	BY471_wt_1359_2_pre_rec_9_multi_bin_CELL	BY471_wt_1359_2_pre_rec_9_multi_bin_CELL.tiff_1	0.03	486407	14.5922	13.133	63.698	65.234	64.063	1.91094	1.95702	1.92189	63.698	136.344	65.234	64.063	1	45448	40.9032	30583.5	25731	113.177	113.177	27	96	28	90	38	102	27	96	28	90	38	102	42.915	59.949	48.491	2.019	42.915	59.949	48.491	2.019	0.285	0.285	0.935	0.997	0.658
219	WT	BY471_vphl_GFP_1208_2_10_pre_rec_10_multi_bin_CELL	BY471_vphl_GFP_1208_2_10_pre_rec_10_multi_bin_CELL.tiff_1	0.03	687332	20.62	18.558	75.224	66.134	70.959	2.25672	1.98402	2.12877	75.224	171.372	66.134	70.959	1	57124	51.4116	38551.9	32674	130.419	130.419	22	63	39	136	76	101	22	63	39	136	76	101	48.213	68.539	54.657	4.231	48.213	68.539	54.657	4.231	0.287	0.287	0.932	0.997	0.659
220	VPH1-GFP	BY471_vphl_GFP_1208_2_10_pre_rec_14_multi_bin_CELL	BY471_vphl_GFP_1208_2_10_pre_rec_14_multi_bin_CELL.tiff_1	0.03	511848	15.3554	13.8199	64.811	62.425	67.972	1.94433	1.87275	2.03916	64.811	141.648	62.425	67.972	1	47216	42.4944	31718.9	26707	118.195	118.195	97	88	30	29	27	105	97	88	30	29	27	105	43.99	62.517	49.507	3.305	43.99	62.517	49.507	3.305	0.281	0.281	0.928	0.997	0.655
221	VPH1-GFP	BY471_vphl_GFP_1208_2_10_pre_rec_15_multi_bin_CELL	BY471_vphl_GFP_1208_2_10_pre_rec_15_multi_bin_CELL.tiff_1	0.03	623525	18.7057	16.8352	76.205	67.355	64.708	2.28615	2.02065	1.94124	76.205	162.27	67.355	64.708	1	54090	48.681	36037.9	29953	136.092	136.092	22	114	50	129	38	86	22	114	50	129	38	86	44.585	73.009	53.238	5.47	44.585	73.009	53.238	5.47	0.278	0.278	0.939	0.997	0.653
222	VPH1-GFP	BY471_vphl_GFP_1208_2_10_pre_rec_18_multi_bin_CELL	BY471_vphl_GFP_1208_2_10_pre_rec_18_multi_bin_CELL.tiff_1	0.03	1163808	34.9142	31.4228	77.259	88.487	76.528	2.31777	2.65461	2.29584	77.259	244.728	88.487	76.528	1	81576	73.4184	54746.8	46063	156.64	156.64	56	18	67	100	168	77	56	18	67	100	168	77	58.864	82.703	65.166	4.713	58.864	82.703	65.166	4.713	0.282	0.282	0.934	0.998	0.656
223	VPH1-GFP	BY471_vphl_GFP_1208_2_10_pre_rec_1_multi_bin_CELL	BY471_vphl_GFP_1208_2_10_pre_rec_1_multi_bin_CELL.tiff_1	0.03	377154	11.3146	10.1832	56.1	70.664	57.813	1.683	2.11992	1.73439	56.1	115.32	70.664	57.813	1	38440	34.596	25682.5	21432	110.932	110.932	65	18	36	49	119	79	65	18	36	49	119	79	36.566	57.694	44.756	4.293	36.566	57.694	44.756	4.293	0.283	0.283	0.95	0.997	0.657
224	VPH1-GFP	BY471_vphl_GFP_1208_2_10_pre_rec_21_multi_bin_CELL	BY471_vphl_GFP_1208_2_10_pre_rec_21_multi_bin_CELL.tiff_1	0.03	1051150	31.5345	28.381	76.223	74.656	89.297	2.28669	2.23968	2.67891	76.223	226.98	74.656	89.297	1	75660	68.094	51494	44307	148.721	148.721	101	66	18	50	80	157	101	66	18	50	80	157	51.91	75.975	62.895	4.763	51.91	75.975	62.895	4.763	0.289	0.289	0.915	0.998	0.661
225	VPH1-GFP	BY471_vphl_GFP_1208_2_10_pre_rec_23_multi_bin_CELL	BY471_vphl_GFP_1208_2_10_pre_rec_23_multi_bin_CELL.tiff_1	0.03	554676	16.6403	14.9763	63.109	71.214	68.143	1.89327	2.13642	2.04429	63.109	147.948	71.214	68.143	1	49316	44.3844	33402.6	28444	124.024	124.024	89	110	36	26	23	98	89	110	36	26	23	98	43.892	67.772	50.876	3.561	43.892	67.772	50.876	3.561	0.29	0.29	0.934	0.997	0.662
226	VPH1-GFP	BY471_vphl_GFP_1208_2_10_pre_rec_4_multi_bin_CELL	BY471_vphl_GFP_1208_2_10_pre_rec_4_multi_bin_CELL.tiff_1	0.03	1345953	40.3786	36.3407	81.656	81.433	90.105	2.44968	2.44299	2.70315	81.656	270.438	81.433	90.105	1	90146	81.1314	60918.4	51667	166.211	166.211	103	106	18	67	65	175	103	106	18	67	65	175	59.764	87.704	68.564	5.509	59.764	87.704	68.564	5.509	0.28	0.28	0.906	0.998	0.654
227	VPH1-GFP	BY471_vphl_GFP_1208_2_10_pre_rec_7_multi_bin_CELL	BY471_vphl_GFP_1208_2_10_pre_rec_7_multi_bin_CELL.tiff_1	0.03	1275787	38.2736	34.4462	79.31	82.227	94.708	2.3793	2.46681	2.84124	79.31	262.98	82.227	94.708	1	87660	78.894	59212.3	50239	167.048	167.048	85	35	22	90	129	160	85	35	22	90	129	160	56.195	86.886	67.665	6.787	56.195	86.886	67.665	6.787	0.273	0.273	0.887	0.998	0.649
228	VPH1-GFP	BY471_vphl_GFP_1208_2_10_pre_rec_9_multi_bin_CELL	BY471_vphl_GFP_1208_2_10_pre_rec_9_multi_bin_CELL.tiff_1	0.03	1054679	31.6404	28.4763	77.149	84.868	74.74	2.31447	2.54604	2.2422	77.149	226.884	84.868	74.74	1	75628	68.0652	50923.4	43097	145.079	145.079	105	18	54	53	148	92	105	18	54	53	148	92	55.458	75.83	62.881	3.307	55.458	75.83	62.881	3.307	0.291	0.291	0.953	0.998	0.663
229	VPH1-GFP	BY471_vphl_GFP_1208_2_11_pre_rec_11_multi_bin_CELL	BY471_vphl_GFP_1208_2_11_pre_rec_11_multi_bin_CELL.tiff_1	0.03	765079	22.9524	20.6571	82.544	67.257	63.005	2.47632	2.01771	1.89015	82.544	184.38	67.257	63.005	1	61460	55.314	41417.4	35045	141.993	141.993	154	56	47	18	77	82	154	56	47	18	77	82	45.787	74.087	56.787	5.946	45.787	74.087	56.787	5.946	0.285	0.285	0.932	0.998	0.658
230	VPH1-GFP	BY471_vphl_GFP_1208_2_11_pre_rec_12_multi_bin_CELL	BY471_vphl_GFP_1208_2_11_pre_rec_12_multi_bin_CELL.tiff_1	0.03	1182824	35.4847	31.9362	87.216	87.223	71.828	2.61648	2.61669	2.15484	87.216	246.264	87.223	71.828	1	82088	73.8792	55471.5	47212	154.13	154.13	120	16	61	38	142	95	120	16	61	38	142	95	55.829	79.587	65.608	5.046	55.829	79.587	65.608	5.046	0.286	0.286	0.927	0.998	0.659
231	VPH1-GFP	BY471_vphl_GFP_1208_2_11_pre_rec_14_multi_bin_CELL	BY471_vphl_GFP_1208_2_11_pre_rec_14_multi_bin_CELL.tiff_1	0.03	765792	22.9738	20.6764	67.963	69.032	82.693	2.03889	2.07096	2.48079	67.963	185.088	69.032	82.693	1	61696	55.5264	41412.1	34857	131.856	131.856	54	93	20	85	48	140	54	93	20	85	48	140	50.107	68.768	56.59	4.067	50.107	68.768	56.59	4.067	0.282	0.282	0.934	0.997	0.656
232	VPH1-GFP	BY471_vphl_GFP_1208_2_11_pre_rec_18_multi_bin_CELL	BY471_vphl_GFP_1208_2_11_pre_rec_18_multi_bin_CELL.tiff_1	0.03	588818	17.6645	15.8981	66.429	65.648	65.582	1.99287	1.96944	1.96746	66.429	153.696	65.648	65.582	1	51232	46.1088	34116.6	28462	113.411	113.411	38	117	64	93	18	70	38	117	64	93	18	70	48.17	58.862	51.625	1.528	48.17	58.862	51.625	1.528	0.292	0.292	0.987	0.997	0.663
233	VPH1-GFP	BY471_vphl_GFP_1208_2_11_pre_rec_1_multi_bin_CELL	BY471_vphl_GFP_1208_2_11_pre_rec_1_multi_bin_CELL.tiff_1	0.03	556781	16.7034	15.0331	62.765	65.26	73.141	1.88295	1.9578	2.19423	62.765	149.892	65.26	73.141	1	49964	44.9676	33878.9	28757	126.495	126.495	51	99	24	75	19	119	51	99	24	75	19	119	44.574	66.299	51.075	4.388	44.574	66.299	51.075	4.388	0.281	0.281	0.902	0.997	0.655
234	VPH1-GFP	BY471_vphl_GFP_1208_2_11_pre_rec_21_multi_bin_CELL	BY471_vphl_GFP_1208_2_11_pre_rec_21_multi_bin_CELL.tiff_1	0.03	1070083	32.1025	28.8922	76.996	83.365	76.468	2.30988	2.50095	2.29404	76.996	229.542	83.365	76.468	1	76514	68.8626	51733.8	43889	141.064	141.064	90	148	45	61	15	82	90	148	45	61	15	82	56.751	73.055	63.171	2.832	56.751	73.055	63.171	2.832	0.289	0.289	0.935	0.998	0.661
235	VPH1-GFP	BY471_vphl_GFP_1208_2_11_pre_rec_22_multi_bin_CELL	BY471_vphl_GFP_1208_2_11_pre_rec_22_multi_bin_CELL.tiff_1	0.03	1510335	45.31	40.779	91.867	81.438	89.734	2.75601	2.44314	2.69202	91.867	291.186	81.438	89.734	1	97062	87.3558	65265	55164	164.6	164.6	30	39	47	149	103	141	30	39	47	149	103	141	63.528	86.348	71.119	4.394	63.528	86.348	71.119	4.394	0.282	0.282	0.928	0.998	0.656
236	VPH1-GFP	BY471_vphl_GFP_1208_2_11_pre_rec_25_multi_bin_CELL	BY471_vphl_GFP_1208_2_11_pre_rec_25_multi_bin_CELL.tiff_1	0.03	803144	24.0943	21.6849	68.436	66.78	87.482	2.05308	2.0034	2.62446	68.436	190.974	66.78	87.482	1	63658	57.2922	43361.2	37060	147.309	147.309	40	62	18	100	74	152	40	62	18	100	74	152	45.909	75.227	57.992	6.954	45.909	75.227	57.992	6.954	0.283	0.283	0.895	0.998	0.656
237	VPH1-GFP	BY471_vphl_GFP_1208_2_11_pre_rec_3_multi_bin_CELL	BY471_vphl_GFP_1208_2_11_pre_rec_3_multi_bin_CELL.tiff_1	0.03	1362160	40.8648	36.7783	87.353	83.748	83.471	2.62059	2.51244	2.50413	87.353	271.056	83.748	83.471	1	90352	81.3168	61291.6	52338	156.122	156.122	141	103	34	38	65	145	141	103	34	38	65	145	60.163	81.272	68.612	4.084	60.163	81.272	68.612	4.084	0.285	0.285	0.911	0.998	0.658
238	VPH1-GFP	BY471_vphl_GFP_1208_2_11_pre_rec_6_multi_bin_CELL	BY471_vphl_GFP_1208_2_11_pre_rec_6_multi_bin_CELL.tiff_1	0.03	623466	18.704	16.8336	76.961	68.821	65.376	2.30883	2.06463	1.96128	76.961	162.66	68.821	65.376	1	54220	48.798	36439.5	30571	135.381	135.381	22	98	45	130	28	87	22	98	45	130	28	87	44.627	70.335	53.219	5.446	44.627	70.335	53.219	5.446	0.276	0.276	0.909	0.997	0.651
239	VPH1-GFP	BY471_vphl_GFP_1208_2_11_pre_rec_7_multi_bin_CELL	BY471_vphl_GFP_1208_2_11_pre_rec_7_multi_bin_CELL.tiff_1	0.03	1490888	44.7266	40.254	90.798	85.721	81.425	2.72394	2.57163	2.44275	90.798	288.636	85.721	81.425	1	96212	86.5908	65571.3	56313	161.124	161.124	156	44	65	22	125	103	156	44	65	22	125	103	63.451	82.64	70.709	3.936	63.451	82.64	70.709	3.936	0.282	0.282	0.892	0.998	0.656
240	VPH1-GFP	BY471_vphl_GFP_1208_2_11_pre_rec_9_multi_bin_CELL	BY471_vphl_GFP_1208_2_11_pre_rec_9_multi_bin_CELL.tiff_1	0.03	762362	22.8709	20.5838	76.115	73.314	68.959	2.28345	2.19942	2.06877	76.115	183.426	73.314	68.959	1	61142	55.0278	41030.1	34464	137.277	137.277	32	28	54	120	129	84	32	28	54	120	129	84	50.412	72.478	56.679	4.305	50.412	72.478	56.679	4.305	0.288	0.288	0.952	0.998	0.66
241	VPH1-GFP	BY471_vphl_GFP_1208_2_12_pre_rec_11_multi_bin_CELL	BY471_vphl_GFP_1208_2_12_pre_rec_11_multi_bin_CELL.tiff_1	0.03	809165	24.275	21.8475	73.335	79.148	75.144	2.20005	2.37444	2.25432	73.335	191.994	79.148	75.144	1	63998	57.5982	43030.8	36251	137.768	137.768	75	18	34	87	118	128	75	18	34	87	118	128	51.288	74.002	57.688	3.93	51.288	74.002	57.688	3.93	0.283	0.283	0.929	0.998	0.656
242	VPH1-GFP	BY471_vphl_GFP_1208_2_12_pre_rec_13_multi_bin_CELL	BY471_vphl_GFP_1208_2_12_pre_rec_13_multi_bin_CELL.tiff_1	0.03	1051465	31.5439	28.3896	83.186	76.981	68.937	2.49558	2.30943	2.06811	83.186	225.696	76.981	68.937	1	75232	67.7088	51209.8	43879	146.198	146.198	24	30	53	143	113	71	24	30	53	143	113	71	52.937	77.228	62.866	3.624	52.937	77.228	62.866	3.624	0.294	0.294	0.931	0.998	0.665
243	VPH1-GFP	BY471_vphl_GFP_1208_2_12_pre_rec_15_multi_bin_CELL	BY471_vphl_GFP_1208_2_12_pre_rec_15_multi_bin_CELL.tiff_1	0.03	1383604	41.5081	37.3573	81.318	92.93	81.47	2.43954	2.7879	2.4441	81.318	273.15	92.93	81.47	1	91050	81.945	61839.4	52913	157.747	157.747	69	16	61	81	170	93	69	16	61	81	170	93	61.314	80.636	68.839	3.636	61.314	80.636	68.839	3.636	0.287	0.287	0.916	0.998	0.659
244	VPH1-GFP	BY471_vphl_GFP_1208_2_12_pre_rec_17_multi_bin_CELL	BY471_vphl_GFP_1208_2_12_pre_rec_17_multi_bin_CELL.tiff_1	0.03	473698	14.2109	12.7898	64.359	64.887	65.609	1.93077	1.94661	1.96827	64.359	135.54	64.887	65.609	1	45180	40.662	30315.6	25533	119.436	119.436	102	99	27	22	55	104	102	99	27	22	55	104	42.424	63.837	48.383	3.973	42.424	63.837	48.383	3.973	0.275	0.275	0.911	0.997	0.65
245	VPH1-GFP	BY471_vphl_GFP_1208_2_12_pre_rec_24_multi_bin_CELL	BY471_vphl_GFP_1208_2_12_pre_rec_24_multi_bin_CELL.tiff_1	0.03	1390831	41.7249	37.5524	82.624	90.438	82.402	2.47872	2.71314	2.47206	82.624	275.79	90.438	82.402	1	91930	82.737	62299.1	53130	153.173	153.173	96	14	57	74	161	94	96	14	57	74	161	94	59.676	81.652	68.955	3.319	59.676	81.652	68.955	3.319	0.282	0.282	0.905	0.998	0.655
246	VPH1-GFP	BY471_vphl_GFP_1208_2_12_pre_rec_25_multi_bin_CELL	BY471_vphl_GFP_1208_2_12_pre_rec_25_multi_bin_CELL.tiff_1	0.03	1105153	33.1546	29.8391	76.47	75.41	86.731	2.2941	2.2623	2.60193	76.47	235.77	75.41	86.731	1	78590	70.731	53186.5	45283	153.834	153.834	80	112	24	65	28	152	80	112	24	65	28	152	55.628	81.482	64.123	5.25	55.628	81.482	64.123	5.25	0.285	0.285	0.918	0.998	0.658
247	VPH1-GFP	BY471_vphl_GFP_1208_2_12_pre_rec_2_multi_bin_CELL	BY471_vphl_GFP_1208_2_12_pre_rec_2_multi_bin_CELL.tiff_1	0.03	1147918	34.4375	30.9938	73.931	89.935	75.463	2.21793	2.69805	2.26389	73.931	241.038	89.935	75.463	1	80346	72.3114	54685.8	46813	158.408	158.408	67	11	54	76	167	80	67	11	54	76	167	80	54.501	82.228	64.887	5.133	54.501	82.228	64.887	5.133	0.287	0.287	0.911	0.998	0.66
248	VPH1-GFP	BY471_vphl_GFP_1208_2_12_pre_rec_5_multi_bin_CELL	BY471_vphl_GFP_1208_2_12_pre_rec_5_multi_bin_CELL.tiff_1	0.03	1053616	31.6085	28.4476	77.006	81.149	80.315	2.31018	2.43447	2.40945	77.006	227.148	81.149	80.315	1	75716	68.1444	50881.8	42853	139.879	139.879	105	26	44	46	129	118	105	26	44	46	129	118	55.41	71.721	62.837	2.911	55.41	71.721	62.837	2.911	0.289	0.289	0.953	0.998	0.661
249	VPH1-GFP	BY471_vphl_GFP_1208_2_12_pre_rec_8_multi_bin_CELL	BY471_vphl_GFP_1208_2_12_pre_rec_8_multi_bin_CELL.tiff_1	0.03	1104963	33.1489	29.834	86.689	76.799	76.724	2.60067	2.30397	2.30172	86.689	237.912	76.799	76.724	1	79304	71.3736	53838.4	45831	153.346	153.346	26	27	53	143	112	104	26	27	53	143	112	104	54.646	82.071	64.158	5.091	54.646	82.071	64.158	5.091	0.277	0.277	0.885	0.998	0.652
250	VPH1-GFP	BY471_vphl_GFP_1208_2_1_pre_rec_11_multi_bin_CELL	BY471_vphl_GFP_1208_2_1_pre_rec_11_multi_bin_CELL.tiff_1	0.03	1235969	37.0791	33.3712	83.238	90.152	78.178	2.49714	2.70456	2.34534	83.238	253.8	90.152	78.178	1	84600	76.14	57445.8	49192	150.894	150.894	114	20	56	52	151	98	114	20	56	52	151	98	58.347	79.746	66.382	3.823	58.347	79.746	66.382	3.823	0.285	0.285	0.911	0.998	0.658
251	VPH1-GFP	BY471_vphl_GFP_1208_2_1_pre_rec_12_multi_bin_CELL	BY471_vphl_GFP_1208_2_1_pre_rec_12_multi_bin_CELL.tiff_1	0.03	882863	26.4859	23.8373	76.535	80.076	71.162	2.29605	2.40228	2.13486	76.535	202.338	80.076	71.162	1	67446	60.7014	45416.7	38427	138.971	138.971	30	32	56	129	126	82	30	32	56	129	126	82	50.895	70.562	59.469	4.461	50.895	70.562	59.469	4.461	0.287	0.287	0.941	0.998	0.66
252	VPH1-GFP	BY471_vphl_GFP_1208_2_1_pre_rec_16_multi_bin_CELL	BY471_vphl_GFP_1208_2_1_pre_rec_16_multi_bin_CELL.tiff_1	0.03	719145	21.5743	19.4169	64.717	76.811	70.389	1.94151	2.30433	2.11167	64.717	180.498	76.811	70.389	1	60166	54.1494	39938.9	33208	138.917	138.917	49	149	61	78	18	97	49	149	61	78	18	97	47.19	74.474	55.846	5.739	47.19	74.474	55.846	5.739	0.269	0.269	0.918	0.997	0.645
253	VPH1-GFP	BY471_vphl_GFP_1208_2_1_pre_rec_1_multi_bin_CELL	BY471_vphl_GFP_1208_2_1_pre_rec_1_multi_bin_CELL.tiff_1	0.03	579028	17.3708	15.6338	61.931	64.148	79.376	1.85793	1.92444	2.38128	61.931	154.284	64.148	79.376	1	51428	46.2852	34671.2	29567	127.094	127.094	46	80	18	73	48	138	46	80	18	73	48	138	45.709	65.428	51.619	4.472	45.709	65.428	51.619	4.472	0.279	0.279	0.91	0.997	0.653
254	VPH1-GFP	BY471_vphl_GFP_1208_2_1_pre_rec_2_multi_bin_CELL	BY471_vphl_GFP_1208_2_1_pre_rec_2_multi_bin_CELL.tiff_1	0.03	967380	29.0214	26.1193	74.918	73.176	84.384	2.24754	2.19528	2.53152	74.918	213.912	73.176	84.384	1	71304	64.1736	48616.8	41676	143.771	143.771	96	22	32	55	105	142	96	22	32	55	105	142	53.604	76.208	61.24	4.392	53.604	76.208	61.24	4.392	0.292	0.292	0.921	0.998	0.663
255	VPH1-GFP	BY471_vphl_GFP_1208_2_1_pre_rec_7_multi_bin_CELL	BY471_vphl_GFP_1208_2_1_pre_rec_7_multi_bin_CELL.tiff_1	0.03	801021	24.0306	21.6276	78.735	69.026	84.546	2.36205	2.07078	2.53638	78.735	193.35	69.026	84.546	1	64450	58.005	43710.1	37319	142.734	142.734	124	56	18	36	79	128	124	56	18	36	79	128	49.326	81.529	57.717	4.71	49.326	81.529	57.717	4.71	0.271	0.271	0.869	0.997	0.647
257	VPH1-GFP	BY471_vphl_GFP_1208_2_2_pre_rec_15_multi_bin_CELL	BY471_vphl_GFP_1208_2_2_pre_rec_15_multi_bin_CELL.tiff_1	0.03	823693	24.7108	22.2397	73.052	72.673	75.055	2.19156	2.18019	2.25165	73.052	191.94	72.673	75.055	1	63980	57.582	43185.5	36495	133.57	133.57	34	116	36	117	42	110	34	116	36	117	42	110	50.794	70.253	57.997	3.359	50.794	70.253	57.997	3.359	0.293	0.293	0.953	0.998	0.664
259	VPH1-GFP	BY471_vphl_GFP_1208_2_2_pre_rec_17_multi_bin_CELL	BY471_vphl_GFP_1208_2_2_pre_rec_17_multi_bin_CELL.tiff_1	0.03	613016	18.3905	16.5514	68.855	66.648	71.761	2.06565	1.99944	2.15283	68.855	157.632	66.648	71.761	1	52544	47.2896	35421.5	29951	117.996	117.996	101	58	22	36	75	119	101	58	22	36	75	119	46.79	59.892	52.378	2.382	46.79	59.892	52.378	2.382	0.293	0.293	0.956	0.997	0.664
260	VPH1-GFP	BY471_vphl_GFP_1208_2_2_pre_rec_18_multi_bin_CELL	BY471_vphl_GFP_1208_2_2_pre_rec_18_multi_bin_CELL.tiff_1	0.03	586886	17.6066	15.8459	66.031	70.778	67.421	1.98093	2.12334	2.02263	66.031	153.864	70.778	67.421	1	51288	46.1592	34615.8	29369	119.858	119.858	42	20	56	91	126	83	42	20	56	91	126	83	45.777	62.575	51.725	3.176	45.777	62.575	51.725	3.176	0.289	0.289	0.939	0.997	0.661
263	VPH1-GFP	BY471_vphl_GFP_1208_2_2_pre_rec_2_multi_bin_CELL	BY471_vphl_GFP_1208_2_2_pre_rec_2_multi_bin_CELL.tiff_1	0.03	838421	25.1526	22.6374	71.718	69.347	80.763	2.15154	2.08041	2.42289	71.718	194.988	69.347	80.763	1	64996	58.4964	43964.2	37368	139.875	139.875	116	59	24	36	72	138	116	59	24	36	72	138	50.578	72.733	58.415	4.481	50.578	72.733	58.415	4.481	0.29	0.29	0.936	0.998	0.662
264	VPH1-GFP	BY471_vphl_GFP_1208_2_2_pre_rec_3_multi_bin_CELL	BY471_vphl_GFP_1208_2_2_pre_rec_3_multi_bin_CELL.tiff_1	0.03	1317371	39.5211	35.569	84.766	82.448	81.82	2.54298	2.47344	2.4546	84.766	264.924	82.448	81.82	1	88308	79.4772	59421.8	50216	153.121	153.121	101	143	31	62	32	129	101	143	31	62	32	129	60.958	80.702	67.86	3.745	60.958	80.702	67.86	3.745	0.285	0.285	0.935	0.998	0.658
265	VPH1-GFP	BY471_vphl_GFP_1208_2_2_pre_rec_5_multi_bin_CELL	BY471_vphl_GFP_1208_2_2_pre_rec_5_multi_bin_CELL.tiff_1	0.03	814750	24.4425	21.9982	78.202	71.694	69.022	2.34606	2.15082	2.07066	78.202	190.464	71.694	69.022	1	63488	57.1392	43246.4	37106	131.038	131.038	131	110	52	24	41	83	131	110	52	24	41	83	51.52	67.841	57.689	3.21	51.52	67.841	57.689	3.21	0.293	0.293	0.928	0.998	0.664
266	VPH1-GFP	BY471_vphl_GFP_1208_2_2_pre_rec_7_multi_bin_CELL	BY471_vphl_GFP_1208_2_2_pre_rec_7_multi_bin_CELL.tiff_1	0.03	574904	17.2471	15.5224	69.868	65.219	65.355	2.09604	1.95657	1.96065	69.868	151.824	65.219	65.355	1	50608	45.5472	34008.3	28727	113.305	113.305	22	37	59	121	91	70	22	37	59	121	91	70	46.009	57.514	51.235	2.206	46.009	57.514	51.235	2.206	0.288	0.288	0.95	0.997	0.661
268	VPH1-GFP	BY471_vphl_GFP_1208_2_3_pre_rec_15_multi_bin_CELL	BY471_vphl_GFP_1208_2_3_pre_rec_15_multi_bin_CELL.tiff_1	0.03	359825	10.7948	9.71528	63.941	56.433	57.799	1.91823	1.69299	1.73397	63.941	111.684	56.433	57.799	1	37228	33.5052	25374.5	21799	109.704	109.704	113	43	32	22	70	87	113	43	32	22	70	87	36.599	57.033	44.134	4.298	36.599	57.033	44.134	4.298	0.284	0.284	0.896	0.997	0.657
269	VPH1-GFP	BY471_vphl_GFP_1208_2_3_pre_rec_17_multi_bin_CELL	BY471_vphl_GFP_1208_2_3_pre_rec_17_multi_bin_CELL.tiff_1	0.03	918707	27.5612	24.8051	74.263	71.679	83.048	2.22789	2.15037	2.49144	74.263	205.386	71.679	83.048	1	68462	61.6158	46877.2	40552	138.672	138.672	88	101	22	63	40	144	88	101	22	63	40	144	52.926	69.61	60.09	3.917	52.926	69.61	60.09	3.917	0.297	0.297	0.927	0.998	0.668
270	VPH1-GFP	BY471_vphl_GFP_1208_2_3_pre_rec_18_multi_bin_CELL	BY471_vphl_GFP_1208_2_3_pre_rec_18_multi_bin_CELL.tiff_1	0.03	910337	27.3101	24.5791	70.451	87.726	77.208	2.11353	2.63178	2.31624	70.451	210.108	87.726	77.208	1	70036	63.0324	47412.5	40451	153.564	153.564	76	18	36	55	148	115	76	18	36	55	148	115	50.686	81.182	60.528	6.744	50.686	81.182	60.528	6.744	0.273	0.273	0.879	0.997	0.649
271	VPH1-GFP	BY471_vphl_GFP_1208_2_3_pre_rec_1_multi_bin_CELL	BY471_vphl_GFP_1208_2_3_pre_rec_1_multi_bin_CELL.tiff_1	0.03	493376	14.8013	13.3212	63.488	62.596	65.024	1.90464	1.87788	1.95072	63.488	137.532	62.596	65.024	1	45844	41.2596	30840.1	26073	111.454	111.454	98	30	29	32	85	100	98	30	29	32	85	100	45.087	59.593	48.739	2.073	45.087	59.593	48.739	2.073	0.286	0.286	0.939	0.997	0.659
272	VPH1-GFP	BY471_vphl_GFP_1208_2_3_pre_rec_21_multi_bin_CELL	BY471_vphl_GFP_1208_2_3_pre_rec_21_multi_bin_CELL.tiff_1	0.03	451140	13.5342	12.1808	59.392	62.456	71.394	1.78176	1.87368	2.14182	59.392	129.168	62.456	71.394	1	43056	38.7504	28960.3	24452	112.201	112.201	39	80	18	81	48	117	39	80	18	81	48	117	41.603	59.795	47.375	3.31	41.603	59.795	47.375	3.31	0.288	0.288	0.948	0.997	0.661
273	VPH1-GFP	BY471_vphl_GFP_1208_2_3_pre_rec_4_multi_bin_CELL	BY471_vphl_GFP_1208_2_3_pre_rec_4_multi_bin_CELL.tiff_1	0.03	1173460	35.2038	31.6834	79.423	76.763	83.628	2.38269	2.30289	2.50884	79.423	241.404	76.763	83.628	1	80468	72.4212	55200.1	47731	149.054	149.054	53	31	28	111	109	141	53	31	28	111	109	141	58.022	76.813	65.207	3.533	58.022	76.813	65.207	3.533	0.299	0.299	0.926	0.998	0.669
274	VPH1-GFP	BY471_vphl_GFP_1208_2_3_pre_rec_8_multi_bin_CELL	BY471_vphl_GFP_1208_2_3_pre_rec_8_multi_bin_CELL.tiff_1	0.03	1105603	33.1681	29.8513	74.171	88.018	77.467	2.22513	2.64054	2.32401	74.171	239.082	88.018	77.467	1	79694	71.7246	53116.1	44341	153.818	153.818	52	18	58	102	156	104	52	18	58	102	156	104	55.526	78.102	64.058	4.294	55.526	78.102	64.058	4.294	0.273	0.273	0.923	0.998	0.649
275	VPH1-GFP	BY471_vphl_GFP_1208_2_3_pre_rec_9_multi_bin_CELL	BY471_vphl_GFP_1208_2_3_pre_rec_9_multi_bin_CELL.tiff_1	0.03	1025454	30.7636	27.6873	73.008	75.836	80.549	2.19024	2.27508	2.41647	73.008	224.172	75.836	80.549	1	74724	67.2516	50216.4	42225	143.544	143.544	82	110	20	55	36	140	82	110	20	55	36	140	55.495	74.582	62.407	3.798	55.495	74.582	62.407	3.798	0.285	0.285	0.939	0.998	0.658
277	VPH1-GFP	BY471_vphl_GFP_1208_2_4_pre_rec_14_multi_bin_CELL	BY471_vphl_GFP_1208_2_4_pre_rec_14_multi_bin_CELL.tiff_1	0.03	795361	23.8608	21.4747	90.55	64.712	69.509	2.7165	1.94136	2.08527	90.55	190.23	64.712	69.509	1	63410	57.069	43074.2	36656	152.089	152.089	159	71	42	18	56	97	159	71	42	18	56	97	45.703	78.072	58.2	8.569	45.703	78.072	58.2	8.569	0.281	0.281	0.895	0.997	0.655
278	VPH1-GFP	BY471_vphl_GFP_1208_2_4_pre_rec_16_multi_bin_CELL	BY471_vphl_GFP_1208_2_4_pre_rec_16_multi_bin_CELL.tiff_1	0.03	363779	10.9134	9.82203	61.257	60.323	57.534	1.83771	1.80969	1.72602	61.257	111.162	60.323	57.534	1	37054	33.3486	25146.5	21422	101.272	101.272	88	22	52	32	106	60	88	22	52	32	106	60	39.639	54.299	43.962	1.937	39.639	54.299	43.962	1.937	0.294	0.294	0.941	0.997	0.665
280	VPH1-GFP	BY471_vphl_GFP_1208_2_4_pre_rec_1_multi_bin_CELL	BY471_vphl_GFP_1208_2_4_pre_rec_1_multi_bin_CELL.tiff_1	0.03	1111267	33.338	30.0042	71.704	79.372	83.284	2.15112	2.38116	2.49852	71.704	234.162	79.372	83.284	1	78054	70.2486	53191.4	45631	147.367	147.367	92	38	24	58	118	143	92	38	24	58	118	143	55.706	75.088	64.07	3.96	55.706	75.088	64.07	3.96	0.294	0.294	0.928	0.998	0.665
281	VPH1-GFP	BY471_vphl_GFP_1208_2_4_pre_rec_20_multi_bin_CELL	BY471_vphl_GFP_1208_2_4_pre_rec_20_multi_bin_CELL.tiff_1	0.03	1068630	32.0589	28.853	75.156	87.908	71.631	2.25468	2.63724	2.14893	75.156	231.252	87.908	71.631	1	77084	69.3756	52292.6	44527	158.518	158.518	98	164	62	42	18	88	98	164	62	42	18	88	51.882	80.187	63.731	7.26	51.882	80.187	63.731	7.26	0.282	0.282	0.903	0.998	0.656
282	VPH1-GFP	BY471_vphl_GFP_1208_2_4_pre_rec_21_multi_bin_CELL	BY471_vphl_GFP_1208_2_4_pre_rec_21_multi_bin_CELL.tiff_1	0.03	845547	25.3664	22.8298	70.049	70.245	88.52	2.10147	2.10735	2.6556	70.049	196.926	70.245	88.52	1	65642	59.0778	44017.4	37068	141.354	141.354	59	78	16	83	59	154	59	78	16	83	59	154	50.514	73.766	58.472	4.481	50.514	73.766	58.472	4.481	0.286	0.286	0.948	0.998	0.659
283	VPH1-GFP	BY471_vphl_GFP_1208_2_4_pre_rec_22_multi_bin_CELL	BY471_vphl_GFP_1208_2_4_pre_rec_22_multi_bin_CELL.tiff_1	0.03	682760	20.4828	18.4345	68.54	72.894	73.325	2.0562	2.18682	2.19975	68.54	171.306	72.894	73.325	1	57102	51.3918	38183.6	32013	126.921	126.921	52	108	20	79	32	118	52	108	20	79	32	118	48.389	65.951	54.425	3.047	48.389	65.951	54.425	3.047	0.283	0.283	0.947	0.997	0.657
284	VPH1-GFP	BY471_vphl_GFP_1208_2_4_pre_rec_2_multi_bin_CELL	BY471_vphl_GFP_1208_2_4_pre_rec_2_multi_bin_CELL.tiff_1	0.03	711465	21.3439	19.2096	67.566	81.691	68.177	2.02698	2.45073	2.04531	67.566	176.04	81.691	68.177	1	58680	52.812	39514.3	33232	136.774	136.774	40	139	54	107	22	77	40	139	54	107	22	77	47.539	72.083	55.547	5.429	47.539	72.083	55.547	5.429	0.283	0.283	0.928	0.997	0.657
285	VPH1-GFP	BY471_vphl_GFP_1208_2_4_pre_rec_5_multi_bin_CELL	BY471_vphl_GFP_1208_2_4_pre_rec_5_multi_bin_CELL.tiff_1	0.03	385750	11.5725	10.4153	58.003	67.052	57.283	1.74009	2.01156	1.71849	58.003	116.712	67.052	57.283	1	38904	35.0136	26336.3	22384	110.245	110.245	47	119	29	68	22	77	47	119	29	68	22	77	39.095	60.163	45.134	3.846	39.095	60.163	45.134	3.846	0.286	0.286	0.921	0.997	0.659
286	VPH1-GFP	BY471_vphl_GFP_1208_2_4_pre_rec_9_multi_bin_CELL	BY471_vphl_GFP_1208_2_4_pre_rec_9_multi_bin_CELL.tiff_1	0.03	719258	21.5777	19.42	77.678	70.715	62.297	2.33034	2.12145	1.86891	77.678	175.08	70.715	62.297	1	58360	52.524	39379.3	33297	132.17	132.17	20	102	49	135	40	69	20	102	49	135	40	69	46.299	66.95	55.47	4.395	46.299	66.95	55.47	4.395	0.294	0.294	0.958	0.998	0.665
287	VPH1-GFP	BY471_vphl_GFP_1208_2_5_pre_rec_12_multi_bin_CELL	BY471_vphl_GFP_1208_2_5_pre_rec_12_multi_bin_CELL.tiff_1	0.03	371440	11.1432	10.0289	61.563	62.45	57.369	1.84689	1.8735	1.72107	61.563	114.396	62.45	57.369	1	38132	34.3188	25661.4	21724	107.912	107.912	106	92	37	22	34	72	106	92	37	22	34	72	39.005	57.12	44.548	3.295	39.005	57.12	44.548	3.295	0.281	0.281	0.923	0.997	0.655
288	VPH1-GFP	BY471_vphl_GFP_1208_2_5_pre_rec_15_multi_bin_CELL	BY471_vphl_GFP_1208_2_5_pre_rec_15_multi_bin_CELL.tiff_1	0.03	1222463	36.6739	33.0065	75.576	94.49	79.472	2.26728	2.8347	2.38416	75.576	253.356	94.49	79.472	1	84452	76.0068	57416	48963	159.255	159.255	46	167	75	90	18	110	46	167	75	90	18	110	54.44	83.901	66.512	6.515	54.44	83.901	66.512	6.515	0.281	0.281	0.893	0.998	0.655
289	VPH1-GFP	BY471_vphl_GFP_1208_2_5_pre_rec_1_multi_bin_CELL	BY471_vphl_GFP_1208_2_5_pre_rec_1_multi_bin_CELL.tiff_1	0.03	901448	27.0434	24.3391	73.33	72.747	78.184	2.1999	2.18241	2.34552	73.33	202.59	72.747	78.184	1	67530	60.777	45720.6	38847	134.944	134.944	107	62	24	36	82	137	107	62	24	36	82	137	52.575	70.274	59.613	2.856	52.575	70.274	59.613	2.856	0.298	0.298	0.962	0.998	0.668
290	VPH1-GFP	BY471_vphl_GFP_1208_2_5_pre_rec_20_multi_bin_CELL	BY471_vphl_GFP_1208_2_5_pre_rec_20_multi_bin_CELL.tiff_1	0.03	825570	24.7671	22.2904	73.331	69.823	75.37	2.19993	2.09469	2.2611	73.331	192.204	69.823	75.37	1	64068	57.6612	43301.5	36646	136.536	136.536	28	36	31	119	92	116	28	36	31	119	92	116	51.2	71.886	58.055	3.442	51.2	71.886	58.055	3.442	0.293	0.293	0.949	0.998	0.664
291	VPH1-GFP	BY471_vphl_GFP_1208_2_5_pre_rec_2_multi_bin_CELL	BY471_vphl_GFP_1208_2_5_pre_rec_2_multi_bin_CELL.tiff_1	0.03	948197	28.4459	25.6013	78.39	78.05	72.821	2.3517	2.3415	2.18463	78.39	211.458	78.05	72.821	1	70486	63.4374	47526.7	40247	138.25	138.25	131	54	31	30	110	107	131	54	31	30	110	107	55.543	71.381	60.732	3.356	55.543	71.381	60.732	3.356	0.29	0.29	0.947	0.998	0.662
292	VPH1-GFP	BY471_vphl_GFP_1208_2_5_pre_rec_4_multi_bin_CELL	BY471_vphl_GFP_1208_2_5_pre_rec_4_multi_bin_CELL.tiff_1	0.03	1452765	43.5829	39.2247	88.739	101.257	88.309	2.66217	3.03771	2.64927	88.739	296.49	101.257	88.309	1	98830	88.947	65862.1	54628	186.682	186.682	46	171	45	134	30	130	46	171	45	134	30	130	53.757	94.15	71.919	10.839	53.757	94.15	71.919	10.839	0.247	0.247	0.835	0.997	0.628
293	VPH1-GFP	BY471_vphl_GFP_1208_2_5_pre_rec_6_multi_bin_CELL	BY471_vphl_GFP_1208_2_5_pre_rec_6_multi_bin_CELL.tiff_1	0.03	978583	29.3575	26.4217	77.483	75.531	79.188	2.32449	2.26593	2.37564	77.483	214.686	75.531	79.188	1	71562	64.4058	48083.9	40489	139.675	139.675	108	45	30	50	118	134	108	45	30	50	118	134	57.257	74.588	61.301	2.563	57.257	74.588	61.301	2.563	0.296	0.296	0.974	0.998	0.666
294	VPH1-GFP	BY471_vphl_GFP_1208_2_5_pre_rec_7_multi_bin_CELL	BY471_vphl_GFP_1208_2_5_pre_rec_7_multi_bin_CELL.tiff_1	0.03	561417	16.8425	15.1583	68.901	70.163	63.194	2.06703	2.10489	1.89582	68.901	150	70.163	63.194	1	50000	45	33807.8	28776	119.925	119.925	106	28	35	32	113	76	106	28	35	32	113	76	45.667	62.841	51.027	3.343	45.667	62.841	51.027	3.343	0.285	0.285	0.923	0.997	0.658
295	VPH1-GFP	BY471_vphl_GFP_1208_2_5_pre_rec_8_multi_bin_CELL	BY471_vphl_GFP_1208_2_5_pre_rec_8_multi_bin_CELL.tiff_1	0.03	349854	10.4956	9.44606	60.44	62.246	55.182	1.8132	1.86738	1.65546	60.44	109.164	62.246	55.182	1	36388	32.7492	24654.3	21088	104.513	104.513	33	26	36	92	97	85	33	26	36	92	97	85	38.849	55.624	43.618	3.092	38.849	55.624	43.618	3.092	0.287	0.287	0.924	0.997	0.66
296	VPH1-GFP	BY471_vphl_GFP_1208_2_6_pre_rec_12_multi_bin_CELL	BY471_vphl_GFP_1208_2_6_pre_rec_12_multi_bin_CELL.tiff_1	0.03	1240140	37.2042	33.4838	98.851	81.228	79.788	2.96553	2.43684	2.39364	98.851	258.828	81.228	79.788	1	86276	77.6484	57869.7	48818	164.155	164.155	169	111	65	16	54	82	169	111	65	16	54	82	57.429	87.238	66.79	5.874	57.429	87.238	66.79	5.874	0.271	0.271	0.898	0.998	0.647
297	VPH1-GFP	BY471_vphl_GFP_1208_2_6_pre_rec_13_multi_bin_CELL	BY471_vphl_GFP_1208_2_6_pre_rec_13_multi_bin_CELL.tiff_1	0.03	865248	25.9574	23.3617	80.994	71.139	69.041	2.42982	2.13417	2.07123	80.994	198.324	71.139	69.041	1	66108	59.4972	44820.5	38213	136.184	136.184	149	63	52	16	67	81	149	63	52	16	67	81	51.081	70.604	58.91	3.989	51.081	70.604	58.91	3.989	0.293	0.293	0.94	0.998	0.664
298	VPH1-GFP	BY471_vphl_GFP_1208_2_6_pre_rec_16_multi_bin_CELL	BY471_vphl_GFP_1208_2_6_pre_rec_16_multi_bin_CELL.tiff_1	0.03	1067990	32.0397	28.8357	89.535	74.251	75.188	2.68605	2.22753	2.25564	89.535	229.314	74.251	75.188	1	76438	68.7942	51782.6	44038	156.595	156.595	18	91	51	161	54	103	18	91	51	161	54	103	52.93	79.332	63.549	6.368	52.93	79.332	63.549	6.368	0.289	0.289	0.929	0.998	0.661
299	VPH1-GFP	BY471_vphl_GFP_1208_2_6_pre_rec_17_multi_bin_CELL	BY471_vphl_GFP_1208_2_6_pre_rec_17_multi_bin_CELL.tiff_1	0.03	1008543	30.2563	27.2307	73.886	86.586	73.988	2.21658	2.59758	2.21964	73.886	220.626	86.586	73.988	1	73542	66.1878	49658.2	42178	143.739	143.739	91	18	56	59	152	97	91	18	56	59	152	97	53.608	74.356	62.035	4.377	53.608	74.356	62.035	4.377	0.289	0.289	0.939	0.998	0.661
300	VPH1-GFP	BY471_vphl_GFP_1208_2_6_pre_rec_19_multi_bin_CELL	BY471_vphl_GFP_1208_2_6_pre_rec_19_multi_bin_CELL.tiff_1	0.03	1332105	39.9631	35.9668	80.976	88.468	82.127	2.42928	2.65404	2.46381	80.976	267.432	88.468	82.127	1	89144	80.2296	59650.5	49892	149.298	149.298	109	133	28	53	56	143	109	133	28	53	56	143	58.902	77.19	68.013	3.344	58.902	77.19	68.013	3.344	0.283	0.283	0.946	0.998	0.657
301	VPH1-GFP	BY471_vphl_GFP_1208_2_6_pre_rec_1_multi_bin_CELL	BY471_vphl_GFP_1208_2_6_pre_rec_1_multi_bin_CELL.tiff_1	0.03	1347463	40.4239	36.3815	76.205	88.197	84.58	2.28615	2.64591	2.5374	76.205	271.656	88.197	84.58	1	90552	81.4968	60988.6	51567	170.98	170.98	56	154	33	65	26	146	56	154	33	65	26	146	57.229	88.127	69.072	7.348	57.229	88.127	69.072	7.348	0.277	0.277	0.905	0.998	0.652
302	VPH1-GFP	BY471_vphl_GFP_1208_2_6_pre_rec_20_multi_bin_CELL	BY471_vphl_GFP_1208_2_6_pre_rec_20_multi_bin_CELL.tiff_1	0.03	936625	28.0987	25.2889	73.028	88.904	71.75	2.19084	2.66712	2.1525	73.028	210.144	88.904	71.75	1	70048	63.0432	47165.3	39921	145.499	145.499	55	157	69	90	16	77	55	157	69	90	16	77	52.135	75.038	60.567	4.815	52.135	75.038	60.567	4.815	0.289	0.289	0.946	0.998	0.661
303	VPH1-GFP	BY471_vphl_GFP_1208_2_6_pre_rec_7_multi_bin_CELL	BY471_vphl_GFP_1208_2_6_pre_rec_7_multi_bin_CELL.tiff_1	0.03	774114	23.2234	20.9011	69.72	79.928	71.55	2.0916	2.39784	2.1465	69.72	189.186	79.928	71.55	1	63062	56.7558	42287.8	35396	145.503	145.503	56	20	47	73	151	108	56	20	47	73	151	108	47.311	79.941	57.436	6.675	47.311	79.941	57.436	6.675	0.27	0.27	0.896	0.997	0.647
304	VPH1-GFP	BY471_vphl_GFP_1208_2_6_pre_rec_8_multi_bin_CELL	BY471_vphl_GFP_1208_2_6_pre_rec_8_multi_bin_CELL.tiff_1	0.03	518669	15.5601	14.0041	62.557	72.528	60.544	1.87671	2.17584	1.81632	62.557	142.608	72.528	60.544	1	47536	42.7824	31969.3	26957	127.898	127.898	36	16	49	94	129	64	36	16	49	94	129	64	42.546	65.074	49.901	4.874	42.546	65.074	49.901	4.874	0.283	0.283	0.931	0.997	0.657
305	VPH1-GFP	BY471_vphl_GFP_1208_2_6_pre_rec_9_multi_bin_CELL	BY471_vphl_GFP_1208_2_6_pre_rec_9_multi_bin_CELL.tiff_1	0.03	1191850	35.7555	32.1799	74.859	91.259	74.94	2.24577	2.73777	2.2482	74.859	245.1	91.259	74.94	1	81700	73.53	55554	47556	157.041	157.041	74	162	42	77	20	109	74	162	42	77	20	109	57.074	79.01	65.777	5.95	57.074	79.01	65.777	5.95	0.295	0.295	0.937	0.998	0.665
306	VPH1-GFP	BY471_vphl_GFP_1208_2_7_pre_rec_11_multi_bin_CELL	BY471_vphl_GFP_1208_2_7_pre_rec_11_multi_bin_CELL.tiff_1	0.03	943399	28.302	25.4718	75.028	83.002	72.263	2.25084	2.49006	2.16789	75.028	211.692	83.002	72.263	1	70564	63.5076	47677.7	40469	146.137	146.137	48	146	58	106	20	104	48	146	58	106	20	104	49.826	77.186	60.846	5.306	49.826	77.186	60.846	5.306	0.286	0.286	0.929	0.998	0.659
307	VPH1-GFP	BY471_vphl_GFP_1208_2_7_pre_rec_13_multi_bin_CELL	BY471_vphl_GFP_1208_2_7_pre_rec_13_multi_bin_CELL.tiff_1	0.03	634606	19.0382	17.1344	70.674	70.579	65.942	2.12022	2.11737	1.97826	70.674	162.51	70.579	65.942	1	54170	48.753	36440	30721	130.384	130.384	114	112	55	20	22	63	114	112	55	20	22	63	44.905	70.26	53.24	4.07	44.905	70.26	53.24	4.07	0.287	0.287	0.941	0.997	0.659
308	VPH1-GFP	BY471_vphl_GFP_1208_2_7_pre_rec_15_multi_bin_CELL	BY471_vphl_GFP_1208_2_7_pre_rec_15_multi_bin_CELL.tiff_1	0.03	358402	10.7521	9.67685	56.826	63.126	60.646	1.70478	1.89378	1.81938	56.826	110.88	63.126	60.646	1	36960	33.264	25088.6	21494	105.532	105.532	72	99	30	38	24	96	72	99	30	38	24	96	38.878	56.011	43.919	3.426	38.878	56.011	43.919	3.426	0.288	0.288	0.92	0.997	0.66
309	VPH1-GFP	BY471_vphl_GFP_1208_2_7_pre_rec_16_multi_bin_CELL	BY471_vphl_GFP_1208_2_7_pre_rec_16_multi_bin_CELL.tiff_1	0.03	511169	15.3351	13.8016	62.158	75.897	63.108	1.86474	2.27691	1.89324	62.158	141.192	75.897	63.108	1	47064	42.3576	31560.4	26630	115.473	115.473	72	16	62	50	129	71	72	16	62	50	129	71	43.621	60.73	49.329	3.397	43.621	60.73	49.329	3.397	0.283	0.283	0.94	0.997	0.657
310	VPH1-GFP	BY471_vphl_GFP_1208_2_7_pre_rec_18_multi_bin_CELL	BY471_vphl_GFP_1208_2_7_pre_rec_18_multi_bin_CELL.tiff_1	0.03	1319935	39.5981	35.6382	77.809	88.279	78.828	2.33427	2.64837	2.36484	77.809	262.812	88.279	78.828	1	87604	78.8436	59773.6	51144	156.786	156.786	34	26	46	108	151	105	34	26	46	108	151	105	58.266	82.919	67.913	4.441	58.266	82.919	67.913	4.441	0.293	0.293	0.923	0.998	0.664
311	VPH1-GFP	BY471_vphl_GFP_1208_2_7_pre_rec_21_multi_bin_CELL	BY471_vphl_GFP_1208_2_7_pre_rec_21_multi_bin_CELL.tiff_1	0.03	1246257	37.3877	33.6489	78.664	76.724	88.481	2.35992	2.30172	2.65443	78.664	255.492	76.724	88.481	1	85164	76.6476	57884.3	49572	157.025	157.025	22	79	32	128	65	147	22	79	32	128	65	147	56.452	81.466	66.876	5.687	56.452	81.466	66.876	5.687	0.284	0.284	0.906	0.998	0.658
312	VPH1-GFP	BY471_vphl_GFP_1208_2_7_pre_rec_22_multi_bin_CELL	BY471_vphl_GFP_1208_2_7_pre_rec_22_multi_bin_CELL.tiff_1	0.03	1007244	30.2173	27.1956	76.226	83.132	78.989	2.28678	2.49396	2.36967	76.226	223.206	83.132	78.989	1	74402	66.9618	50199.4	42642	146.445	146.445	113	134	48	34	28	111	113	134	48	34	28	111	53.354	76.536	62.259	5.234	53.354	76.536	62.259	5.234	0.279	0.279	0.907	0.998	0.653
313	VPH1-GFP	BY471_vphl_GFP_1208_2_7_pre_rec_23_multi_bin_CELL	BY471_vphl_GFP_1208_2_7_pre_rec_23_multi_bin_CELL.tiff_1	0.03	570431	17.1129	15.4016	65.069	69.127	65.207	1.95207	2.07381	1.95621	65.069	149.814	69.127	65.207	1	49938	44.9442	33717.7	28560	118.794	118.794	34	120	47	94	24	83	34	120	47	94	24	83	46.321	62.328	51.203	2.912	46.321	62.328	51.203	2.912	0.296	0.296	0.96	0.997	0.666
314	VPH1-GFP	BY471_vphl_GFP_1208_2_7_pre_rec_2_multi_bin_CELL	BY471_vphl_GFP_1208_2_7_pre_rec_2_multi_bin_CELL.tiff_1	0.03	895256	26.8577	24.1719	66.391	83.275	71.061	1.99173	2.49825	2.13183	66.391	201.6	83.275	71.061	1	67200	60.48	45535.9	38776	135.698	135.698	62	149	58	72	16	83	62	149	58	72	16	83	50.391	68.556	59.515	4.028	50.391	68.556	59.515	4.028	0.299	0.299	0.96	0.998	0.668
315	VPH1-GFP	BY471_vphl_GFP_1208_2_7_pre_rec_5_multi_bin_CELL	BY471_vphl_GFP_1208_2_7_pre_rec_5_multi_bin_CELL.tiff_1	0.03	1095220	32.8566	29.5709	78.801	83.953	85.788	2.36403	2.51859	2.57364	78.801	238.638	83.953	85.788	1	79546	71.5914	53387.6	44936	165.702	165.702	132	60	16	42	119	142	132	60	16	42	119	142	52.967	91.048	64.476	6.541	52.967	91.048	64.476	6.541	0.27	0.27	0.892	0.998	0.646
316	VPH1-GFP	BY471_vphl_GFP_1208_2_7_pre_rec_7_multi_bin_CELL	BY471_vphl_GFP_1208_2_7_pre_rec_7_multi_bin_CELL.tiff_1	0.03	589624	17.6887	15.9198	70.883	64.401	67.322	2.12649	1.93203	2.01966	70.883	155.754	64.401	67.322	1	51918	46.7262	34904.5	29431	126.079	126.079	22	51	31	124	55	105	22	51	31	124	55	105	44.258	67.117	52.074	4.431	44.258	67.117	52.074	4.431	0.281	0.281	0.925	0.997	0.655
317	VPH1-GFP	BY471_vphl_GFP_1208_2_8_pre_rec_12_multi_bin_CELL	BY471_vphl_GFP_1208_2_8_pre_rec_12_multi_bin_CELL.tiff_1	0.03	655918	19.6775	17.7098	68.499	68.062	69.502	2.05497	2.04186	2.08506	68.499	166.932	68.062	69.502	1	55644	50.0796	37184.2	31048	136.931	136.931	28	18	32	105	107	102	28	18	32	105	107	102	48.16	74.517	54.077	4.702	48.16	74.517	54.077	4.702	0.282	0.282	0.946	0.997	0.656
318	VPH1-GFP	BY471_vphl_GFP_1208_2_8_pre_rec_14_multi_bin_CELL	BY471_vphl_GFP_1208_2_8_pre_rec_14_multi_bin_CELL.tiff_1	0.03	867800	26.034	23.4306	72.485	76.172	70.937	2.17455	2.28516	2.12811	72.485	199.368	76.172	70.937	1	66456	59.8104	44932.4	38243	140.815	140.815	106	121	34	34	32	116	106	121	34	34	32	116	52.472	73.99	59.091	4.062	52.472	73.99	59.091	4.062	0.29	0.29	0.939	0.998	0.662
319	VPH1-GFP	BY471_vphl_GFP_1208_2_8_pre_rec_16_multi_bin_CELL	BY471_vphl_GFP_1208_2_8_pre_rec_16_multi_bin_CELL.tiff_1	0.03	1443475	43.3043	38.9738	85.523	84.6	96.757	2.56569	2.538	2.90271	85.523	288.384	84.6	96.757	1	96128	86.5152	64315.6	53769	175.895	175.895	126	135	40	43	38	161	126	135	40	43	38	161	58.545	90.167	70.876	8.005	58.545	90.167	70.876	8.005	0.265	0.265	0.886	0.998	0.643
320	VPH1-GFP	BY471_vphl_GFP_1208_2_8_pre_rec_18_multi_bin_CELL	BY471_vphl_GFP_1208_2_8_pre_rec_18_multi_bin_CELL.tiff_1	0.03	1043746	31.3124	28.1811	78.524	84.307	76.774	2.35572	2.52921	2.30322	78.524	228.408	84.307	76.774	1	76136	68.5224	51090.4	42972	151.572	151.572	54	28	41	97	150	120	54	28	41	97	150	120	54.441	80.78	63.041	5.215	54.441	80.78	63.041	5.215	0.279	0.279	0.924	0.998	0.654
321	VPH1-GFP	BY471_vphl_GFP_1208_2_8_pre_rec_19_multi_bin_CELL	BY471_vphl_GFP_1208_2_8_pre_rec_19_multi_bin_CELL.tiff_1	0.03	789975	23.6992	21.3293	69.836	85.913	69.962	2.09508	2.57739	2.09886	69.836	189	85.913	69.962	1	63000	56.7	42071.9	35218	137.873	137.873	56	150	60	83	16	78	56	150	60	83	16	78	48.845	71.594	57.221	4.569	48.845	71.594	57.221	4.569	0.282	0.282	0.948	0.997	0.656
322	VPH1-GFP	BY471_vphl_GFP_1208_2_8_pre_rec_3_multi_bin_CELL	BY471_vphl_GFP_1208_2_8_pre_rec_3_multi_bin_CELL.tiff_1	0.03	1066688	32.0006	28.8006	78.179	73.955	85.525	2.34537	2.21865	2.56575	78.179	229.464	73.955	85.525	1	76488	68.8392	51841.5	44024	149.013	149.013	116	88	24	36	35	138	116	88	24	36	35	138	53.184	78.138	63.433	5.11	53.184	78.138	63.433	5.11	0.288	0.288	0.924	0.998	0.66
323	VPH1-GFP	BY471_vphl_GFP_1208_2_8_pre_rec_4_multi_bin_CELL	BY471_vphl_GFP_1208_2_8_pre_rec_4_multi_bin_CELL.tiff_1	0.03	1153697	34.6109	31.1498	76.527	89.513	76.075	2.29581	2.68539	2.28225	76.527	240.9	89.513	76.075	1	80300	72.27	54856.5	47122	160.708	160.708	61	26	27	108	159	104	61	26	27	108	159	104	56.32	81.752	65.12	5.66	56.32	81.752	65.12	5.66	0.291	0.291	0.912	0.998	0.662
324	VPH1-GFP	BY471_vphl_GFP_1208_2_8_pre_rec_5_multi_bin_CELL	BY471_vphl_GFP_1208_2_8_pre_rec_5_multi_bin_CELL.tiff_1	0.03	483553	14.5066	13.0559	65.201	63.023	64.33	1.95603	1.89069	1.9299	65.201	133.608	63.023	64.33	1	44536	40.0824	30124.6	25527	106.32	106.32	106	95	46	24	39	84	106	95	46	24	39	84	44.515	54.982	48.295	1.401	44.515	54.982	48.295	1.401	0.299	0.299	0.967	0.997	0.669
325	VPH1-GFP	BY471_vphl_GFP_1208_2_8_pre_rec_7_multi_bin_CELL	BY471_vphl_GFP_1208_2_8_pre_rec_7_multi_bin_CELL.tiff_1	0.03	965090	28.9527	26.0574	73.081	81.471	70.663	2.19243	2.44413	2.11989	73.081	213.12	81.471	70.663	1	71040	63.936	48437.6	41798	141.121	141.121	34	145	70	103	22	75	34	145	70	103	22	75	53.07	74.661	61.073	3.762	53.07	74.661	61.073	3.762	0.294	0.294	0.927	0.998	0.665
326	VPH1-GFP	BY471_vphl_GFP_1208_2_8_pre_rec_8_multi_bin_CELL	BY471_vphl_GFP_1208_2_8_pre_rec_8_multi_bin_CELL.tiff_1	0.03	583880	17.5164	15.7648	65.411	71.901	63.018	1.96233	2.15703	1.89054	65.411	152.184	71.901	63.018	1	50728	45.6552	34285.7	29112	118.638	118.638	81	125	61	46	12	70	81	125	61	46	12	70	45.083	63.354	51.556	2.756	45.083	63.354	51.556	2.756	0.295	0.295	0.957	0.997	0.666
327	VPH1-GFP	BY471_vphl_GFP_1208_2_9_pre_rec_0_multi_bin_CELL	BY471_vphl_GFP_1208_2_9_pre_rec_0_multi_bin_CELL.tiff_1	0.03	391879	11.7564	10.5807	54.999	64.921	60.586	1.64997	1.94763	1.81758	54.999	116.406	64.921	60.586	1	38802	34.9218	26192.2	22178	105.456	105.456	62	20	40	46	112	89	62	20	40	46	112	89	39.002	55.72	45.083	2.577	39.002	55.72	45.083	2.577	0.297	0.297	0.967	0.997	0.667
328	VPH1-GFP	BY471_vphl_GFP_1208_2_9_pre_rec_12_multi_bin_CELL	BY471_vphl_GFP_1208_2_9_pre_rec_12_multi_bin_CELL.tiff_1	0.03	761709	22.8513	20.5661	81.274	67.093	69.264	2.43822	2.01279	2.07792	81.274	183.504	67.093	69.264	1	61168	55.0512	41016.3	34476	135.414	135.414	18	75	52	147	55	88	18	75	52	147	55	88	49.313	69.42	56.551	4.681	49.313	69.42	56.551	4.681	0.287	0.287	0.951	0.998	0.659
329	VPH1-GFP	BY471_vphl_GFP_1208_2_9_pre_rec_15_multi_bin_CELL	BY471_vphl_GFP_1208_2_9_pre_rec_15_multi_bin_CELL.tiff_1	0.03	335550	10.0665	9.05985	57.819	57.726	59.844	1.73457	1.73178	1.79532	57.819	107.31	57.726	59.844	1	35770	32.193	24033.6	20255	103.697	103.697	79	16	30	37	91	88	79	16	30	37	91	88	38.621	55.658	43.026	2.933	38.621	55.658	43.026	2.933	0.278	0.278	0.917	0.997	0.653
330	VPH1-GFP	BY471_vphl_GFP_1208_2_9_pre_rec_16_multi_bin_CELL	BY471_vphl_GFP_1208_2_9_pre_rec_16_multi_bin_CELL.tiff_1	0.03	671925	20.1578	18.142	82.903	64.792	67.548	2.48709	1.94376	2.02644	82.903	170.202	64.792	67.548	1	56734	51.0606	38125.6	32150	134.663	134.663	144	53	44	22	74	97	144	53	44	22	74	97	45.057	70.567	54.586	6.105	45.057	70.567	54.586	6.105	0.28	0.28	0.921	0.997	0.654
331	VPH1-GFP	BY471_vphl_GFP_1208_2_9_pre_rec_19_multi_bin_CELL	BY471_vphl_GFP_1208_2_9_pre_rec_19_multi_bin_CELL.tiff_1	0.03	833290	24.9987	22.4988	70.746	77.268	77.263	2.12238	2.31804	2.31789	70.746	195.024	77.268	77.263	1	65008	58.5072	44018.6	37408	140.446	140.446	52	30	33	90	130	124	52	30	33	90	130	124	51.055	73.046	58.456	4.866	51.055	73.046	58.456	4.866	0.286	0.286	0.921	0.998	0.659
332	VPH1-GFP	BY471_vphl_GFP_1208_2_9_pre_rec_1_multi_bin_CELL	BY471_vphl_GFP_1208_2_9_pre_rec_1_multi_bin_CELL.tiff_1	0.03	750215	22.5065	20.2558	69.389	70.097	77.136	2.08167	2.10291	2.31408	69.389	179.25	70.097	77.136	1	59750	53.775	40559.3	34558	125.072	125.072	105	102	34	36	51	125	105	102	34	36	51	125	48.172	64.394	56.05	2.874	48.172	64.394	56.05	2.874	0.298	0.298	0.954	0.998	0.668
333	VPH1-GFP	BY471_vphl_GFP_1208_2_9_pre_rec_2_multi_bin_CELL	BY471_vphl_GFP_1208_2_9_pre_rec_2_multi_bin_CELL.tiff_1	0.03	1188048	35.6414	32.0773	80.153	76.981	82.694	2.40459	2.30943	2.48082	80.153	246.492	76.981	82.694	1	82164	73.9476	55614.7	47347	148.317	148.317	50	24	33	117	121	123	50	24	33	117	121	123	56.851	78.65	65.528	3.654	56.851	78.65	65.528	3.654	0.288	0.288	0.928	0.998	0.66
334	VPH1-GFP	BY471_vphl_GFP_1208_2_9_pre_rec_3_multi_bin_CELL	BY471_vphl_GFP_1208_2_9_pre_rec_3_multi_bin_CELL.tiff_1	0.03	378017	11.3405	10.2065	60.939	60.608	60.459	1.82817	1.81824	1.81377	60.939	114.948	60.608	60.459	1	38316	34.4844	25699.5	21576	104.019	104.019	28	43	28	96	79	98	28	43	28	96	79	98	39.664	54.561	44.626	2.368	39.664	54.561	44.626	2.368	0.287	0.287	0.952	0.997	0.66
335	VPH1-GFP	BY471_vphl_GFP_1208_2_9_pre_rec_4_multi_bin_CELL	BY471_vphl_GFP_1208_2_9_pre_rec_4_multi_bin_CELL.tiff_1	0.03	1108819	33.2646	29.9381	81.461	77.25	81.509	2.44383	2.3175	2.44527	81.461	234.162	77.25	81.509	1	78054	70.2486	53034.8	45390	150.947	150.947	57	34	26	122	122	130	57	34	26	122	122	130	58.421	77.443	64.031	3.492	58.421	77.443	64.031	3.492	0.292	0.292	0.932	0.998	0.664
336	VPH1-GFP	BY471_vphl_GFP_1360_4_pre_rec_13_multi_bin_CELL	BY471_vphl_GFP_1360_4_pre_rec_13_multi_bin_CELL.tiff_1	0.03	698498	20.9549	18.8594	67.788	77.323	71.104	2.03364	2.31969	2.13312	67.788	176.916	77.323	71.104	1	58972	53.0748	39452.9	33131	138.051	138.051	32	16	53	99	128	98	32	16	53	99	128	98	46.119	73.302	55.336	5.441	46.119	73.302	55.336	5.441	0.269	0.269	0.899	0.997	0.646
337	VPH1-GFP	BY471_vphl_GFP_1360_4_pre_rec_17_multi_bin_CELL	BY471_vphl_GFP_1360_4_pre_rec_17_multi_bin_CELL.tiff_1	0.03	635601	19.068	17.1612	71.24	67.712	67.197	2.1372	2.03136	2.01591	71.24	162.672	67.712	67.197	1	54224	48.8016	36315.8	30508	125.04	125.04	28	32	38	115	103	93	28	32	38	115	103	93	45.983	63.346	53.253	3.747	45.983	63.346	53.253	3.747	0.287	0.287	0.954	0.997	0.659
338	VPH1-GFP	BY471_vphl_GFP_1360_4_pre_rec_18_multi_bin_CELL	BY471_vphl_GFP_1360_4_pre_rec_18_multi_bin_CELL.tiff_1	0.03	1038529	31.1559	28.0403	88.378	77.506	80.405	2.65134	2.32518	2.41215	88.378	234.504	77.506	80.405	1	78168	70.3512	52527.1	44454	161.533	161.533	33	111	26	132	37	130	33	111	26	132	37	130	49.507	84.689	63.947	9.088	49.507	84.689	63.947	9.088	0.255	0.255	0.842	0.997	0.634
339	VPH1-GFP	BY471_vphl_GFP_1360_4_pre_rec_1_multi_bin_CELL	BY471_vphl_GFP_1360_4_pre_rec_1_multi_bin_CELL.tiff_1	0.03	831384	24.9415	22.4474	69.587	70.59	80.633	2.08761	2.1177	2.41899	69.587	206.844	70.59	80.633	1	68948	62.0532	46466.8	39353	166.166	166.166	53	80	18	90	49	177	53	80	18	90	49	177	50.123	100.843	59.796	9.225	50.123	100.843	59.796	9.225	0.239	0.239	0.779	0.997	0.62
340	VPH1-GFP	BY471_vphl_GFP_1360_4_pre_rec_23_multi_bin_CELL	BY471_vphl_GFP_1360_4_pre_rec_23_multi_bin_CELL.tiff_1	0.03	577609	17.3283	15.5954	63.369	64.327	73.247	1.90107	1.92981	2.19741	63.369	153.618	64.327	73.247	1	51206	46.0854	34181.5	28493	124.334	124.334	29	54	16	94	79	119	29	54	16	94	79	119	45.564	67.566	51.587	3.528	45.564	67.566	51.587	3.528	0.281	0.281	0.945	0.997	0.655
341	VPH1-GFP	BY471_vphl_GFP_1360_4_pre_rec_24_multi_bin_CELL	BY471_vphl_GFP_1360_4_pre_rec_24_multi_bin_CELL.tiff_1	0.03	756503	22.6951	20.4256	72.401	75.513	69.527	2.17203	2.26539	2.08581	72.401	182.346	75.513	69.527	1	60782	54.7038	40576.6	33937	127.867	127.867	56	14	60	91	135	82	56	14	60	91	135	82	51.88	64.371	56.234	2.48	51.88	64.371	56.234	2.48	0.288	0.288	0.969	0.998	0.661
342	VPH1-GFP	BY471_vphl_GFP_1360_4_pre_rec_25_multi_bin_CELL	BY471_vphl_GFP_1360_4_pre_rec_25_multi_bin_CELL.tiff_1	0.03	542465	16.2739	14.6466	64.199	65.026	70.321	1.92597	1.95078	2.10963	64.199	147.216	65.026	70.321	1	49072	44.1648	33116.2	28217	117.452	117.452	45	48	20	86	81	125	45	48	20	86	81	125	43.763	61.109	50.341	2.947	43.763	61.109	50.341	2.947	0.282	0.282	0.916	0.997	0.655
344	VPH1-GFP	BY471_vphl_GFP_1360_4_pre_rec_3_multi_bin_CELL	BY471_vphl_GFP_1360_4_pre_rec_3_multi_bin_CELL.tiff_1	0.03	891398	26.7419	24.0677	66.433	61.901	82.577	1.99299	1.85703	2.47731	66.433	205.122	61.901	82.577	1	68374	61.5366	46087	39120	139.478	139.478	67	73	16	60	54	154	67	73	16	60	54	154	50.02	72.146	59.552	4.274	50.02	72.146	59.552	4.274	0.281	0.281	0.918	0.998	0.655
345	VPH1-GFP	BY471_vphl_GFP_1360_4_pre_rec_4_multi_bin_CELL	BY471_vphl_GFP_1360_4_pre_rec_4_multi_bin_CELL.tiff_1	0.03	460561	13.8168	12.4351	61.493	61.671	64.623	1.84479	1.85013	1.93869	61.493	129.666	61.671	64.623	1	43222	38.8998	29320.5	24998	109.018	109.018	89	87	30	29	34	104	89	87	30	29	34	104	42.419	58.069	47.621	2.463	42.419	58.069	47.621	2.463	0.297	0.297	0.952	0.997	0.667
346	VPH1-GFP	BY471_vphl_GFP_1360_4_pre_rec_6_multi_bin_CELL	BY471_vphl_GFP_1360_4_pre_rec_6_multi_bin_CELL.tiff_1	0.03	736249	22.0875	19.8787	75.44	68.299	71.063	2.2632	2.04897	2.13189	75.44	178.86	68.299	71.063	1	59620	53.658	40139.9	33823	133.735	133.735	134	59	36	22	80	106	134	59	36	22	80	106	48.106	68.885	55.951	4.107	48.106	68.885	55.951	4.107	0.289	0.289	0.948	0.998	0.661
429	VPH1-GFP	vphGFP_wt_1475_11_pre_rec_0_multi_bin_CELL	vphGFP_wt_1475_11_pre_rec_0_multi_bin_CELL.tiff_1	0.03	772331	27.271	20.8529	67.344	84.181	72.929	2.37792	2.97243	2.57512	67.344	221.274	84.181	72.929	1	62666	56.3994	41939	35139	146.322	146.322	89	140	20	44	24	97	89	140	20	44	24	97	49.169	79.914	57.186	5.763	49.169	79.914	57.186	5.763	0.274	0.274	0.915	0.997	0.65
431	VPH1-GFP	vphGFP_wt_1475_11_pre_rec_2_multi_bin_CELL	vphGFP_wt_1475_11_pre_rec_2_multi_bin_CELL.tiff_1	0.03	693399	24.4839	18.7218	69.641	67.535	74.039	2.45902	2.38466	2.61432	69.641	202.376	67.535	74.039	1	57314	51.5826	38694.9	32799	123.041	123.041	42	52	20	99	73	127	42	52	20	99	73	127	49.26	62.655	54.66	3.072	49.26	62.655	54.66	3.072	0.289	0.289	0.939	0.997	0.661
432	VPH1-GFP	vphGFP_wt_1475_13_pre_rec_0_multi_bin_CELL	vphGFP_wt_1475_13_pre_rec_0_multi_bin_CELL.tiff_1	0.03	826468	29.1826	22.3146	77.457	73.263	72.947	2.73501	2.58692	2.57576	77.457	229.932	73.263	72.947	1	65118	58.6062	43621.6	36653	135.624	135.624	38	102	28	115	45	124	38	102	28	115	45	124	50.991	70.009	58.233	4.389	50.991	70.009	58.233	4.389	0.28	0.28	0.931	0.997	0.654
433	VPH1-GFP	vphGFP_wt_1475_13_pre_rec_2_multi_bin_CELL	vphGFP_wt_1475_13_pre_rec_2_multi_bin_CELL.tiff_1	0.03	643026	22.7052	17.3617	65.361	76.341	68.405	2.3079	2.6956	2.41538	65.361	192.475	76.341	68.405	1	54510	49.059	36515.7	30681	124.149	124.149	57	131	41	69	18	91	57	131	41	69	18	91	42.886	62.67	53.289	3.308	42.886	62.67	53.289	3.308	0.289	0.289	0.96	0.997	0.661
434	VPH1-GFP	vphGFP_wt_1475_14_pre_rec_4_multi_bin_CELL	vphGFP_wt_1475_14_pre_rec_4_multi_bin_CELL.tiff_1	0.03	506084	17.8698	13.6643	70.364	63.072	62.729	2.48455	2.22707	2.21496	70.364	164.107	63.072	62.729	1	46476	41.8284	31410.5	26745	119.812	119.812	125	87	45	18	46	80	125	87	45	18	46	80	44.095	62.329	49.336	3.926	44.095	62.329	49.336	3.926	0.289	0.289	0.935	0.997	0.661
435	VPH1-GFP	vphGFP_wt_1475_15_pre_rec_1_multi_bin_CELL	vphGFP_wt_1475_15_pre_rec_1_multi_bin_CELL.tiff_1	0.03	507102	17.9058	13.6918	64.103	65.973	64.728	2.26348	2.32951	2.28555	64.103	163.33	65.973	64.728	1	46256	41.6304	31138.4	26335	113.093	113.093	50	28	30	80	109	103	50	28	30	80	109	103	45.998	59.739	49.153	1.906	45.998	59.739	49.153	1.906	0.294	0.294	0.963	0.997	0.665
436	VPH1-GFP	vphGFP_wt_1475_15_pre_rec_2_multi_bin_CELL	vphGFP_wt_1475_15_pre_rec_2_multi_bin_CELL.tiff_1	0.03	823953	29.0938	22.2467	69.293	85.426	75.296	2.44674	3.01639	2.6587	69.293	232.425	85.426	75.296	1	65824	59.2416	43757.7	36468	138.6	138.6	82	146	43	67	18	94	82	146	43	67	18	94	48.901	71.655	58.366	5.517	48.901	71.655	58.366	5.517	0.269	0.269	0.916	0.997	0.646
437	VPH1-GFP	vphGFP_wt_1475_15_pre_rec_3_multi_bin_CELL	vphGFP_wt_1475_15_pre_rec_3_multi_bin_CELL.tiff_1	0.03	728806	25.7341	19.6778	62.977	85.998	65.998	2.22372	3.03659	2.33039	62.977	208.604	85.998	65.998	1	59078	53.1702	40331	34592	140.506	140.506	69	154	60	56	16	83	69	154	60	56	16	83	46.274	72.447	56.018	6.683	46.274	72.447	56.018	6.683	0.291	0.291	0.916	0.998	0.663
438	VPH1-GFP	vphGFP_wt_1475_15_pre_rec_6_multi_bin_CELL	vphGFP_wt_1475_15_pre_rec_6_multi_bin_CELL.tiff_1	0.03	454177	16.037	12.2628	61.085	64.995	62.152	2.15691	2.29497	2.19459	61.085	151.96	64.995	62.152	1	43036	38.7324	28820.4	24210	109.128	109.128	33	108	38	90	26	82	33	108	38	90	26	82	43.062	56.759	47.435	2.59	43.062	56.759	47.435	2.59	0.293	0.293	0.975	0.997	0.664
439	VPH1-GFP	vphGFP_wt_1475_18_pre_rec_14_multi_bin_CELL	vphGFP_wt_1475_18_pre_rec_14_multi_bin_CELL.tiff_1	0.03	596996	21.0799	16.1189	66.957	68.394	70.308	2.36425	2.41499	2.48258	66.957	183.492	68.394	70.308	1	51966	46.7694	34684.8	28930	124.109	124.109	90	30	24	43	105	111	90	30	24	43	105	111	46.359	64.417	52.207	4.022	46.359	64.417	52.207	4.022	0.287	0.287	0.966	0.997	0.66
440	VPH1-GFP	vphGFP_wt_1475_2_pre_rec_0_multi_bin_CELL	vphGFP_wt_1475_2_pre_rec_0_multi_bin_CELL.tiff_1	0.03	918249	27.5475	24.7927	75.019	75.092	79.174	2.25057	2.25276	2.37522	75.019	207.888	75.092	79.174	1	69296	62.3664	46350.4	38823	140.616	140.616	112	54	24	36	100	133	112	54	24	36	100	133	53.459	71.131	60.259	4.362	53.459	71.131	60.259	4.362	0.287	0.287	0.958	0.998	0.659
441	VPH1-GFP	vphGFP_wt_1475_3_pre_rec_0_multi_bin_CELL	vphGFP_wt_1475_3_pre_rec_0_multi_bin_CELL.tiff_1	0.03	1026800	30.804	27.7236	79.617	82.334	72.489	2.38851	2.47002	2.17467	79.617	225.174	82.334	72.489	1	75058	67.5522	50687.1	42906	151.658	151.658	130	140	49	32	30	85	130	140	49	32	30	85	55.088	80.141	62.778	5.345	55.088	80.141	62.778	5.345	0.282	0.282	0.916	0.998	0.656
442	VPH1-GFP	vphGFP_wt_1475_5_pre_rec_3_multi_bin_CELL	vphGFP_wt_1475_5_pre_rec_3_multi_bin_CELL.tiff_1	0.03	1316653	39.4996	35.5496	87.65	77.475	83.86	2.6295	2.32425	2.5158	87.65	268.416	77.475	83.86	1	89472	80.5248	60372.3	51103	160.418	160.418	24	28	63	151	107	121	24	28	63	151	107	121	58.491	83.906	68.113	5.493	58.491	83.906	68.113	5.493	0.274	0.274	0.891	0.998	0.649
443	VPH1-GFP	vphGFP_wt_1475_5_pre_rec_6_multi_bin_CELL	vphGFP_wt_1475_5_pre_rec_6_multi_bin_CELL.tiff_1	0.03	1186825	35.6048	32.0443	89.237	76.592	78.55	2.67711	2.29776	2.3565	89.237	246.558	76.592	78.55	1	82186	73.9674	55444.6	46892	150.193	150.193	163	88	83	16	58	90	163	88	83	16	58	90	58.242	77.128	65.521	4.417	58.242	77.128	65.521	4.417	0.287	0.287	0.935	0.998	0.66
444	VPH1-GFP	vphGFP_wt_1475_6_pre_rec_0_multi_bin_CELL	vphGFP_wt_1475_6_pre_rec_0_multi_bin_CELL.tiff_1	0.03	1122269	33.6681	30.3013	77.716	79.609	84.374	2.33148	2.38827	2.53122	77.716	237.672	79.609	84.374	1	79224	71.3016	52999.5	44379	144.516	144.516	93	115	22	55	44	142	93	115	22	55	44	142	57.147	73.326	64.33	3.867	57.147	73.326	64.33	3.867	0.286	0.286	0.957	0.998	0.659
445	VPH1-GFP	vphGFP_wt_1475_7_pre_rec_0_multi_bin_CELL	vphGFP_wt_1475_7_pre_rec_0_multi_bin_CELL.tiff_1	0.03	1086942	32.6083	29.3474	76.228	74.493	76.829	2.28684	2.23479	2.30487	76.228	231.288	74.493	76.829	1	77096	69.3864	52269	44683	153.948	153.948	101	21	16	61	121	126	101	21	16	61	121	126	58.236	84.707	63.615	3.126	58.236	84.707	63.615	3.126	0.292	0.292	0.936	0.998	0.663
446	VPH1-GFP	vphGFP_wt_1475_7_pre_rec_2_multi_bin_CELL	vphGFP_wt_1475_7_pre_rec_2_multi_bin_CELL.tiff_1	0.03	1203812	36.1144	32.5029	79.19	82.871	85.008	2.3757	2.48613	2.55024	79.19	251.64	82.871	85.008	1	83880	75.492	56137.8	47174	159.69	159.69	30	139	44	126	38	122	30	139	44	126	38	122	58.396	85.158	66.19	5.614	58.396	85.158	66.19	5.614	0.278	0.278	0.926	0.998	0.652
447	VPH1-GFP	vphGFP_wt_1475_9_pre_rec_0_multi_bin_CELL	vphGFP_wt_1475_9_pre_rec_0_multi_bin_CELL.tiff_1	0.03	1343315	40.2995	36.2695	82.145	92.578	79.774	2.46435	2.77734	2.39322	82.145	268.194	92.578	79.774	1	89398	80.4582	60522.5	51605	163.832	163.832	102	24	43	73	164	123	102	24	43	73	164	123	59.834	83.984	68.554	5.859	59.834	83.984	68.554	5.859	0.286	0.286	0.921	0.998	0.659
362	vac14	VaCL4_1361_11_pre_rec_0_multi_bin_CELL	VaCL4_1361_11_pre_rec_0_multi_bin_CELL.tiff_1	0.03023	1544897	46.7022	42.679	86.348	92.804	84.042	2.6103	2.80546	2.54059	86.348	296.593	92.804	84.042	1	98112	89.6599	66793.4	57392	164.66	164.66	64	165	49	120	24	113	64	165	49	120	24	113	63.567	83.456	71.635	4.783	63.567	83.456	71.635	4.783	0.286	0.286	0.906	0.998	0.659
363	vac14	VaCL4_1361_11_pre_rec_1_multi_bin_CELL	VaCL4_1361_11_pre_rec_1_multi_bin_CELL.tiff_1	0.03023	970911	29.3506	26.8222	77.891	82.014	75.67	2.35464	2.47928	2.2875	77.891	217.868	82.014	75.67	1	72070	65.8614	48515.1	41028	149.78	149.78	113	150	77	36	22	88	113	150	77	36	22	88	52.16	76.588	61.329	4.696	52.16	76.588	61.329	4.696	0.285	0.285	0.934	0.998	0.658
364	vac14	VaCL4_1361_11_pre_rec_2_multi_bin_CELL	VaCL4_1361_11_pre_rec_2_multi_bin_CELL.tiff_1	0.03023	943664	28.527	26.0694	73.453	83.555	74.427	2.22048	2.52587	2.24993	73.453	214.307	83.555	74.427	1	70892	64.7849	47645.2	40221	144.475	144.475	50	20	54	97	150	96	50	20	54	97	150	96	52.639	73.763	60.878	5.11	52.639	73.763	60.878	5.11	0.283	0.283	0.931	0.998	0.656
366	vac14	VaCL4_1361_11_pre_rec_4_multi_bin_CELL	VaCL4_1361_11_pre_rec_4_multi_bin_CELL.tiff_1	0.03023	808131	24.4298	22.3252	76.862	73.161	72.469	2.32354	2.21166	2.19074	76.862	191.398	73.161	72.469	1	63314	57.8597	42385.4	35590	128.133	128.133	129	83	44	16	63	101	129	83	44	16	63	101	54.181	67.981	57.421	1.713	54.181	67.981	57.421	1.713	0.291	0.291	0.97	0.998	0.663
367	vac14	VaCL4_1361_12_pre_rec_0_multi_bin_CELL	VaCL4_1361_12_pre_rec_0_multi_bin_CELL.tiff_1	0.03023	1232594	37.2613	34.0514	79.555	90.47	80.36	2.40495	2.73491	2.42928	79.555	254.899	90.47	80.36	1	84320	77.0561	56543.9	47503	156.317	156.317	95	20	42	70	157	113	95	20	42	70	157	113	59.908	81.707	66.388	4.031	59.908	81.707	66.388	4.031	0.287	0.287	0.95	0.998	0.659
368	vac14	VaCL4_1361_12_pre_rec_2_multi_bin_CELL	VaCL4_1361_12_pre_rec_2_multi_bin_CELL.tiff_1	0.03023	1021399	30.8769	28.2169	77.645	75.377	79.472	2.34721	2.27865	2.40244	77.645	222.07	75.377	79.472	1	73460	67.1316	49876.5	42752	133.008	133.008	40	90	26	119	61	129	40	90	26	119	61	129	56.01	67.009	62.082	1.756	56.01	67.009	62.082	1.756	0.298	0.298	0.951	0.998	0.668
369	vac14	VaCL4_1361_14_pre_rec_0_multi_bin_CELL	VaCL4_1361_14_pre_rec_0_multi_bin_CELL.tiff_1	0.03023	1083912	32.7667	29.9439	79.551	81.194	77.199	2.40483	2.45449	2.33373	79.551	232.565	81.194	77.199	1	76932	70.3045	51891.1	43848	143.119	143.119	36	30	65	129	133	100	36	30	65	129	133	100	57.491	75.16	63.476	2.915	57.491	75.16	63.476	2.915	0.292	0.292	0.951	0.998	0.663
370	vac14	VaCL4_1361_14_pre_rec_1_multi_bin_CELL	VaCL4_1361_14_pre_rec_1_multi_bin_CELL.tiff_1	0.03023	1303317	39.3993	36.0051	80.063	81.977	87.315	2.4203	2.47816	2.63953	80.063	265.994	81.977	87.315	1	87990	80.4099	59431.9	50615	163.835	163.835	77	139	24	97	40	153	77	139	24	97	40	153	59.366	85.263	67.893	5.505	59.366	85.263	67.893	5.505	0.282	0.282	0.915	0.998	0.656
371	vac14	VaCL4_1361_15_pre_rec_1_multi_bin_CELL	VaCL4_1361_15_pre_rec_1_multi_bin_CELL.tiff_1	0.03023	1056863	31.949	29.1967	78.874	79.677	76.076	2.38436	2.40864	2.29978	78.874	227.596	79.677	76.076	1	75288	68.8022	50778.6	42915	143.59	143.59	120	123	27	44	42	118	120	123	27	44	42	118	58.719	77.308	62.918	2.619	58.719	77.308	62.918	2.619	0.296	0.296	0.965	0.998	0.666
372	vac14	VaCL4_1361_16_pre_rec_0_multi_bin_CELL	VaCL4_1361_16_pre_rec_0_multi_bin_CELL.tiff_1	0.03023	1043133	31.5339	28.8174	77.113	84.814	77.468	2.33113	2.56393	2.34186	77.113	226.882	84.814	77.468	1	75052	68.5865	50355.2	42341	139.496	139.496	85	143	46	64	26	119	85	143	46	64	26	119	58.533	73.185	62.593	2.563	58.533	73.185	62.593	2.563	0.291	0.291	0.964	0.998	0.663
373	vac14	VaCL4_1361_17_pre_rec_0_multi_bin_CELL	VaCL4_1361_17_pre_rec_0_multi_bin_CELL.tiff_1	0.03023	865298	26.158	23.9045	71.493	72.298	81.058	2.16123	2.18557	2.45038	71.493	200.346	72.298	81.058	1	66274	60.5647	44519.5	37414	138.996	138.996	96	98	22	46	54	144	96	98	22	46	54	144	50.101	70.331	59.036	4.671	50.101	70.331	59.036	4.671	0.291	0.291	0.96	0.998	0.663
374	vac14	VaCL4_1361_17_pre_rec_1_multi_bin_CELL	VaCL4_1361_17_pre_rec_1_multi_bin_CELL.tiff_1	0.03023	2314914	69.9799	63.9513	102.464	98.42	92.052	3.09749	2.97524	2.78273	102.464	388.353	98.42	92.052	1	128466	117.399	86841.6	73859	188.955	188.955	180	48	81	26	156	99	180	48	81	26	156	99	74.573	95.971	82.01	5.032	74.573	95.971	82.01	5.032	0.286	0.286	0.925	0.998	0.659
375	vac14	VaCL4_1361_18_pre_rec_0_multi_bin_CELL	VaCL4_1361_18_pre_rec_0_multi_bin_CELL.tiff_1	0.03023	837325	25.3123	23.1318	73.364	73.381	74.398	2.21779	2.21831	2.24905	73.364	195.08	73.381	74.398	1	64532	58.9728	43123.3	36109	125.367	125.367	42	63	24	107	89	128	42	63	24	107	89	128	52.13	65.182	58.069	1.664	52.13	65.182	58.069	1.664	0.295	0.295	0.989	0.998	0.666
376	vac14	VaCL4_1361_19_pre_rec_0_multi_bin_CELL	VaCL4_1361_19_pre_rec_0_multi_bin_CELL.tiff_1	0.03023	2634389	79.6376	72.777	98.117	99.357	105.586	2.96608	3.00356	3.19186	98.117	424.967	99.357	105.586	1	140578	128.468	94524.1	79965	208.031	208.031	46	140	30	158	62	187	46	140	30	158	62	187	76.99	107.748	85.884	6.374	76.99	107.748	85.884	6.374	0.283	0.283	0.929	0.998	0.656
377	vac14	VaCL4_1361_19_pre_rec_1_multi_bin_CELL	VaCL4_1361_19_pre_rec_1_multi_bin_CELL.tiff_1	0.03023	992454	30.0019	27.4173	82.202	73.203	77.096	2.48497	2.21293	2.33061	82.202	221.326	73.203	77.096	1	73214	66.9068	49328	41696	145.777	145.777	14	66	41	145	77	104	14	66	41	145	77	104	55.726	77.5	61.802	3.885	55.726	77.5	61.802	3.885	0.284	0.284	0.928	0.998	0.657
378	vac14	VaCL4_1361_20_pre_rec_0_multi_bin_CELL	VaCL4_1361_20_pre_rec_0_multi_bin_CELL.tiff_1	0.03023	2147490	64.9186	59.3261	104.099	93.731	93.017	3.14691	2.83349	2.8119	104.099	372.681	93.731	93.017	1	123282	112.662	83610.6	71342	192.715	192.715	201	109	68	18	96	127	201	109	68	18	96	127	67.636	101.867	80.274	7.154	67.636	101.867	80.274	7.154	0.278	0.278	0.892	0.998	0.653
379	vac14	VaCL4_1361_20_pre_rec_3_multi_bin_CELL	VaCL4_1361_20_pre_rec_3_multi_bin_CELL.tiff_1	0.03023	1877727	56.7637	51.8737	99.671	88.239	88.565	3.01305	2.66746	2.67732	99.671	337.893	88.239	88.565	1	111774	102.145	76096.1	65334	171.117	171.117	178	61	82	16	115	93	178	61	82	16	115	93	69.695	91.955	76.308	3.875	69.695	91.955	76.308	3.875	0.286	0.286	0.905	0.998	0.659
380	vac14	VaCL4_1361_23_pre_rec_2_multi_bin_CELL	VaCL4_1361_23_pre_rec_2_multi_bin_CELL.tiff_1	0.03023	1727545	52.2237	47.7248	94.673	91.185	88.543	2.86196	2.75652	2.67665	94.673	320.13	91.185	88.543	1	105898	96.7752	71529.9	60770	165.006	165.006	163	50	74	16	123	91	163	50	74	16	123	91	67.04	84.898	74.263	4.093	67.04	84.898	74.263	4.093	0.284	0.284	0.922	0.998	0.657
381	vac14	VaCL4_1361_24_pre_rec_4_multi_bin_CELL	VaCL4_1361_24_pre_rec_4_multi_bin_CELL.tiff_1	0.03023	909262	27.487	25.1191	76.35	76.627	74.152	2.30806	2.31643	2.24161	76.35	208.345	76.627	74.152	1	68920	62.9827	46219.2	38795	136.532	136.532	118	28	43	38	124	98	118	28	43	38	124	98	55.168	71.24	59.94	3.335	55.168	71.24	59.94	3.335	0.286	0.286	0.947	0.998	0.659
382	vac14	VaCL4_1361_25_pre_rec_1_multi_bin_CELL	VaCL4_1361_25_pre_rec_1_multi_bin_CELL.tiff_1	0.03023	1309123	39.5748	36.1655	80.669	83.854	85.348	2.43862	2.53491	2.58007	80.669	262.838	83.854	85.348	1	86946	79.4559	58741.1	49778	157.455	157.455	79	140	36	69	24	142	79	140	36	69	24	142	61.133	83.236	67.72	4.158	61.133	83.236	67.72	4.158	0.295	0.295	0.956	0.998	0.666
383	vac14	VaCL4_1361_25_pre_rec_2_multi_bin_CELL	VaCL4_1361_25_pre_rec_2_multi_bin_CELL.tiff_1	0.03023	808784	24.4495	22.3433	72.657	70.462	74.536	2.19642	2.13007	2.25322	72.657	191.737	70.462	74.536	1	63426	57.962	42473.8	35617	126.369	126.369	53	59	14	90	85	132	53	59	14	90	85	132	53.536	64.77	57.456	1.886	53.536	64.77	57.456	1.886	0.29	0.29	0.966	0.998	0.662
384	vac14	VaCL4_1361_26_pre_rec_1_multi_bin_CELL	VaCL4_1361_26_pre_rec_1_multi_bin_CELL.tiff_1	0.03023	921449	27.8554	25.4557	72.695	79.427	73.096	2.19757	2.40108	2.20969	72.695	211.187	79.427	73.096	1	69860	63.8418	46945.7	39593	147.245	147.245	36	138	41	107	26	105	36	138	41	107	26	105	52.616	76.233	60.604	5.572	52.616	76.233	60.604	5.572	0.282	0.282	0.928	0.998	0.655
385	vac14	VaCL4_1361_27_pre_rec_4_multi_bin_CELL	VaCL4_1361_27_pre_rec_4_multi_bin_CELL.tiff_1	0.03023	833930	25.2097	23.038	71.708	76.096	73.067	2.16773	2.30038	2.20882	71.708	194.699	76.096	73.067	1	64406	58.8576	43596.3	37209	129.688	129.688	99	22	63	36	133	86	99	22	63	36	133	86	54.632	68.413	58.043	1.886	54.632	68.413	58.043	1.886	0.294	0.294	0.949	0.998	0.665
386	vac14	VaCL4_1361_29_pre_rec_0_multi_bin_CELL	VaCL4_1361_29_pre_rec_0_multi_bin_CELL.tiff_1	0.03023	1418033	42.8671	39.1743	85.301	90.378	80.194	2.57865	2.73213	2.42426	85.301	279.138	90.378	80.194	1	92338	84.3833	62742.7	53758	164.59	164.59	147	134	43	22	46	104	147	134	43	22	46	104	62.225	84.22	69.719	5.066	62.225	84.22	69.719	5.066	0.289	0.289	0.921	0.998	0.661
387	vac14	VaCL4_1361_29_pre_rec_1_multi_bin_CELL	VaCL4_1361_29_pre_rec_1_multi_bin_CELL.tiff_1	0.03023	1031328	31.177	28.4912	82.642	74.228	76.259	2.49827	2.24391	2.30531	82.642	225.038	74.228	76.259	1	74442	68.029	50314	42460	139.392	139.392	22	94	49	143	52	104	22	94	49	143	52	104	53.67	70.125	62.395	3.378	53.67	70.125	62.395	3.378	0.292	0.292	0.944	0.998	0.663
388	vac14	VaCL4_1361_29_pre_rec_3_multi_bin_CELL	VaCL4_1361_29_pre_rec_3_multi_bin_CELL.tiff_1	0.03023	1187968	35.9123	32.8185	75.284	77.923	92.558	2.27584	2.35561	2.79803	75.284	248.188	77.923	92.558	1	82100	75.0273	55086.8	46397	156.231	156.231	69	104	16	81	62	166	69	104	16	81	62	166	58.318	81.122	65.562	4.892	58.318	81.122	65.562	4.892	0.288	0.288	0.955	0.998	0.661
389	vac14	VaCL4_1361_29_pre_rec_5_multi_bin_CELL	VaCL4_1361_29_pre_rec_5_multi_bin_CELL.tiff_1	0.03023	1025554	31.0025	28.3317	74.991	77.419	82.766	2.26698	2.34038	2.50202	74.991	224.083	77.419	82.766	1	74126	67.7403	50111.3	42584	145.52	145.52	81	33	22	67	117	140	81	33	22	67	117	140	54.774	75.553	62.375	3.963	54.774	75.553	62.375	3.963	0.292	0.292	0.945	0.998	0.663
390	vac14	VaCL4_1361_2_pre_rec_10_multi_bin_CELL	VaCL4_1361_2_pre_rec_10_multi_bin_CELL.tiff_1	0.03023	801207	24.2205	22.134	79.167	70.988	71.638	2.39322	2.14597	2.16562	79.167	191.561	70.988	71.638	1	63368	57.909	42728.7	36235	128.285	128.285	20	62	46	138	80	93	20	62	46	138	80	93	51.915	67.234	57.333	2.952	51.915	67.234	57.333	2.952	0.285	0.285	0.931	0.998	0.658
391	vac14	VaCL4_1361_2_pre_rec_11_multi_bin_CELL	VaCL4_1361_2_pre_rec_11_multi_bin_CELL.tiff_1	0.03023	840663	25.4132	23.224	83.775	70.296	70.435	2.53252	2.12505	2.12925	83.775	198.085	70.296	70.435	1	65526	59.8811	44328.9	37657	137.935	137.935	21	79	33	145	66	92	21	79	33	145	66	92	51.38	73.606	58.442	4.202	51.38	73.606	58.442	4.202	0.284	0.284	0.918	0.998	0.657
392	vac14	VaCL4_1361_2_pre_rec_12_multi_bin_CELL	VaCL4_1361_2_pre_rec_12_multi_bin_CELL.tiff_1	0.03023	735277	22.2274	20.3126	73.187	69.22	70.988	2.21244	2.09252	2.14597	73.187	179.838	69.22	70.988	1	59490	54.3651	39834.5	33308	122.282	122.282	16	88	45	126	55	87	16	88	45	126	55	87	50.551	65.675	55.643	2.168	50.551	65.675	55.643	2.168	0.29	0.29	0.967	0.998	0.662
393	vac14	VaCL4_1361_2_pre_rec_13_multi_bin_CELL	VaCL4_1361_2_pre_rec_13_multi_bin_CELL.tiff_1	0.03023	969828	29.3179	26.7922	75.761	75.521	86.244	2.29026	2.283	2.60716	75.761	221.072	75.521	86.244	1	73130	66.8301	49874.8	42978	150.313	150.313	81	25	24	60	117	141	81	25	24	60	117	141	51.848	80.338	61.58	5.624	51.848	80.338	61.58	5.624	0.272	0.272	0.857	0.998	0.648
394	vac14	VaCL4_1361_2_pre_rec_14_multi_bin_CELL	VaCL4_1361_2_pre_rec_14_multi_bin_CELL.tiff_1	0.03023	624890	18.8904	17.2631	66.979	66.383	70.513	2.02478	2.00676	2.13161	66.979	160.189	66.383	70.513	1	52990	48.4251	35724	30181	123.895	123.895	100	93	32	29	28	110	100	93	32	29	28	110	47.965	66.915	52.728	2.425	47.965	66.915	52.728	2.425	0.297	0.297	0.969	0.998	0.667
395	vac14	VaCL4_1361_2_pre_rec_4_multi_bin_CELL	VaCL4_1361_2_pre_rec_4_multi_bin_CELL.tiff_1	0.03023	1308175	39.5461	36.1393	93.168	81.786	80.228	2.81647	2.47239	2.42529	93.168	265.371	81.786	80.228	1	87784	80.2217	60101.1	51971	163.53	163.53	20	48	71	159	133	85	20	48	71	159	133	85	60.467	83.544	67.813	4.801	60.467	83.544	67.813	4.801	0.286	0.286	0.892	0.998	0.659
397	vac14	VaCL4_1361_3_pre_rec_0_multi_bin_CELL	VaCL4_1361_3_pre_rec_0_multi_bin_CELL.tiff_1	0.03023	3797320	114.793	104.904	113.24	112.537	131.455	3.42325	3.40199	3.97388	113.24	558.288	112.537	131.455	1	184680	168.77	123482	103519	240.734	240.734	119	64	14	85	158	233	119	64	14	85	158	233	83.568	127.22	97.523	9.159	83.568	127.22	97.523	9.159	0.259	0.259	0.866	0.998	0.637
398	vac14	VaCL4_1361_3_pre_rec_1_multi_bin_CELL	VaCL4_1361_3_pre_rec_1_multi_bin_CELL.tiff_1	0.03023	740560	22.3871	20.4585	63.764	70.904	78.271	1.92759	2.14343	2.36613	63.764	184.27	70.904	78.271	1	60956	55.7048	40831.4	34268	140.957	140.957	69	85	18	61	42	152	69	85	18	61	42	152	47.374	79.24	56.239	4.947	47.374	79.24	56.239	4.947	0.274	0.274	0.911	0.997	0.649
399	vac14	VaCL4_1361_3_pre_rec_5_multi_bin_CELL	VaCL4_1361_3_pre_rec_5_multi_bin_CELL.tiff_1	0.03023	2645814	79.983	73.0927	97.737	106.046	104.521	2.95459	3.20577	3.15967	97.737	425.354	106.046	104.521	1	140706	128.585	95195.3	80877	193.238	193.238	51	190	84	137	18	103	51	190	84	137	18	103	76.304	98.254	85.552	3.695	76.304	98.254	85.552	3.695	0.284	0.284	0.918	0.998	0.657
400	vac14	VaCL4_1361_4_pre_rec_0_multi_bin_CELL	VaCL4_1361_4_pre_rec_0_multi_bin_CELL.tiff_1	0.03023	3820066	115.481	105.532	112.91	112.17	131.907	3.41327	3.3909	3.98755	112.91	560.543	112.17	131.907	1	185426	169.452	124088	104206	240.853	240.853	117	64	14	85	159	233	117	64	14	85	159	233	84.475	127.433	97.732	9.224	84.475	127.433	97.732	9.224	0.259	0.259	0.864	0.998	0.637
401	vac14	VaCL4_1361_4_pre_rec_1_multi_bin_CELL	VaCL4_1361_4_pre_rec_1_multi_bin_CELL.tiff_1	0.03023	729917	22.0654	20.1645	65.506	69.375	78.293	1.98025	2.09721	2.3668	65.506	183.067	69.375	78.293	1	60558	55.3411	40931	34883	140.812	140.812	69	76	16	63	40	152	69	76	16	63	40	152	47.849	79.385	55.985	4.934	47.849	79.385	55.985	4.934	0.271	0.271	0.879	0.997	0.647
402	vac14	VaCL4_1361_4_pre_rec_4_multi_bin_CELL	VaCL4_1361_4_pre_rec_4_multi_bin_CELL.tiff_1	0.03023	1023079	30.9277	28.2633	76.528	63.556	81.069	2.31344	1.9213	2.45072	76.528	224.887	63.556	81.069	1	74392	67.9833	50274.8	42721	142.583	142.583	44	86	18	105	39	138	44	86	18	105	39	138	54.886	74.616	62.245	3.1	54.886	74.616	62.245	3.1	0.288	0.288	0.932	0.998	0.66
403	vac14	VaCL4_1361_4_pre_rec_5_multi_bin_CELL	VaCL4_1361_4_pre_rec_5_multi_bin_CELL.tiff_1	0.03023	2656502	80.3061	73.3879	98.207	104.443	104.289	2.9688	3.15731	3.15266	98.207	425.33	104.443	104.289	1	140698	128.577	94358.3	79067	191.627	191.627	58	191	80	136	17	99	58	191	80	136	17	99	76.998	98.482	85.675	3.337	76.998	98.482	85.675	3.337	0.287	0.287	0.95	0.998	0.659
404	vac14	VaCL4_1361_5_pre_rec_10_multi_bin_CELL	VaCL4_1361_5_pre_rec_10_multi_bin_CELL.tiff_1	0.03023	850880	25.7221	23.5062	74.701	73.23	76.099	2.25821	2.21374	2.30047	74.701	199.772	73.23	76.099	1	66084	60.3911	44618.5	37903	132.386	132.386	84	38	24	71	112	133	84	38	24	71	112	133	52.574	68.953	58.478	2.367	52.574	68.953	58.478	2.367	0.284	0.284	0.922	0.998	0.657
405	vac14	VaCL4_1361_5_pre_rec_1_multi_bin_CELL	VaCL4_1361_5_pre_rec_1_multi_bin_CELL.tiff_1	0.03023	979725	29.6171	27.0657	73.692	75.063	82.618	2.22771	2.26915	2.49754	73.692	218.031	75.063	82.618	1	72124	65.9107	49221.5	42365	144.655	144.655	81	46	20	71	102	153	81	46	20	71	102	153	54.935	75.408	61.503	4.399	54.935	75.408	61.503	4.399	0.289	0.289	0.91	0.998	0.661
406	vac14	VaCL4_1361_5_pre_rec_3_multi_bin_CELL	VaCL4_1361_5_pre_rec_3_multi_bin_CELL.tiff_1	0.03023	741626	22.4194	20.488	69.776	69.178	75.585	2.10933	2.09125	2.28493	69.776	181.519	69.178	75.585	1	60046	54.8732	40088.2	33462	127.93	127.93	73	52	18	64	86	141	73	52	18	64	86	141	51.694	67.79	55.873	2.911	51.694	67.79	55.873	2.911	0.287	0.287	0.966	0.998	0.66
407	vac14	VaCL4_1361_5_pre_rec_6_multi_bin_CELL	VaCL4_1361_5_pre_rec_6_multi_bin_CELL.tiff_1	0.03023	1053301	31.8413	29.0983	81.584	76.724	75.929	2.46628	2.31937	2.29533	81.584	228.043	76.724	75.929	1	75436	68.9374	50943.1	43230	141.637	141.637	141	115	50	26	45	94	141	115	50	26	45	94	57.095	75.283	62.826	2.731	57.095	75.283	62.826	2.731	0.292	0.292	0.949	0.998	0.664
408	vac14	VaCL4_1361_5_pre_rec_8_multi_bin_CELL	VaCL4_1361_5_pre_rec_8_multi_bin_CELL.tiff_1	0.03023	807875	24.4221	22.3182	72.55	70.526	75.885	2.19319	2.132	2.294	72.55	191.181	70.526	75.885	1	63242	57.7939	42524.4	35865	129.646	129.646	46	84	22	102	58	136	46	84	22	102	58	136	53.2	68.103	57.503	2.601	53.2	68.103	57.503	2.601	0.292	0.292	0.96	0.998	0.663
409	vac14	VaCL4_1361_5_pre_rec_9_multi_bin_CELL	VaCL4_1361_5_pre_rec_9_multi_bin_CELL.tiff_1	0.03023	1022354	30.9058	28.2433	79.087	76.009	81.297	2.3908	2.29775	2.45761	79.087	224.391	76.009	81.297	1	74228	67.8335	49969.2	42268	140.004	140.004	52	87	20	110	68	146	52	87	20	110	68	146	57.026	72.154	62.235	2.949	57.026	72.154	62.235	2.949	0.289	0.289	0.947	0.998	0.661
410	vac14	VaCL4_1361_6_pre_rec_10_multi_bin_CELL	VaCL4_1361_6_pre_rec_10_multi_bin_CELL.tiff_1	0.03023	1091090	32.9837	30.1422	87.626	74.852	75.973	2.64893	2.26278	2.29666	87.626	236.665	74.852	75.973	1	78288	71.5437	52551.2	44252	158.811	158.811	167	69	42	22	79	106	167	69	42	22	79	106	57.028	86.537	63.937	5.26	57.028	86.537	63.937	5.26	0.281	0.281	0.928	0.998	0.655
411	vac14	VaCL4_1361_6_pre_rec_12_multi_bin_CELL	VaCL4_1361_6_pre_rec_12_multi_bin_CELL.tiff_1	0.03023	1241746	37.538	34.3042	81.324	82.971	81.733	2.45842	2.50821	2.47079	81.324	254.349	82.971	81.733	1	84138	76.8898	57443.8	49523	149.783	149.783	119	40	40	38	125	133	119	40	40	38	125	133	60.566	79.194	66.431	3.055	60.566	79.194	66.431	3.055	0.293	0.293	0.92	0.998	0.664
412	vac14	VaCL4_1361_6_pre_rec_16_multi_bin_CELL	VaCL4_1361_6_pre_rec_16_multi_bin_CELL.tiff_1	0.03023	809188	24.4618	22.3544	72.025	74.214	74.56	2.17732	2.24349	2.25395	72.025	189.578	74.214	74.56	1	62712	57.3095	42399.8	36047	123.891	123.891	96	37	34	44	115	115	96	37	34	44	115	115	54.075	63.929	57.408	1.559	54.075	63.929	57.408	1.559	0.3	0.3	0.972	0.998	0.67
413	vac14	VaCL4_1361_6_pre_rec_1_multi_bin_CELL	VaCL4_1361_6_pre_rec_1_multi_bin_CELL.tiff_1	0.03023	954977	28.869	26.382	70.482	72.277	91.018	2.13067	2.18493	2.75147	70.482	215.558	72.277	91.018	1	71306	65.1632	49200.4	43092	151.568	151.568	103	88	18	58	60	160	103	88	18	58	60	160	51.151	81.464	61.244	5.993	51.151	81.464	61.244	5.993	0.284	0.284	0.866	0.998	0.658
414	vac14	VaCL4_1361_6_pre_rec_2_multi_bin_CELL	VaCL4_1361_6_pre_rec_2_multi_bin_CELL.tiff_1	0.03023	833688	25.2024	23.0313	71.918	71.42	78.15	2.17408	2.15903	2.36247	71.918	195.02	71.42	78.15	1	64512	58.9545	43960.5	37847	131.708	131.708	81	106	26	72	27	131	81	106	26	72	27	131	52.867	69.107	58.125	3.069	52.867	69.107	58.125	3.069	0.293	0.293	0.925	0.998	0.664
415	vac14	VaCL4_1361_6_pre_rec_7_multi_bin_CELL	VaCL4_1361_6_pre_rec_7_multi_bin_CELL.tiff_1	0.03023	932805	28.1987	25.7695	74.773	80.424	74.143	2.26039	2.43122	2.24134	74.773	209.784	80.424	74.143	1	69396	63.4177	46660.6	39394	130.729	130.729	79	20	49	74	143	93	79	20	49	74	143	93	55.09	65.597	60.225	2.053	55.09	65.597	60.225	2.053	0.294	0.294	0.969	0.998	0.665
416	vac14	VaCL4_1361_7_pre_rec_0_multi_bin_CELL	VaCL4_1361_7_pre_rec_0_multi_bin_CELL.tiff_1	0.03023	880465	26.6165	24.3235	71.423	70.969	85.62	2.15912	2.14539	2.58829	71.423	203.762	70.969	85.62	1	67404	61.5973	45433	38424	141.873	141.873	41	63	20	101	75	148	41	63	20	101	75	148	51.682	72.796	59.431	5.07	51.682	72.796	59.431	5.07	0.286	0.286	0.935	0.998	0.659
417	vac14	VaCL4_1361_7_pre_rec_12_multi_bin_CELL	VaCL4_1361_7_pre_rec_12_multi_bin_CELL.tiff_1	0.03023	1139515	34.4475	31.48	79.696	81.878	81.924	2.40921	2.47517	2.47656	79.696	241.961	81.878	81.924	1	80040	73.1448	53701	45147	146.976	146.976	116	32	40	45	132	121	116	32	40	45	132	121	57.678	74.691	64.668	3.936	57.678	74.691	64.668	3.936	0.286	0.286	0.948	0.998	0.659
418	vac14	VaCL4_1361_7_pre_rec_13_multi_bin_CELL	VaCL4_1361_7_pre_rec_13_multi_bin_CELL.tiff_1	0.03023	880059	26.6042	24.3123	72.887	76.955	74.746	2.20337	2.32635	2.25957	72.887	203.454	76.955	74.746	1	67302	61.5041	45345.1	38336	134.112	134.112	94	22	56	46	141	95	94	22	56	46	141	95	54.482	72.352	59.175	2.411	54.482	72.352	59.175	2.411	0.287	0.287	0.939	0.998	0.66
419	vac14	VaCL4_1361_7_pre_rec_1_multi_bin_CELL	VaCL4_1361_7_pre_rec_1_multi_bin_CELL.tiff_1	0.03023	973352	29.4244	26.8896	77.808	75.611	78.975	2.35214	2.28572	2.38741	77.808	215.074	75.611	78.975	1	71146	65.017	48176.2	40822	134.019	134.019	50	92	24	109	48	136	50	92	24	109	48	136	57.995	70.62	61.144	2.058	57.995	70.62	61.144	2.058	0.298	0.298	0.958	0.998	0.668
420	vac14	VaCL4_1361_7_pre_rec_7_multi_bin_CELL	VaCL4_1361_7_pre_rec_7_multi_bin_CELL.tiff_1	0.03023	1199733	36.2679	33.1436	80.805	84.369	73.529	2.44274	2.55047	2.22278	80.805	249.452	84.369	73.529	1	82518	75.4093	55661.8	47159	144.017	144.017	105	18	73	61	155	79	105	18	73	61	155	79	57.22	78.384	65.693	3.554	57.22	78.384	65.693	3.554	0.29	0.29	0.944	0.998	0.662
421	vac14	VaCL4_1361_8_pre_rec_0_multi_bin_CELL	VaCL4_1361_8_pre_rec_0_multi_bin_CELL.tiff_1	0.03023	1313963	39.7211	36.2992	76.895	87.41	81.945	2.32454	2.6424	2.4772	76.895	263.606	87.41	81.945	1	87200	79.688	59189.4	50627	154.755	154.755	85	152	46	59	24	129	85	152	46	59	24	129	59.118	81.077	67.676	3.742	59.118	81.077	67.676	3.742	0.294	0.294	0.942	0.998	0.665
422	vac14	VaCL4_1361_8_pre_rec_4_multi_bin_CELL	VaCL4_1361_8_pre_rec_4_multi_bin_CELL.tiff_1	0.03023	678070	20.4981	18.7322	73.102	70.136	69.951	2.20987	2.12021	2.11462	73.102	170.122	70.136	69.951	1	56276	51.428	37896.7	31890	129.07	129.07	121	30	66	24	115	71	121	30	66	24	115	71	48.843	66.52	54.366	3.635	48.843	66.52	54.366	3.635	0.292	0.292	0.955	0.998	0.663
423	vac14	VaCL4_1361_8_pre_rec_6_multi_bin_CELL	VaCL4_1361_8_pre_rec_6_multi_bin_CELL.tiff_1	0.03023	758545	22.9308	20.9554	73.489	70.758	70.864	2.22157	2.13901	2.14222	73.489	182.402	70.758	70.864	1	60338	55.1401	40546.9	34174	127.945	127.945	104	37	20	44	104	111	104	37	20	44	104	111	52.162	68.247	56.276	2.374	52.162	68.247	56.276	2.374	0.296	0.296	0.976	0.998	0.667
424	vac14	VaCL4_1361_8_pre_rec_7_multi_bin_CELL	VaCL4_1361_8_pre_rec_7_multi_bin_CELL.tiff_1	0.03023	1467746	44.37	40.5476	86.194	84.97	87.696	2.60564	2.56864	2.65105	86.194	285.498	84.97	87.696	1	94442	86.3061	64080.9	54690	155.913	155.913	65	50	24	95	122	159	65	50	24	95	122	159	63.081	80.827	70.23	3.147	63.081	80.827	70.23	3.147	0.289	0.289	0.926	0.998	0.661
425	vac14	VaCL4_1361_8_pre_rec_9_multi_bin_CELL	VaCL4_1361_8_pre_rec_9_multi_bin_CELL.tiff_1	0.03023	1018640	30.7935	28.1407	74.202	73.313	85.536	2.24313	2.21625	2.58575	74.202	223.158	73.313	85.536	1	73820	67.4606	49751.9	42140	145.155	145.155	58	62	18	88	79	159	58	62	18	88	79	159	55.475	75.03	62.233	4.506	55.475	75.03	62.233	4.506	0.292	0.292	0.953	0.998	0.663
426	vac14	VaCL4_1361_9_pre_rec_1_multi_bin_CELL	VaCL4_1361_9_pre_rec_1_multi_bin_CELL.tiff_1	0.03023	2136982	64.601	59.0358	94.684	90.551	102.436	2.8623	2.73736	3.09664	94.684	373.207	90.551	102.436	1	123456	112.821	82822.1	69711	196.288	196.288	142	92	18	44	87	188	142	92	18	44	87	188	70.092	99.512	80.215	7.17	70.092	99.512	80.215	7.17	0.274	0.274	0.909	0.998	0.65
427	vac14	VaCL4_1361_9_pre_rec_4_multi_bin_CELL	VaCL4_1361_9_pre_rec_4_multi_bin_CELL.tiff_1	0.03023	1865544	56.3954	51.5371	110.39	87.207	86.683	3.33709	2.63627	2.62043	110.39	338.268	87.207	86.683	1	111898	102.258	76086.7	65183	186.534	186.534	16	100	88	199	65	97	16	100	88	199	65	97	65.758	95.311	76.558	6.921	65.758	95.311	76.558	6.921	0.281	0.281	0.894	0.998	0.655
428	vac14	VaCL4_1361_9_pre_rec_5_multi_bin_CELL	VaCL4_1361_9_pre_rec_5_multi_bin_CELL.tiff_1	0.03023	765019	23.1265	21.1342	73.514	71.733	70.489	2.22233	2.16849	2.13088	73.514	183.321	71.733	70.489	1	60642	55.4179	40844.2	34530	129.182	129.182	105	36	20	45	104	112	105	36	20	45	104	112	52.082	69.408	56.442	2.413	52.082	69.408	56.442	2.413	0.297	0.297	0.971	0.998	0.667
[truncated: 8 more columns]

## Sheet: Vacuole
index	Cell ID	Object ID	pix size	Volume(Pix)	Volume (um^3)	Volume (um^3)_ManCalc	Bbox-W (pix)	Bbox-H (pix)	Bbox-D (pix)	Bbox-W (um)	Bbox-H (um)	Bbox-D (um)	CX(pix)	CY(pix)	CZ(pix)	CX (um)	CY (um)	CZ (um)	CX(unit)	Surface (um)	CY(unit)	CZ(unit)	Surface(Pix)	Surface(um^2)_ManCalc	SurfaceNbPix	Feret1X(pix)	Feret1Y(pix)	Feret1Z(pix)	Feret2X(pix)	Feret2Y(pix)	Feret2Z(pix)	Feret1X(unit)	Feret1Y(unit)	Feret1Z(unit)	Feret2X(unit)	Feret2Y(unit)	Feret2Z(unit)	Compactness(Unit)	Compactness(Pix)	CompactCorr(Pix)	CompactDiscrete(Pix)	Sphericity(Unit)	Sphericity(Pix)	SpherCorr(Pix)	SpherDiscrete(Pix)	EllSpareness	EllElon	EllFlatness
0	BY471A_1026_1_10_pre_rec_0_multi_bin_VAC	BY471A_1026_1_10_pre_rec_0_multi_bin_VAC.tiff_1	0.03	77850	2.3355	2.10195							87.317	77.156	74.681	2.61951	2.31468	2.24043	87.317	41.532	77.156	74.681	13844	12.4596	7704	102	57	58	73	103	93	102	57	58	73	103	93	0.258	0.258	0.869	0.994	0.637	0.637	0.954	0.998	0.969	1.338	1.036
1	BY471A_1026_1_10_pre_rec_10_multi_bin_VAC	BY471A_1026_1_10_pre_rec_10_multi_bin_VAC.tiff_1	0.03	122430	3.6729	3.30561							91.141	60.345	77.939	2.73423	1.81035	2.33817	91.141	58.938	60.345	77.939	19646	17.6814	10798	68	32	52	107	85	98	68	32	52	107	85	98	0.224	0.224	0.764	0.993	0.607	0.607	0.914	0.998	0.929	1.424	1.035
511	BY471A_1026_1_10_pre_rec_13_multi_bin_VAC	BY471A_1026_1_10_pre_rec_13_multi_bin_VAC.tiff_2	0.03	248258	7.44774	6.70297							79.523	85.468	64.67	2.38569	2.56404	1.9401	79.523	88.134	85.468	64.67	29378	26.4402	15938	86	70	26	66	97	108	86	70	26	66	97	108	0.275	0.275	0.955	0.996	0.65	0.65	0.985	0.999	0.994	1.067	1.174
3	BY471A_1026_1_10_pre_rec_15_multi_bin_VAC	BY471A_1026_1_10_pre_rec_15_multi_bin_VAC.tiff_1	0.03	73006	2.19018	1.97116							58.494	50.637	54.198	1.75482	1.51911	1.62594	58.494	43.278	50.637	54.198	14426	12.9834	7552	68	77	37	58	27	81	68	77	37	58	27	81	0.201	0.201	0.733	0.991	0.586	0.586	0.902	0.997	0.937	1.3	1.179
4	BY471A_1026_1_10_pre_rec_19_multi_bin_VAC	BY471A_1026_1_10_pre_rec_19_multi_bin_VAC.tiff_1	0.03	96059	2.88177	2.59359							76.557	91.271	57.234	2.29671	2.73813	1.71702	76.557	46.296	91.271	57.234	15432	13.8888	8385	72	116	36	93	72	75	72	116	36	93	72	75	0.284	0.284	0.988	0.995	0.657	0.657	0.996	0.998	0.995	1.041	1.038
5	BY471A_1026_1_10_pre_rec_1_multi_bin_VAC	BY471A_1026_1_10_pre_rec_1_multi_bin_VAC.tiff_1	0.03	121670	3.6501	3.28509							60.819	74.438	59.822	1.82457	2.23314	1.79466	60.819	55.296	74.438	59.822	18432	16.5888	10076	37	103	54	84	50	65	37	103	54	84	50	65	0.267	0.267	0.92	0.995	0.644	0.644	0.973	0.998	0.981	1.197	1.062
6	BY471A_1026_1_10_pre_rec_22_multi_bin_VAC	BY471A_1026_1_10_pre_rec_22_multi_bin_VAC.tiff_1	0.03	101685	3.05055	2.7455							54.885	79.341	76.963	1.64655	2.38023	2.30889	54.885	48.924	79.341	76.963	16308	14.6772	8701	60	99	54	52	60	103	60	99	54	52	60	103	0.27	0.27	0.96	0.995	0.646	0.646	0.987	0.998	0.996	1.067	1.078
7	BY471A_1026_1_10_pre_rec_25_multi_bin_VAC	BY471A_1026_1_10_pre_rec_25_multi_bin_VAC.tiff_1	0.03	72065	2.16195	1.94575							86.401	62.956	79.408	2.59203	1.88868	2.38224	86.401	39.084	62.956	79.408	13028	11.7252	7037	79	51	55	92	73	110	79	51	55	92	73	110	0.266	0.266	0.927	0.994	0.643	0.643	0.975	0.998	0.983	1.096	1.081
8	BY471A_1026_1_10_pre_rec_4_multi_bin_VAC	BY471A_1026_1_10_pre_rec_4_multi_bin_VAC.tiff_1	0.03	244212	7.32636	6.59372							73.036	71.63	72.253	2.19108	2.1489	2.16759	73.036	88.332	71.63	72.253	29444	26.4996	15770	40	47	61	116	89	85	40	47	61	116	89	85	0.264	0.264	0.936	0.996	0.642	0.642	0.978	0.999	0.984	1.171	1.026
9	BY471A_1026_1_10_pre_rec_7_multi_bin_VAC	BY471A_1026_1_10_pre_rec_7_multi_bin_VAC.tiff_1	0.03	381543	11.4463	10.3017							90.54	65.603	80.904	2.7162	1.96809	2.42712	90.54	115.932	65.603	80.904	38644	34.7796	21680	57	77	48	114	45	121	57	77	48	114	45	121	0.285	0.285	0.953	0.997	0.658	0.658	0.984	0.999	0.991	1.039	1.116
10	BY471A_1026_1_10_pre_rec_9_multi_bin_VAC	BY471A_1026_1_10_pre_rec_9_multi_bin_VAC.tiff_1	0.03	245874	7.37622	6.6386							78.891	67.878	78.642	2.36673	2.03634	2.35926	78.891	87.21	67.878	78.642	29070	26.163	15914	86	77	32	81	65	118	86	77	32	81	65	118	0.278	0.278	0.956	0.996	0.653	0.653	0.985	0.999	0.99	1.022	1.149
11	BY471A_1026_1_11_pre_rec_11_multi_bin_VAC	BY471A_1026_1_11_pre_rec_11_multi_bin_VAC.tiff_1	0.03	398598	11.9579	10.7621							113.881	77.353	67.699	3.41643	2.32059	2.03097	113.881	124.128	77.353	67.699	41376	37.2384	22733	115	130	53	103	32	77	115	130	53	103	32	77	0.254	0.254	0.87	0.996	0.633	0.633	0.955	0.999	0.986	1.114	1.024
12	BY471A_1026_1_11_pre_rec_12_multi_bin_VAC	BY471A_1026_1_11_pre_rec_12_multi_bin_VAC.tiff_1	0.03	89877	2.69631	2.42668							67.142	53.215	80.862	2.01426	1.59645	2.42586	67.142	47.736	53.215	80.862	15912	14.3208	8446	94	52	61	37	60	101	94	52	61	37	60	101	0.227	0.227	0.813	0.993	0.61	0.61	0.933	0.998	0.965	1.333	1.071
13	BY471A_1026_1_11_pre_rec_14_multi_bin_VAC	BY471A_1026_1_11_pre_rec_14_multi_bin_VAC.tiff_1	0.03	118739	3.56217	3.20595							51.971	63.501	84.626	1.55913	1.90503	2.53878	51.971	52.8	63.501	84.626	17600	15.84	9676	54	42	62	50	86	107	54	42	62	50	86	107	0.292	0.292	1.004	0.996	0.664	0.664	1.001	0.999	0.998	1.02	1.018
14	BY471A_1026_1_11_pre_rec_15_multi_bin_VAC	BY471A_1026_1_11_pre_rec_15_multi_bin_VAC.tiff_1	0.03	482049	14.4615	13.0153							113.979	76.612	80.879	3.41937	2.29836	2.42637	113.979	143.976	76.612	80.879	47992	43.1928	26504	148	53	49	66	100	115	148	53	49	66	100	115	0.238	0.238	0.807	0.996	0.62	0.62	0.931	0.999	0.968	1.187	1.014
15	BY471A_1026_1_11_pre_rec_1_multi_bin_VAC	BY471A_1026_1_11_pre_rec_1_multi_bin_VAC.tiff_1	0.03	22807	0.68421	0.615789							78.325	75.594	75.514	2.34975	2.26782	2.26542	78.325	17.856	75.594	75.514	5952	5.3568	3176	93	83	67	64	70	88	93	83	67	64	70	88	0.279	0.279	0.992	0.991	0.653	0.653	0.997	0.997	0.992	1.037	1.085
16	BY471A_1026_1_11_pre_rec_24_multi_bin_VAC	BY471A_1026_1_11_pre_rec_24_multi_bin_VAC.tiff_1	0.03	228268	6.84804	6.16324							101.718	72.05	92.897	3.05154	2.1615	2.78691	101.718	82.206	72.05	92.897	27402	24.6618	14860	117	53	62	86	92	123	117	53	62	86	92	123	0.286	0.286	0.997	0.996	0.659	0.659	0.999	0.999	0.999	1.028	1.049
17	BY471A_1026_1_11_pre_rec_25_multi_bin_VAC	BY471A_1026_1_11_pre_rec_25_multi_bin_VAC.tiff_1	0.03	148392	4.45176	4.00658							67.688	90.942	59.019	2.03064	2.72826	1.77057	67.688	62.874	90.942	59.019	20958	18.8622	11468	42	113	54	104	65	66	42	113	54	104	65	66	0.271	0.271	0.927	0.995	0.647	0.647	0.975	0.998	0.975	1.144	1.026
18	BY471A_1026_1_11_pre_rec_27_multi_bin_VAC	BY471A_1026_1_11_pre_rec_27_multi_bin_VAC.tiff_1	0.03	172569	5.17707	4.65936	68	69	78	2.04	2.07	2.34	90.226	87.542	76.329	2.70678	2.62626	2.28987	90.226	69.522	87.542	76.329	23174	20.8566	12595	82	91	36	95	85	113	82	91	36	95	85	113	0.271	0.271	0.936	0.995	0.647	0.647	0.978	0.998	0.989	1.145	1.016
19	BY471A_1026_1_11_pre_rec_2_multi_bin_VAC	BY471A_1026_1_11_pre_rec_2_multi_bin_VAC.tiff_1	0.03	113167	3.39501	3.05551							58.4	85.125	58.948	1.752	2.55375	1.76844	58.4	58.488	85.125	58.948	19496	17.5464	10520	67	116	47	55	42	85	67	116	47	55	42	85	0.195	0.195	0.684	0.992	0.58	0.58	0.881	0.997	0.893	1.385	1.176
20	BY471A_1026_1_11_pre_rec_4_multi_bin_VAC	BY471A_1026_1_11_pre_rec_4_multi_bin_VAC.tiff_1	0.03	298779	8.96337	8.06703							80.526	82.107	70.895	2.41578	2.46321	2.12685	80.526	106.11	82.107	70.895	35370	31.833	19150	44	107	64	127	54	78	44	107	64	127	54	78	0.228	0.228	0.798	0.995	0.611	0.611	0.927	0.998	0.96	1.216	1.078
21	BY471A_1026_1_11_pre_rec_5_multi_bin_VAC	BY471A_1026_1_11_pre_rec_5_multi_bin_VAC.tiff_1	0.03	86605	2.59815	2.33833							73.253	82.437	54.236	2.19759	2.47311	1.62708	73.253	42.636	82.437	54.236	14212	12.7908	7814	46	78	45	100	90	65	46	78	45	100	90	65	0.296	0.296	1.009	0.995	0.666	0.666	1.003	0.998	0.997	1.034	1.087
22	BY471A_1026_1_11_pre_rec_8_multi_bin_VAC	BY471A_1026_1_11_pre_rec_8_multi_bin_VAC.tiff_1	0.03	161628	4.84884	4.36396							96.4	88.276	84.681	2.892	2.64828	2.54043	96.4	71.64	88.276	84.681	23880	21.492	12914	77	125	85	103	36	106	77	125	85	103	36	106	0.217	0.217	0.757	0.994	0.601	0.601	0.911	0.998	0.873	1.421	1.061
23	BY471A_1026_1_13_pre_rec_10_multi_bin_VAC	BY471A_1026_1_13_pre_rec_10_multi_bin_VAC.tiff_1	0.03	451015	13.5305	12.1774							83.792	75.819	72.595	2.51376	2.27457	2.17785	83.792	132.636	75.819	72.595	44212	39.7908	24136	47	40	74	120	119	81	47	40	74	120	119	81	0.266	0.266	0.922	0.997	0.643	0.643	0.973	0.999	0.991	1.118	1.057
24	BY471A_1026_1_13_pre_rec_12_multi_bin_VAC	BY471A_1026_1_13_pre_rec_12_multi_bin_VAC.tiff_1	0.03	60913	1.82739	1.64465							49.899	65.806	63.641	1.49697	1.97418	1.90923	49.899	35.766	65.806	63.641	11922	10.7298	6464	74	78	42	30	58	81	74	78	42	30	58	81	0.248	0.248	0.862	0.993	0.628	0.628	0.952	0.998	0.959	1.375	1.026
25	BY471A_1026_1_13_pre_rec_13_multi_bin_VAC	BY471A_1026_1_13_pre_rec_13_multi_bin_VAC.tiff_1	0.03	234565	7.03695	6.33325							94.695	87.744	85.623	2.84085	2.63232	2.56869	94.695	87.084	87.744	85.623	29028	26.1252	15833	130	69	59	64	108	105	130	69	59	64	108	105	0.254	0.254	0.879	0.996	0.634	0.634	0.958	0.999	0.98	1.242	1.023
26	BY471A_1026_1_13_pre_rec_14_multi_bin_VAC	BY471A_1026_1_13_pre_rec_14_multi_bin_VAC.tiff_1	0.03	219370	6.5811	5.92299							67.115	81.973	75.297	2.01345	2.45919	2.25891	67.115	88.842	81.973	75.297	29614	26.6526	16304	106	104	49	36	65	99	106	104	49	36	65	99	0.21	0.21	0.711	0.994	0.594	0.594	0.893	0.998	0.921	1.252	1.096
27	BY471A_1026_1_13_pre_rec_15_multi_bin_VAC	BY471A_1026_1_13_pre_rec_15_multi_bin_VAC.tiff_1	0.03	17328	0.51984	0.467856							73.972	52.514	51.786	2.21916	1.57542	1.55358	73.972	16.506	52.514	51.786	5502	4.9518	2835	66	75	47	81	34	54	66	75	47	81	34	54	0.204	0.204	0.755	0.985	0.589	0.589	0.911	0.995	0.903	1.534	1.084
28	BY471A_1026_1_13_pre_rec_1_multi_bin_VAC	BY471A_1026_1_13_pre_rec_1_multi_bin_VAC.tiff_1	0.03	290092	8.70276	7.83248							64.589	77.997	79.851	1.93767	2.33991	2.39553	64.589	102.174	77.997	79.851	34058	30.6522	18498	45	78	40	83	71	142	45	78	40	83	71	142	0.241	0.241	0.838	0.995	0.622	0.622	0.943	0.998	0.962	1.292	1.022
29	BY471A_1026_1_13_pre_rec_21_multi_bin_VAC	BY471A_1026_1_13_pre_rec_21_multi_bin_VAC.tiff_1	0.03	123809	3.71427	3.34284							59.578	55.222	66.739	1.78734	1.65666	2.00217	59.578	57.012	55.222	66.739	19004	17.1036	10389	86	28	60	38	81	70	86	28	60	38	81	70	0.253	0.253	0.872	0.994	0.632	0.632	0.956	0.998	0.976	1.175	1.089
30	BY471A_1026_1_13_pre_rec_22_multi_bin_VAC	BY471A_1026_1_13_pre_rec_22_multi_bin_VAC.tiff_1	0.03	235518	7.06554	6.35899							75.865	70.902	64.807	2.27595	2.12706	1.94421	75.865	90.414	70.902	64.807	30138	27.1242	16322	77	116	36	68	28	71	77	116	36	68	28	71	0.229	0.229	0.799	0.995	0.612	0.612	0.928	0.998	0.972	1.17	1.137
31	BY471A_1026_1_13_pre_rec_23_multi_bin_VAC	BY471A_1026_1_13_pre_rec_23_multi_bin_VAC.tiff_1	0.03	187812	5.63436	5.07092							57.576	73.193	82.989	1.72728	2.19579	2.48967	57.576	76.632	73.193	82.989	25544	22.9896	14068	64	53	50	56	106	117	64	53	50	56	106	117	0.239	0.239	0.81	0.995	0.621	0.621	0.932	0.998	0.966	1.23	1.098
32	BY471A_1026_1_13_pre_rec_25_multi_bin_VAC	BY471A_1026_1_13_pre_rec_25_multi_bin_VAC.tiff_1	0.03	34225	1.02675	0.924075							94.372	72.37	64.932	2.83116	2.1711	1.94796	94.372	24.948	72.37	64.932	8316	7.4844	4440	88	98	57	96	51	71	88	98	57	96	51	71	0.23	0.23	0.814	0.99	0.613	0.613	0.934	0.997	0.957	1.23	1.092
33	BY471A_1026_1_13_pre_rec_27_multi_bin_VAC	BY471A_1026_1_13_pre_rec_27_multi_bin_VAC.tiff_1	0.03	42588	1.27764	1.14988							72.619	78.596	76.927	2.17857	2.35788	2.30781	72.619	27.108	78.596	76.927	9036	8.1324	4746	90	73	64	53	84	90	90	73	64	53	84	90	0.278	0.278	1.012	0.993	0.653	0.653	1.004	0.998	0.996	1.045	1.041
34	BY471A_1026_1_13_pre_rec_4_multi_bin_VAC	BY471A_1026_1_13_pre_rec_4_multi_bin_VAC.tiff_1	0.03	77063	2.31189	2.0807							53.004	65.406	77.832	1.59012	1.96218	2.33496	53.004	44.37	65.406	77.832	14790	13.311	7893	28	81	75	90	44	78	28	81	75	90	44	78	0.208	0.208	0.737	0.991	0.592	0.592	0.903	0.997	0.893	1.457	1.023
35	BY471A_1026_1_13_pre_rec_8_multi_bin_VAC	BY471A_1026_1_13_pre_rec_8_multi_bin_VAC.tiff_1	0.03	278244	8.34732	7.51259							67.183	86.32	85.926	2.01549	2.5896	2.57778	67.183	97.344	86.32	85.926	32448	29.2032	18088	69	124	59	65	47	109	69	124	59	65	47	109	0.256	0.256	0.86	0.996	0.635	0.635	0.951	0.999	0.987	1.078	1.294
36	BY471A_1026_1_14_pre_rec_11_multi_bin_VAC	BY471A_1026_1_14_pre_rec_11_multi_bin_VAC.tiff_1	0.03	119757	3.59271	3.23344							73.886	95.448	85.581	2.21658	2.86344	2.56743	73.886	57.39	95.448	85.581	19130	17.217	10538	54	84	51	101	93	111	54	84	51	101	93	111	0.232	0.232	0.788	0.994	0.614	0.614	0.924	0.998	0.941	1.14	1.103
37	BY471A_1026_1_14_pre_rec_13_multi_bin_VAC	BY471A_1026_1_14_pre_rec_13_multi_bin_VAC.tiff_1	0.03	238323	7.14969	6.43472							64.702	83.783	83.969	1.94106	2.51349	2.51907	64.702	88.128	83.783	83.969	29376	26.4384	16332	77	116	54	58	52	109	77	116	54	58	52	109	0.253	0.253	0.853	0.996	0.633	0.633	0.948	0.999	0.979	1.124	1.069
38	BY471A_1026_1_14_pre_rec_15_multi_bin_VAC	BY471A_1026_1_14_pre_rec_15_multi_bin_VAC.tiff_1	0.03	145071	4.35213	3.91692							86.278	58.32	77.95	2.58834	1.7496	2.3385	86.278	65.916	58.32	77.95	21972	19.7748	11929	76	38	50	101	89	107	76	38	50	101	89	107	0.224	0.224	0.781	0.994	0.608	0.608	0.921	0.998	0.959	1.146	1.112
39	BY471A_1026_1_14_pre_rec_1_multi_bin_VAC	BY471A_1026_1_14_pre_rec_1_multi_bin_VAC.tiff_1	0.03	134629	4.03887	3.63498							55.139	77.949	65.565	1.65417	2.33847	1.96695	55.139	60.744	77.949	65.565	20248	18.2232	11027	68	50	48	46	108	93	68	50	48	46	108	93	0.247	0.247	0.852	0.994	0.627	0.627	0.948	0.998	0.968	1.264	1.02
519	BY471A_1026_1_14_pre_rec_20_multi_bin_VAC	BY471A_1026_1_14_pre_rec_20_multi_bin_VAC.tiff_2	0.03	76979	2.30937	2.07843							63.254	76.491	74.825	1.89762	2.29473	2.24475	63.254	39.906	76.491	74.825	13302	11.9718	7288	44	62	59	84	88	90	44	62	59	84	88	90	0.285	0.285	0.974	0.995	0.658	0.658	0.991	0.998	0.996	1.045	1.076
41	BY471A_1026_1_14_pre_rec_22_multi_bin_VAC	BY471A_1026_1_14_pre_rec_22_multi_bin_VAC.tiff_1	0.03	154911	4.64733	4.1826							92.39	63.292	78.454	2.7717	1.89876	2.35362	92.39	66.144	63.292	78.454	22048	19.8432	12034	96	86	50	84	37	114	96	86	50	84	37	114	0.253	0.253	0.873	0.995	0.633	0.633	0.956	0.998	0.977	1.225	1.013
42	BY471A_1026_1_14_pre_rec_23_multi_bin_VAC	BY471A_1026_1_14_pre_rec_23_multi_bin_VAC.tiff_1	0.03	348947	10.4684	9.42157							97.509	76.117	72.241	2.92527	2.28351	2.16723	97.509	113.25	76.117	72.241	37750	33.975	20651	70	32	69	129	115	85	70	32	69	129	115	85	0.256	0.256	0.879	0.996	0.635	0.635	0.958	0.999	0.987	1.09	1.048
43	BY471A_1026_1_14_pre_rec_24_multi_bin_VAC	BY471A_1026_1_14_pre_rec_24_multi_bin_VAC.tiff_1	0.03	171836	5.15508	4.63957							79.41	81.917	58.755	2.3823	2.45751	1.76265	79.41	68.736	81.917	58.755	22912	20.6208	12638	119	79	56	44	82	68	119	79	56	44	82	68	0.278	0.278	0.941	0.996	0.652	0.652	0.98	0.999	0.992	1.052	1.031
44	BY471A_1026_1_14_pre_rec_29_multi_bin_VAC	BY471A_1026_1_14_pre_rec_29_multi_bin_VAC.tiff_1	0.03	62330	1.8699	1.68291							49.677	65.352	82.256	1.49031	1.96056	2.46768	49.677	37.608	65.352	82.256	12536	11.2824	6760	51	79	48	47	42	98	51	79	48	47	42	98	0.223	0.223	0.777	0.991	0.606	0.606	0.919	0.997	0.947	1.278	1.13
45	BY471A_1026_1_14_pre_rec_2_multi_bin_VAC	BY471A_1026_1_14_pre_rec_2_multi_bin_VAC.tiff_1	0.03	232828	6.98484	6.28636							69.266	68.007	100.636	2.07798	2.04021	3.01908	69.266	88.068	68.007	100.636	29356	26.4204	16629	110	98	79	40	42	114	110	98	79	40	42	114	0.242	0.242	0.794	0.995	0.623	0.623	0.926	0.998	0.953	1.181	1.103
46	BY471A_1026_1_14_pre_rec_3_multi_bin_VAC	BY471A_1026_1_14_pre_rec_3_multi_bin_VAC.tiff_1	0.03	272150	8.1645	7.34805							75.989	102.146	86.971	2.27967	3.06438	2.60913	75.989	97.152	102.146	86.971	32384	29.1456	17461	113	116	53	40	95	113	113	116	53	40	95	113	0.247	0.247	0.866	0.996	0.627	0.627	0.953	0.999	0.973	1.223	1.095
47	BY471A_1026_1_14_pre_rec_6_multi_bin_VAC	BY471A_1026_1_14_pre_rec_6_multi_bin_VAC.tiff_1	0.03	196636	5.89908	5.30917							68.066	57.869	71.163	2.04198	1.73607	2.13489	68.066	75.666	57.869	71.163	25222	22.6998	13740	78	77	40	53	42	105	78	77	40	53	42	105	0.273	0.273	0.941	0.996	0.648	0.648	0.98	0.999	0.994	1.018	1.081
48	BY471A_1026_1_14_pre_rec_9_multi_bin_VAC	BY471A_1026_1_14_pre_rec_9_multi_bin_VAC.tiff_1	0.03	28307	0.84921	0.764289							79.912	48.37	49.099	2.39736	1.4511	1.47297	79.912	22.236	48.37	49.099	7412	6.6708	3912	57	48	41	108	56	55	57	48	41	108	56	55	0.223	0.223	0.808	0.989	0.606	0.606	0.931	0.996	0.94	1.459	1.071
49	BY471A_1026_1_15_pre_rec_10_multi_bin_VAC	BY471A_1026_1_15_pre_rec_10_multi_bin_VAC.tiff_1	0.03	112574	3.37722	3.0395							85.714	79.608	55.931	2.57142	2.38824	1.67793	85.714	53.106	79.608	55.931	17702	15.9318	9540	88	42	49	81	111	63	88	42	49	81	111	63	0.258	0.258	0.904	0.994	0.637	0.637	0.967	0.998	0.98	1.142	1.114
50	BY471A_1026_1_15_pre_rec_11_multi_bin_VAC	BY471A_1026_1_15_pre_rec_11_multi_bin_VAC.tiff_1	0.03	56145	1.68435	1.51591							71.836	72.451	51.776	2.15508	2.17353	1.55328	71.836	35.592	72.451	51.776	11864	10.6776	6439	51	60	36	93	88	72	51	60	36	93	88	72	0.213	0.213	0.739	0.991	0.598	0.598	0.904	0.997	0.929	1.52	1.071
51	BY471A_1026_1_15_pre_rec_13_multi_bin_VAC	BY471A_1026_1_15_pre_rec_13_multi_bin_VAC.tiff_1	0.03	93695	2.81085	2.52976							50.1	69.018	73.06	1.503	2.07054	2.1918	50.1	47.262	69.018	73.06	15754	14.1786	8634	58	96	64	46	34	87	58	96	64	46	34	87	0.254	0.254	0.869	0.994	0.633	0.633	0.954	0.998	0.973	1.057	1.14
52	BY471A_1026_1_15_pre_rec_14_multi_bin_VAC	BY471A_1026_1_15_pre_rec_14_multi_bin_VAC.tiff_1	0.03	95013	2.85039	2.56535							48.151	74.233	72.962	1.44453	2.22699	2.18886	48.151	47.814	74.233	72.962	15938	14.3442	8806	39	64	38	62	81	101	39	64	38	62	81	101	0.252	0.252	0.855	0.994	0.632	0.632	0.949	0.998	0.971	1.301	1.058
53	BY471A_1026_1_15_pre_rec_15_multi_bin_VAC	BY471A_1026_1_15_pre_rec_15_multi_bin_VAC.tiff_1	0.03	412600	12.378	11.1402							76.397	77.171	76.003	2.29191	2.31513	2.28009	76.397	123.102	77.171	76.003	41034	36.9306	23137	48	117	68	104	32	85	48	117	68	104	32	85	0.279	0.279	0.922	0.997	0.653	0.653	0.973	0.999	0.989	1.132	1.074
54	BY471A_1026_1_15_pre_rec_17_multi_bin_VAC	BY471A_1026_1_15_pre_rec_17_multi_bin_VAC.tiff_1	0.03	302706	9.08118	8.17306							101.853	78.202	68.159	3.05559	2.34606	2.04477	101.853	108.954	78.202	68.159	36318	32.6862	19723	79	113	51	131	54	112	79	113	51	131	54	112	0.216	0.216	0.75	0.995	0.6	0.6	0.908	0.998	0.96	1.197	1.078
525	BY471A_1026_1_15_pre_rec_1_multi_bin_VAC	BY471A_1026_1_15_pre_rec_1_multi_bin_VAC.tiff_2	0.03	426889	12.8067	11.526							73.861	85.281	87.672	2.21583	2.55843	2.63016	73.861	132.204	85.281	87.672	44068	39.6612	24553	85	138	56	71	40	110	85	138	56	71	40	110	0.241	0.241	0.807	0.996	0.622	0.622	0.931	0.999	0.963	1.201	1.073
56	BY471A_1026_1_15_pre_rec_20_multi_bin_VAC	BY471A_1026_1_15_pre_rec_20_multi_bin_VAC.tiff_1	0.03	286572	8.59716	7.73744							92.304	105.062	75.494	2.76912	3.15186	2.26482	92.304	96.234	105.062	75.494	32078	28.8702	17747	50	100	67	136	114	91	50	100	67	136	114	91	0.281	0.281	0.953	0.996	0.655	0.655	0.984	0.999	0.993	1.053	1.04
57	BY471A_1026_1_15_pre_rec_24_multi_bin_VAC	BY471A_1026_1_15_pre_rec_24_multi_bin_VAC.tiff_1	0.03	147339	4.42017	3.97815							101.151	63.465	70.097	3.03453	1.90395	2.10291	101.151	61.608	63.465	70.097	20536	18.4824	11157	74	59	48	128	61	94	74	59	48	128	61	94	0.283	0.283	0.987	0.996	0.657	0.657	0.996	0.999	0.997	1.042	1.121
58	BY471A_1026_1_15_pre_rec_25_multi_bin_VAC	BY471A_1026_1_15_pre_rec_25_multi_bin_VAC.tiff_1	0.03	407452	12.2236	11.0012							104.688	75.853	75.885	3.14064	2.27559	2.27655	104.688	131.454	75.853	75.885	43818	39.4362	24550	50	106	60	142	49	91	50	106	60	142	49	91	0.223	0.223	0.744	0.996	0.607	0.607	0.906	0.998	0.936	1.201	1.056
59	BY471A_1026_1_15_pre_rec_28_multi_bin_VAC	BY471A_1026_1_15_pre_rec_28_multi_bin_VAC.tiff_1	0.03	69583	2.08749	1.87874							77.177	60.76	83.758	2.31531	1.8228	2.51274	77.177	39.192	60.76	83.758	13064	11.7576	7004	94	36	68	62	83	93	94	36	68	62	83	93	0.246	0.246	0.867	0.993	0.626	0.626	0.954	0.998	0.964	1.314	1.09
60	BY471A_1026_1_15_pre_rec_2_multi_bin_VAC	BY471A_1026_1_15_pre_rec_2_multi_bin_VAC.tiff_1	0.03	216282	6.48846	5.83961							90.009	79.455	104.724	2.70027	2.38365	3.14172	90.009	84.594	79.455	104.724	28198	25.3782	15521	127	76	71	58	80	129	127	76	71	58	80	129	0.236	0.236	0.807	0.995	0.618	0.618	0.931	0.998	0.962	1.217	1.085
61	BY471A_1026_1_15_pre_rec_3_multi_bin_VAC	BY471A_1026_1_15_pre_rec_3_multi_bin_VAC.tiff_1	0.03	56875	1.70625	1.53563							63.861	42.725	76.699	1.91583	1.28175	2.30097	63.861	33.816	42.725	76.699	11272	10.1448	6115	56	40	52	75	49	106	56	40	52	75	49	106	0.255	0.255	0.885	0.993	0.634	0.634	0.96	0.998	0.97	1.227	1.093
62	BY471A_1026_1_15_pre_rec_4_multi_bin_VAC	BY471A_1026_1_15_pre_rec_4_multi_bin_VAC.tiff_1	0.03	254184	7.62552	6.86297							80.904	74.298	65.468	2.42712	2.22894	1.96404	80.904	88.464	74.298	65.468	29488	26.5392	16482	109	66	32	59	88	97	109	66	32	59	88	97	0.285	0.285	0.951	0.996	0.658	0.658	0.983	0.999	0.992	1.036	1.016
63	BY471A_1026_1_15_pre_rec_5_multi_bin_VAC	BY471A_1026_1_15_pre_rec_5_multi_bin_VAC.tiff_1	0.03	174157	5.22471	4.70224							57.617	85.208	81.899	1.72851	2.55624	2.45697	57.617	72.876	85.208	81.899	24292	21.8628	13142	50	109	54	63	53	116	50	109	54	63	53	116	0.239	0.239	0.835	0.995	0.621	0.621	0.942	0.998	0.963	1.2	1.117
64	BY471A_1026_1_16_pre_rec_0_multi_bin_VAC	BY471A_1026_1_16_pre_rec_0_multi_bin_VAC.tiff_1	0.03	103476	3.10428	2.79385							61.092	92.003	58.158	1.83276	2.76009	1.74474	61.092	50.484	92.003	58.158	16828	15.1452	9058	86	84	32	42	95	84	86	84	32	42	95	84	0.254	0.254	0.896	0.994	0.633	0.633	0.964	0.998	0.984	1.191	1.069
65	BY471A_1026_1_16_pre_rec_10_multi_bin_VAC	BY471A_1026_1_16_pre_rec_10_multi_bin_VAC.tiff_1	0.03	296266	8.88798	7.99918							85.658	102.031	86.633	2.56974	3.06093	2.59899	85.658	104.856	102.031	86.633	34952	31.4568	19009	72	109	35	95	93	129	72	109	35	95	93	129	0.232	0.232	0.805	0.995	0.615	0.615	0.93	0.998	0.957	1.238	1.051
66	BY471A_1026_1_16_pre_rec_11_multi_bin_VAC	BY471A_1026_1_16_pre_rec_11_multi_bin_VAC.tiff_1	0.03	442461	13.2738	11.9464							114.19	80.196	84.457	3.4257	2.40588	2.53371	114.19	136.656	80.196	84.457	45552	40.9968	24750	164	73	68	48	81	97	164	73	68	48	81	97	0.234	0.234	0.815	0.996	0.616	0.616	0.934	0.999	0.963	1.28	1.038
67	BY471A_1026_1_16_pre_rec_12_multi_bin_VAC	BY471A_1026_1_16_pre_rec_12_multi_bin_VAC.tiff_1	0.03	92647	2.77941	2.50147							75.422	50.177	75.058	2.26266	1.50531	2.25174	75.422	49.524	50.177	75.058	16508	14.8572	8938	52	38	48	99	63	95	52	38	48	99	63	95	0.216	0.216	0.749	0.992	0.6	0.6	0.908	0.997	0.936	1.463	1.048
68	BY471A_1026_1_16_pre_rec_14_multi_bin_VAC	BY471A_1026_1_16_pre_rec_14_multi_bin_VAC.tiff_1	0.03	149868	4.49604	4.04644							115.429	75.732	87.178	3.46287	2.27196	2.61534	115.429	64.758	75.732	87.178	21586	19.4274	12081	150	66	86	74	88	97	150	66	86	74	88	97	0.253	0.253	0.834	0.995	0.632	0.632	0.941	0.998	0.954	1.24	1.056
69	BY471A_1026_1_16_pre_rec_15_multi_bin_VAC	BY471A_1026_1_16_pre_rec_15_multi_bin_VAC.tiff_1	0.03	185796	5.57388	5.01649							78.104	76.89	81.968	2.34312	2.3067	2.45904	78.104	72.948	76.89	81.968	24316	21.8844	13289	117	67	71	43	76	94	117	67	71	43	76	94	0.272	0.272	0.932	0.996	0.648	0.648	0.977	0.999	0.996	1.018	1.03
70	BY471A_1026_1_16_pre_rec_18_multi_bin_VAC	BY471A_1026_1_16_pre_rec_18_multi_bin_VAC.tiff_1	0.03	56667	1.70001	1.53001							56.521	90.249	65.323	1.69563	2.70747	1.95969	56.521	34.332	90.249	65.323	11444	10.2996	6133	40	115	60	80	68	65	40	115	60	80	68	65	0.242	0.242	0.853	0.992	0.623	0.623	0.948	0.997	0.975	1.235	1.066
530	BY471A_1026_1_16_pre_rec_19_multi_bin_VAC	BY471A_1026_1_16_pre_rec_19_multi_bin_VAC.tiff_2	0.03	180949	5.42847	4.88562							95.834	77.361	99.522	2.87502	2.32083	2.98566	95.834	73.722	77.361	99.522	24574	22.1166	13296	54	62	94	131	93	105	54	62	94	131	93	105	0.25	0.25	0.867	0.995	0.63	0.63	0.953	0.998	0.973	1.232	1.06
72	BY471A_1026_1_16_pre_rec_1_multi_bin_VAC	BY471A_1026_1_16_pre_rec_1_multi_bin_VAC.tiff_1	0.03	128218	3.84654	3.46189							56.243	77.445	70.299	1.68729	2.32335	2.10897	56.243	57.918	77.445	70.299	19306	17.3754	10553	63	72	30	55	83	104	63	72	30	55	83	104	0.258	0.258	0.889	0.995	0.637	0.637	0.962	0.998	0.975	1.237	1.05
73	BY471A_1026_1_16_pre_rec_22_multi_bin_VAC	BY471A_1026_1_16_pre_rec_22_multi_bin_VAC.tiff_1	0.03	87449	2.62347	2.36112							57.998	50.559	87.443	1.73994	1.51677	2.62329	57.998	45.978	50.559	87.443	15326	13.7934	8325	86	38	65	36	60	109	86	38	65	36	60	109	0.24	0.24	0.835	0.993	0.622	0.622	0.942	0.998	0.961	1.32	1.075
74	BY471A_1026_1_16_pre_rec_26_multi_bin_VAC	BY471A_1026_1_16_pre_rec_26_multi_bin_VAC.tiff_1	0.03	307895	9.23685	8.31316							74.411	73.833	73.807	2.23233	2.21499	2.21421	74.411	106.296	73.833	73.807	35432	31.8888	19476	30	80	76	129	68	77	30	80	76	129	68	77	0.241	0.241	0.823	0.996	0.622	0.622	0.937	0.999	0.974	1.198	1.019
532	BY471A_1026_1_16_pre_rec_28_multi_bin_VAC	BY471A_1026_1_16_pre_rec_28_multi_bin_VAC.tiff_2	0.03	65770	1.9731	1.77579							56.788	93.791	59.712	1.70364	2.81373	1.79136	56.788	38.34	93.791	59.712	12780	11.502	6959	55	88	30	57	103	95	55	88	30	57	103	95	0.234	0.234	0.809	0.992	0.617	0.617	0.932	0.997	0.958	1.51	1.03
76	BY471A_1026_1_16_pre_rec_7_multi_bin_VAC	BY471A_1026_1_16_pre_rec_7_multi_bin_VAC.tiff_1	0.03	454342	13.6303	12.2672							86.511	89.333	68.951	2.59533	2.67999	2.06853	86.511	133.368	89.333	68.951	44456	40.0104	24168	145	92	65	36	86	73	145	92	65	36	86	73	0.266	0.266	0.921	0.997	0.643	0.643	0.973	0.999	0.989	1.147	1.025
77	BY471A_1026_1_17_pre_rec_0_multi_bin_VAC	BY471A_1026_1_17_pre_rec_0_multi_bin_VAC.tiff_1	0.03	297895	8.93685	8.04317							64.177	73.711	101.33	1.92531	2.21133	3.0399	64.177	100.212	73.711	101.33	33404	30.0636	18292	46	113	98	84	30	102	46	113	98	84	30	102	0.269	0.269	0.924	0.996	0.646	0.646	0.974	0.999	0.991	1.095	1.064
78	BY471A_1026_1_17_pre_rec_15_multi_bin_VAC	BY471A_1026_1_17_pre_rec_15_multi_bin_VAC.tiff_1	0.03	287688	8.63064	7.76758							85.873	77.448	77.373	2.57619	2.32344	2.32119	85.873	99.546	77.448	77.373	33182	29.8638	18065	110	114	49	62	50	102	110	114	49	62	50	102	0.256	0.256	0.886	0.996	0.635	0.635	0.96	0.999	0.98	1.196	1.06
79	BY471A_1026_1_17_pre_rec_17_multi_bin_VAC	BY471A_1026_1_17_pre_rec_17_multi_bin_VAC.tiff_1	0.03	24466	0.73398	0.660582							55.64	54.148	46.327	1.6692	1.62444	1.38981	55.64	19.68	54.148	46.327	6560	5.904	3454	71	65	35	41	41	62	71	65	35	41	41	62	0.24	0.24	0.866	0.989	0.621	0.621	0.953	0.996	0.962	1.421	1.095
80	BY471A_1026_1_17_pre_rec_18_multi_bin_VAC	BY471A_1026_1_17_pre_rec_18_multi_bin_VAC.tiff_1	0.03	205095	6.15285	5.53756							69.565	82.024	74.452	2.08695	2.46072	2.23356	69.565	82.428	82.024	74.452	27476	24.7284	14771	30	89	66	118	71	88	30	89	66	118	71	88	0.229	0.229	0.806	0.995	0.612	0.612	0.931	0.998	0.949	1.32	1.1
81	BY471A_1026_1_17_pre_rec_1_multi_bin_VAC	BY471A_1026_1_17_pre_rec_1_multi_bin_VAC.tiff_1	0.03	162574	4.87722	4.3895							83.113	62.854	97.574	2.49339	1.88562	2.92722	83.113	70.398	62.854	97.574	23466	21.1194	12606	72	28	86	93	107	107	72	28	86	93	107	107	0.231	0.231	0.818	0.994	0.614	0.614	0.935	0.998	0.957	1.378	1.035
82	BY471A_1026_1_17_pre_rec_21_multi_bin_VAC	BY471A_1026_1_17_pre_rec_21_multi_bin_VAC.tiff_1	0.03	232274	6.96822	6.2714							68.079	74.411	64.664	2.04237	2.23233	1.93992	68.079	84.786	74.411	64.664	28262	25.4358	15423	91	42	44	43	101	81	91	42	44	43	101	81	0.27	0.27	0.931	0.996	0.647	0.647	0.976	0.999	0.989	1.128	1.01
535	BY471A_1026_1_17_pre_rec_25_multi_bin_VAC	BY471A_1026_1_17_pre_rec_25_multi_bin_VAC.tiff_2	0.03	370070	11.1021	9.99189							96.791	112.883	89.887	2.90373	3.38649	2.69661	96.791	115.974	112.883	89.887	38658	34.7922	21393	51	142	71	130	83	106	51	142	71	130	83	106	0.268	0.268	0.908	0.996	0.645	0.645	0.968	0.999	0.986	1.032	1.112
84	BY471A_1026_1_17_pre_rec_27_multi_bin_VAC	BY471A_1026_1_17_pre_rec_27_multi_bin_VAC.tiff_1	0.03	286966	8.60898	7.74808							78.572	89.51	94.75	2.35716	2.6853	2.8425	78.572	98.532	89.51	94.75	32844	29.5596	18138	66	121	59	91	56	120	66	121	59	91	56	120	0.263	0.263	0.89	0.996	0.641	0.641	0.962	0.999	0.983	1.127	1.064
85	BY471A_1026_1_17_pre_rec_28_multi_bin_VAC	BY471A_1026_1_17_pre_rec_28_multi_bin_VAC.tiff_1	0.03	41492	1.24476	1.12028							70.678	58.189	83.821	2.12034	1.74567	2.51463	70.678	28.008	58.189	83.821	9336	8.4024	5094	79	30	79	57	79	89	79	30	79	57	79	89	0.239	0.239	0.823	0.991	0.621	0.621	0.937	0.997	0.964	1.224	1.221
86	BY471A_1026_1_17_pre_rec_3_multi_bin_VAC	BY471A_1026_1_17_pre_rec_3_multi_bin_VAC.tiff_1	0.03	291924	8.75772	7.88195							102.782	84.374	96.847	3.08346	2.53122	2.90541	102.782	100.266	84.374	96.847	33422	30.0798	18458	91	48	62	105	120	125	91	48	62	105	120	125	0.258	0.258	0.88	0.996	0.637	0.637	0.958	0.999	0.984	1.164	1.118
87	BY471A_1026_1_17_pre_rec_4_multi_bin_VAC	BY471A_1026_1_17_pre_rec_4_multi_bin_VAC.tiff_1	0.03	89758	2.69274	2.42347							73.795	58.926	64.503	2.21385	1.76778	1.93509	73.795	55.164	58.926	64.503	18388	16.5492	10002	53	71	32	95	77	106	53	71	32	95	77	106	0.147	0.147	0.508	0.988	0.527	0.527	0.798	0.996	0.735	1.332	1.291
88	BY471A_1026_1_17_pre_rec_5_multi_bin_VAC	BY471A_1026_1_17_pre_rec_5_multi_bin_VAC.tiff_1	0.03	145351	4.36053	3.92448							72.465	71.089	90.301	2.17395	2.13267	2.70903	72.465	66.048	71.089	90.301	22016	19.8144	12241	104	95	72	44	56	105	104	95	72	44	56	105	0.224	0.224	0.753	0.994	0.607	0.607	0.91	0.998	0.922	1.072	1.165
89	BY471A_1026_1_17_pre_rec_6_multi_bin_VAC	BY471A_1026_1_17_pre_rec_6_multi_bin_VAC.tiff_1	0.03	192557	5.77671	5.19904							60.552	65.705	76.862	1.81656	1.97115	2.30586	60.552	78.93	65.705	76.862	26310	23.679	14194	42	78	44	89	56	118	42	78	44	89	56	118	0.23	0.23	0.805	0.994	0.613	0.613	0.93	0.998	0.957	1.317	1.034
537	BY471A_1026_1_17_pre_rec_8_multi_bin_VAC	BY471A_1026_1_17_pre_rec_8_multi_bin_VAC.tiff_2	0.03	118587	3.55761	3.20185							80.282	53.213	88.579	2.40846	1.59639	2.65737	80.282	55.332	53.213	88.579	18444	16.5996	10016	113	53	82	42	51	97	113	53	82	42	51	97	0.253	0.253	0.881	0.994	0.633	0.633	0.959	0.998	0.965	1.211	1.025
91	BY471A_1026_1_18_pre_rec_0_multi_bin_VAC	BY471A_1026_1_18_pre_rec_0_multi_bin_VAC.tiff_1	0.03	111040	3.3312	2.99808							75.979	82.18	102.778	2.27937	2.4654	3.08334	75.979	54.756	82.18	102.778	18252	16.4268	10026	47	109	97	99	59	106	47	109	97	99	59	106	0.229	0.229	0.786	0.993	0.612	0.612	0.923	0.998	0.952	1.325	1.049
538	BY471A_1026_1_18_pre_rec_10_multi_bin_VAC	BY471A_1026_1_18_pre_rec_10_multi_bin_VAC.tiff_2	0.03	190818	5.72454	5.15209							73.594	64.205	68.455	2.20782	1.92615	2.05365	73.594	80.148	64.205	68.455	26716	24.0444	14528	106	86	38	48	39	87	106	86	38	48	39	87	0.216	0.216	0.747	0.994	0.6	0.6	0.908	0.998	0.948	1.331	1.099
93	BY471A_1026_1_18_pre_rec_17_multi_bin_VAC	BY471A_1026_1_18_pre_rec_17_multi_bin_VAC.tiff_1	0.03	101369	3.04107	2.73696							55.328	55.221	65.207	1.65984	1.65663	1.95621	55.328	50.352	55.221	65.207	16784	15.1056	8955	85	38	60	30	71	87	85	38	60	30	71	87	0.246	0.246	0.876	0.994	0.626	0.626	0.957	0.998	0.97	1.242	1.085
94	BY471A_1026_1_18_pre_rec_20_multi_bin_VAC	BY471A_1026_1_18_pre_rec_20_multi_bin_VAC.tiff_1	0.03	73213	2.19639	1.97675							78.589	86.488	74.883	2.35767	2.59464	2.24649	78.589	40.764	86.488	74.883	13588	12.2292	7252	80	112	69	75	48	82	80	112	69	75	48	82	0.242	0.242	0.857	0.993	0.623	0.623	0.95	0.998	0.966	1.035	1.068
95	BY471A_1026_1_18_pre_rec_22_multi_bin_VAC	BY471A_1026_1_18_pre_rec_22_multi_bin_VAC.tiff_1	0.03	292855	8.78565	7.90708							88.838	75.929	71.527	2.66514	2.27787	2.14581	88.838	104.556	75.929	71.527	34852	31.3668	18952	83	59	30	93	94	126	83	59	30	93	94	126	0.229	0.229	0.795	0.995	0.612	0.612	0.926	0.998	0.956	1.249	1.072
96	BY471A_1026_1_18_pre_rec_2_multi_bin_VAC	BY471A_1026_1_18_pre_rec_2_multi_bin_VAC.tiff_1	0.03	468532	14.056	12.6504							82.039	86.133	85.625	2.46117	2.58399	2.56875	82.039	136.488	86.133	85.625	45496	40.9464	25193	62	131	76	108	32	91	62	131	76	108	32	91	0.264	0.264	0.891	0.997	0.641	0.641	0.962	0.999	0.978	1.128	1.021
97	BY471A_1026_1_18_pre_rec_4_multi_bin_VAC	BY471A_1026_1_18_pre_rec_4_multi_bin_VAC.tiff_1	0.03	550926	16.5278	14.875							78.565	87.264	93.576	2.35695	2.61792	2.80728	78.565	152.334	87.264	93.576	50778	45.7002	28138	46	133	66	130	52	100	46	133	66	130	52	100	0.262	0.262	0.886	0.997	0.64	0.64	0.96	0.999	0.986	1.169	1.059
98	BY471A_1026_1_18_pre_rec_8_multi_bin_VAC	BY471A_1026_1_18_pre_rec_8_multi_bin_VAC.tiff_1	0.03	80488	2.41464	2.17318							66.062	83.959	69.255	1.98186	2.51877	2.07765	66.062	41.094	83.959	69.255	13698	12.3282	7465	85	83	48	46	79	90	85	83	48	46	79	90	0.285	0.285	0.986	0.995	0.658	0.658	0.995	0.998	0.994	1.016	1.118
99	BY471A_1026_1_2_pre_rec_10_multi_bin_VAC	BY471A_1026_1_2_pre_rec_10_multi_bin_VAC.tiff_1	0.03	85404	2.56212	2.30591							90.231	76.077	67.504	2.70693	2.28231	2.02512	90.231	43.818	76.077	67.504	14606	13.1454	8128	112	76	48	64	87	95	112	76	48	64	87	95	0.265	0.265	0.886	0.994	0.642	0.642	0.96	0.998	0.96	1.176	1.133
100	BY471A_1026_1_2_pre_rec_13_multi_bin_VAC	BY471A_1026_1_2_pre_rec_13_multi_bin_VAC.tiff_1	0.03	77783	2.33349	2.10014							67.482	63.741	55.457	2.02446	1.91223	1.66371	67.482	41.76	63.741	55.457	13920	12.528	7597	82	97	52	64	30	60	82	97	52	64	30	60	0.254	0.254	0.871	0.993	0.633	0.633	0.955	0.998	0.986	1.448	1.067
101	BY471A_1026_1_2_pre_rec_16_multi_bin_VAC	BY471A_1026_1_2_pre_rec_16_multi_bin_VAC.tiff_1	0.03	101719	3.05157	2.74641							62.379	64.968	68.332	1.87137	1.94904	2.04996	62.379	49.218	64.968	68.332	16406	14.7654	9112	67	46	47	54	88	97	67	46	47	54	88	97	0.265	0.265	0.894	0.994	0.642	0.642	0.963	0.998	0.972	1.036	1.074
102	BY471A_1026_1_2_pre_rec_19_multi_bin_VAC	BY471A_1026_1_2_pre_rec_19_multi_bin_VAC.tiff_1	0.03	83842	2.51526	2.26373							87.692	69.693	68.038	2.63076	2.09079	2.04114	87.692	42.228	69.693	68.038	14076	12.6684	7717	101	62	42	73	85	97	101	62	42	73	85	97	0.285	0.285	0.978	0.995	0.658	0.658	0.993	0.998	0.997	1.154	1.068
103	BY471A_1026_1_2_pre_rec_1_multi_bin_VAC	BY471A_1026_1_2_pre_rec_1_multi_bin_VAC.tiff_1	0.03	40353	1.21059	1.08953							52.337	55.713	53.137	1.57011	1.67139	1.59411	52.337	26.07	55.713	53.137	8690	7.821	4688	56	73	36	50	38	70	56	73	36	50	38	70	0.281	0.281	0.981	0.993	0.655	0.655	0.994	0.998	0.996	1.195	1.093
104	BY471A_1026_1_2_pre_rec_20_multi_bin_VAC	BY471A_1026_1_2_pre_rec_20_multi_bin_VAC.tiff_1	0.03	70040	2.1012	1.89108							62.858	92.983	75.565	1.88574	2.78949	2.26695	62.858	37.788	92.983	75.565	12596	11.3364	6797	76	116	72	52	62	81	76	116	72	52	62	81	0.278	0.278	0.974	0.994	0.652	0.652	0.991	0.998	0.99	1.084	1.094
541	BY471A_1026_1_2_pre_rec_20_multi_bin_VAC	BY471A_1026_1_2_pre_rec_20_multi_bin_VAC.tiff_2	0.03	18713	0.56139	0.505251							67.582	56.217	93.282	2.02746	1.68651	2.79846	67.582	17.88	56.217	93.282	5960	5.364	3208	45	42	77	84	67	103	45	42	77	84	67	103	0.187	0.187	0.659	0.984	0.572	0.572	0.87	0.995	0.836	2.06	1.065
105	BY471A_1026_1_2_pre_rec_24_multi_bin_VAC	BY471A_1026_1_2_pre_rec_24_multi_bin_VAC.tiff_1	0.03	211003	6.33009	5.69708							92.379	92.872	72.706	2.77137	2.78616	2.18118	92.379	78.246	92.872	72.706	26082	23.4738	14494	122	62	69	64	121	82	122	62	69	64	121	82	0.284	0.284	0.959	0.996	0.657	0.657	0.986	0.999	0.994	1.089	1.146
106	BY471A_1026_1_2_pre_rec_25_multi_bin_VAC	BY471A_1026_1_2_pre_rec_25_multi_bin_VAC.tiff_1	0.03	138479	4.15437	3.73893							70.048	77.106	85.84	2.10144	2.31318	2.5752	70.048	63.252	77.106	85.84	21084	18.9756	11382	108	53	75	32	94	92	108	53	75	32	94	92	0.231	0.231	0.808	0.994	0.614	0.614	0.932	0.998	0.961	1.588	1.088
107	BY471A_1026_1_2_pre_rec_26_multi_bin_VAC	BY471A_1026_1_2_pre_rec_26_multi_bin_VAC.tiff_1	0.03	21567	0.64701	0.582309							49.741	71.78	58.395	1.49223	2.1534	1.75185	49.741	18.576	71.78	58.395	6192	5.5728	3254	37	57	48	76	84	64	37	57	48	76	84	64	0.222	0.222	0.804	0.988	0.605	0.605	0.93	0.996	0.92	1.258	1.381
108	BY471A_1026_1_2_pre_rec_27_multi_bin_VAC	BY471A_1026_1_2_pre_rec_27_multi_bin_VAC.tiff_1	0.03	68467	2.05401	1.84861							54.316	55.778	81.838	1.62948	1.67334	2.45514	54.316	37.962	55.778	81.838	12654	11.3886	6720	43	47	56	69	67	110	43	47	56	69	67	110	0.262	0.262	0.94	0.993	0.64	0.64	0.98	0.998	0.985	1.346	1.061
109	BY471A_1026_1_2_pre_rec_2_multi_bin_VAC	BY471A_1026_1_2_pre_rec_2_multi_bin_VAC.tiff_1	0.03	133353	4.00059	3.60053							81.475	74.89	83.058	2.44425	2.2467	2.49174	81.475	58.164	74.89	83.058	19388	17.4492	10433	114	75	62	52	78	104	114	75	62	52	78	104	0.276	0.276	0.969	0.995	0.651	0.651	0.99	0.998	0.995	1.221	1.121
110	BY471A_1026_1_2_pre_rec_6_multi_bin_VAC	BY471A_1026_1_2_pre_rec_6_multi_bin_VAC.tiff_1	0.03	103362	3.10086	2.79077							75.293	67.828	56.988	2.25879	2.03484	1.70964	75.293	48.972	67.828	56.988	16324	14.6916	9012	77	101	51	70	36	59	77	101	51	70	36	59	0.278	0.278	0.945	0.995	0.652	0.652	0.981	0.998	0.992	1.088	1.262
111	BY471A_1026_1_2_pre_rec_9_multi_bin_VAC	BY471A_1026_1_2_pre_rec_9_multi_bin_VAC.tiff_1	0.03	196713	5.90139	5.31125							82.769	98.333	75.098	2.48307	2.94999	2.25294	82.769	98.316	98.333	75.098	32772	29.4948	18079	96	96	30	75	82	115	96	96	30	75	82	115	0.124	0.124	0.422	0.989	0.499	0.499	0.75	0.996	0.873	1.224	1.154
542	BY471A_1026_1_3_pre_rec_10_multi_bin_VAC	BY471A_1026_1_3_pre_rec_10_multi_bin_VAC.tiff_2	0.03	96069	2.88207	2.59386							67.036	53.916	75.959	2.01108	1.61748	2.27877	67.036	46.452	53.916	75.959	15484	13.9356	8374	38	55	67	96	49	84	38	55	67	96	49	84	0.281	0.281	0.981	0.995	0.655	0.655	0.994	0.998	0.997	1.034	1.139
113	BY471A_1026_1_3_pre_rec_11_multi_bin_VAC	BY471A_1026_1_3_pre_rec_11_multi_bin_VAC.tiff_1	0.03	226250	6.7875	6.10875							76.117	93.148	76.243	2.28351	2.79444	2.28729	76.117	82.434	93.148	76.243	27478	24.7302	15189	40	79	54	117	101	89	40	79	54	117	101	89	0.279	0.279	0.948	0.996	0.653	0.653	0.982	0.999	0.991	1.172	1.121
114	BY471A_1026_1_3_pre_rec_15_multi_bin_VAC	BY471A_1026_1_3_pre_rec_15_multi_bin_VAC.tiff_1	0.03	170596	5.11788	4.60609							76.385	82.913	58.883	2.29155	2.48739	1.76649	76.385	68.244	82.913	58.883	22748	20.4732	12399	61	44	55	92	118	59	61	44	55	92	118	59	0.28	0.28	0.968	0.996	0.654	0.654	0.989	0.999	0.994	1.034	1.073
115	BY471A_1026_1_3_pre_rec_17_multi_bin_VAC	BY471A_1026_1_3_pre_rec_17_multi_bin_VAC.tiff_1	0.03	54484	1.63452	1.47107							63.413	47.964	63.502	1.90239	1.43892	1.90506	63.413	32.28	47.964	63.502	10760	9.684	5705	57	58	38	68	36	89	57	58	38	68	36	89	0.269	0.269	0.967	0.993	0.646	0.646	0.989	0.998	0.995	1.272	1.085
116	BY471A_1026_1_3_pre_rec_19_multi_bin_VAC	BY471A_1026_1_3_pre_rec_19_multi_bin_VAC.tiff_1	0.03	88347	2.65041	2.38537							70.664	85.484	61.089	2.11992	2.56452	1.83267	70.664	46.344	85.484	61.089	15448	13.9032	8516	42	75	42	97	93	90	42	75	42	97	93	90	0.239	0.239	0.815	0.993	0.621	0.621	0.934	0.998	0.949	1.366	1.285
543	BY471A_1026_1_3_pre_rec_20_multi_bin_VAC	BY471A_1026_1_3_pre_rec_20_multi_bin_VAC.tiff_2	0.03	188241	5.64723	5.08251							83.328	66.073	93.244	2.49984	1.98219	2.79732	83.328	71.754	66.073	93.244	23918	21.5262	13178	116	73	75	50	62	112	116	73	75	50	62	112	0.293	0.293	0.999	0.996	0.664	0.664	1	0.999	0.997	1.095	1.012
118	BY471A_1026_1_3_pre_rec_22_multi_bin_VAC	BY471A_1026_1_3_pre_rec_22_multi_bin_VAC.tiff_1	0.03	43355	1.30065	1.17058							61.387	77.427	51.303	1.84161	2.32281	1.53909	61.387	27.96	77.427	51.303	9320	8.388	5014	43	74	37	87	79	69	43	74	37	87	79	69	0.263	0.263	0.922	0.992	0.64	0.64	0.973	0.997	0.971	1.14	1.037
544	BY471A_1026_1_3_pre_rec_23_multi_bin_VAC	BY471A_1026_1_3_pre_rec_23_multi_bin_VAC.tiff_2	0.03	65529	1.96587	1.76928							77.525	57.661	82.365	2.32575	1.72983	2.47095	77.525	35.778	57.661	82.365	11926	10.7334	6466	61	77	76	91	36	87	61	77	76	91	36	87	0.286	0.286	1.001	0.994	0.659	0.659	1	0.998	0.996	1.02	1.027
120	BY471A_1026_1_3_pre_rec_4_multi_bin_VAC	BY471A_1026_1_3_pre_rec_4_multi_bin_VAC.tiff_1	0.03	243261	7.29783	6.56805							67.307	74.545	78.876	2.01921	2.23635	2.36628	67.307	96.54	74.545	78.876	32180	28.962	17672	115	49	82	33	105	86	115	49	82	33	105	86	0.201	0.201	0.687	0.994	0.586	0.586	0.882	0.998	0.927	1.135	1.105
121	BY471A_1026_1_3_pre_rec_5_multi_bin_VAC	BY471A_1026_1_3_pre_rec_5_multi_bin_VAC.tiff_1	0.03	139813	4.19439	3.77495							97.325	67.863	69.869	2.91975	2.03589	2.09607	97.325	59.868	67.863	69.869	19956	17.9604	11040	94	101	56	103	36	83	94	101	56	103	36	83	0.278	0.278	0.944	0.995	0.653	0.653	0.981	0.998	0.992	1.074	1.143
545	BY471A_1026_1_3_pre_rec_6_multi_bin_VAC	BY471A_1026_1_3_pre_rec_6_multi_bin_VAC.tiff_2	0.03	539876	16.1963	14.5767							92.905	85.352	77.78	2.78715	2.56056	2.3334	92.905	153.792	85.352	77.78	51264	46.1376	28342	161	82	78	39	94	82	161	82	78	39	94	82	0.245	0.245	0.826	0.996	0.625	0.625	0.938	0.999	0.988	1.151	1.02
123	BY471A_1026_1_3_pre_rec_8_multi_bin_VAC	BY471A_1026_1_3_pre_rec_8_multi_bin_VAC.tiff_1	0.03	49707	1.49121	1.34209							69.795	50.342	58.634	2.09385	1.51026	1.75902	69.795	29.916	50.342	58.634	9972	8.9748	5287	75	57	36	66	44	82	75	57	36	66	44	82	0.282	0.282	1.013	0.994	0.656	0.656	1.004	0.998	0.997	1.05	1.035
124	BY471A_1026_1_3_pre_rec_9_multi_bin_VAC	BY471A_1026_1_3_pre_rec_9_multi_bin_VAC.tiff_1	0.03	81963	2.45889	2.213							71.711	79.591	65.067	2.15133	2.38773	1.95201	71.711	42.504	79.591	65.067	14168	12.7512	7651	102	82	50	40	79	74	102	82	50	40	79	74	0.267	0.267	0.94	0.994	0.644	0.644	0.98	0.998	0.992	1.332	1.094
125	BY471A_1026_1_4_pre_rec_10_multi_bin_VAC	BY471A_1026_1_4_pre_rec_10_multi_bin_VAC.tiff_1	0.03	66039	1.98117	1.78305							53.403	64.355	50.774	1.60209	1.93065	1.52322	53.403	36.168	64.355	50.774	12056	10.8504	6558	68	81	36	39	47	69	68	81	36	39	47	69	0.281	0.281	0.973	0.994	0.655	0.655	0.991	0.998	0.994	1.015	1.245
126	BY471A_1026_1_4_pre_rec_11_multi_bin_VAC	BY471A_1026_1_4_pre_rec_11_multi_bin_VAC.tiff_1	0.03	124545	3.73635	3.36271							59.65	77.565	70.83	1.7895	2.32695	2.1249	59.65	57.258	77.565	70.83	19086	17.1774	10452	30	73	57	90	83	88	30	73	57	90	83	88	0.252	0.252	0.865	0.994	0.632	0.632	0.953	0.998	0.981	1.094	1.073
127	BY471A_1026_1_4_pre_rec_14_multi_bin_VAC	BY471A_1026_1_4_pre_rec_14_multi_bin_VAC.tiff_1	0.03	134866	4.04598	3.64138							65.253	77.734	90.82	1.95759	2.33202	2.7246	65.253	60.804	77.734	90.82	20268	18.2412	11031	58	36	89	75	112	92	58	36	89	75	112	92	0.247	0.247	0.855	0.994	0.627	0.627	0.949	0.998	0.963	1.196	1.125
128	BY471A_1026_1_4_pre_rec_17_multi_bin_VAC	BY471A_1026_1_4_pre_rec_17_multi_bin_VAC.tiff_1	0.03	333802	10.0141	9.01265							79.892	71.555	71.019	2.39676	2.14665	2.13057	79.892	112.44	71.555	71.019	37480	33.732	20423	122	99	48	44	54	96	122	99	48	44	54	96	0.239	0.239	0.826	0.996	0.621	0.621	0.938	0.999	0.978	1.141	1.102
130	BY471A_1026_1_4_pre_rec_20_multi_bin_VAC	BY471A_1026_1_4_pre_rec_20_multi_bin_VAC.tiff_1	0.03	91399	2.74197	2.46777							72.299	83.227	54.783	2.16897	2.49681	1.64349	72.299	45.114	83.227	54.783	15038	13.5342	8229	44	68	34	93	89	75	44	68	34	93	89	75	0.278	0.278	0.956	0.995	0.653	0.653	0.985	0.998	0.994	1.028	1.081
131	BY471A_1026_1_4_pre_rec_2_multi_bin_VAC	BY471A_1026_1_4_pre_rec_2_multi_bin_VAC.tiff_1	0.03	349022	10.4707	9.42359							75.933	74.29	77.197	2.27799	2.2287	2.31591	75.933	109.614	74.29	77.197	36538	32.8842	20005	64	95	34	93	55	114	64	95	34	93	55	114	0.282	0.282	0.973	0.997	0.656	0.656	0.991	0.999	0.994	1.015	1.115
132	BY471A_1026_1_4_pre_rec_3_multi_bin_VAC	BY471A_1026_1_4_pre_rec_3_multi_bin_VAC.tiff_1	0.03	212816	6.38448	5.74603							73.021	65.232	81.251	2.19063	1.95696	2.43753	73.021	77.772	65.232	81.251	25924	23.3316	14241	63	71	44	83	63	118	63	71	44	83	63	118	0.294	0.294	1.004	0.996	0.665	0.665	1.001	0.999	0.998	1.029	1.044
133	BY471A_1026_1_4_pre_rec_5_multi_bin_VAC	BY471A_1026_1_4_pre_rec_5_multi_bin_VAC.tiff_1	0.03	40067	1.20201	1.08181							65.031	70.559	81.263	1.95093	2.11677	2.43789	65.031	28.248	70.559	81.263	9416	8.4744	5028	36	85	70	87	55	90	36	85	70	87	55	90	0.217	0.217	0.773	0.99	0.601	0.601	0.918	0.997	0.933	1.753	1.092
549	BY471A_1026_1_5_pre_rec_10_multi_bin_VAC	BY471A_1026_1_5_pre_rec_10_multi_bin_VAC.tiff_2	0.03	180351	5.41053	4.86948							73.29	86.619	86.409	2.1987	2.59857	2.59227	73.29	69.75	86.619	86.409	23250	20.925	12819	55	117	74	89	54	96	55	117	74	89	54	96	0.293	0.293	0.998	0.996	0.664	0.664	0.999	0.999	0.998	1.022	1.141
135	BY471A_1026_1_5_pre_rec_15_multi_bin_VAC	BY471A_1026_1_5_pre_rec_15_multi_bin_VAC.tiff_1	0.03	367266	11.018	9.91618							82.705	76.868	90.253	2.48115	2.30604	2.70759	82.705	111.648	76.868	90.253	37216	33.4944	20616	110	116	90	56	38	93	110	116	90	56	38	93	0.296	0.296	1	0.997	0.666	0.666	1	0.999	0.999	1.05	1.08
136	BY471A_1026_1_5_pre_rec_16_multi_bin_VAC	BY471A_1026_1_5_pre_rec_16_multi_bin_VAC.tiff_1	0.03	260677	7.82031	7.03828							91.145	69.873	81.642	2.73435	2.09619	2.44926	91.145	88.986	69.873	81.642	29662	26.6958	16433	102	88	46	82	52	117	102	88	46	82	52	117	0.294	0.294	0.993	0.997	0.665	0.665	0.998	0.999	0.997	1.029	1.044
137	BY471A_1026_1_5_pre_rec_19_multi_bin_VAC	BY471A_1026_1_5_pre_rec_19_multi_bin_VAC.tiff_1	0.03	28971	0.86913	0.782217							43.885	58.363	63.038	1.31655	1.75089	1.89114	43.885	22.632	58.363	63.038	7544	6.7896	4000	54	86	50	42	40	72	54	86	50	42	40	72	0.221	0.221	0.796	0.989	0.605	0.605	0.927	0.996	0.918	1.139	1.032
138	BY471A_1026_1_5_pre_rec_1_multi_bin_VAC	BY471A_1026_1_5_pre_rec_1_multi_bin_VAC.tiff_1	0.03	75250	2.2575	2.03175							55.693	52.253	63.311	1.67079	1.56759	1.89933	55.693	39.396	52.253	63.311	13132	11.8188	6943	46	51	38	64	53	89	46	51	38	64	53	89	0.283	0.283	1.021	0.994	0.656	0.656	1.007	0.998	0.998	1.011	1.042
139	BY471A_1026_1_5_pre_rec_22_multi_bin_VAC	BY471A_1026_1_5_pre_rec_22_multi_bin_VAC.tiff_1	0.03	113351	3.40053	3.06048							93.083	69.779	86.656	2.79249	2.09337	2.59968	93.083	53.64	69.779	86.656	17880	16.092	9845	109	93	70	75	43	110	109	93	70	75	43	110	0.254	0.254	0.866	0.994	0.633	0.633	0.953	0.998	0.972	1.131	1.19
140	BY471A_1026_1_5_pre_rec_2_multi_bin_VAC	BY471A_1026_1_5_pre_rec_2_multi_bin_VAC.tiff_1	0.03	94445	2.83335	2.55001							50.646	60.713	76.826	1.51938	1.82139	2.30478	50.646	49.236	60.713	76.826	16412	14.7708	9153	70	59	38	38	64	107	70	59	38	38	64	107	0.228	0.228	0.765	0.993	0.611	0.611	0.914	0.998	0.92	1.463	1.062
141	BY471A_1026_1_6_pre_rec_10_multi_bin_VAC	BY471A_1026_1_6_pre_rec_10_multi_bin_VAC.tiff_1	0.03	79225	2.37675	2.13908							72.071	89.861	59.703	2.16213	2.69583	1.79109	72.071	41.868	89.861	59.703	13956	12.5604	7537	68	75	36	80	105	89	68	75	36	80	105	89	0.261	0.261	0.91	0.994	0.639	0.639	0.969	0.998	0.976	1.153	1.115
142	BY471A_1026_1_6_pre_rec_11_multi_bin_VAC	BY471A_1026_1_6_pre_rec_11_multi_bin_VAC.tiff_1	0.03	95318	2.85954	2.57359							57.86	83.867	51.025	1.7358	2.51601	1.53075	57.86	46.86	83.867	51.025	15620	14.058	8484	63	52	36	55	111	64	63	52	36	55	111	64	0.27	0.27	0.938	0.994	0.646	0.646	0.979	0.998	0.983	1.205	1.029
550	BY471A_1026_1_6_pre_rec_12_multi_bin_VAC	BY471A_1026_1_6_pre_rec_12_multi_bin_VAC.tiff_2	0.03	236078	7.08234	6.37411							71.454	67.359	71.136	2.14362	2.02077	2.13408	71.454	83.886	67.359	71.136	27962	25.1658	15318	103	46	64	39	92	78	103	46	64	39	92	78	0.288	0.288	0.99	0.996	0.661	0.661	0.997	0.999	0.998	1.016	1.026
144	BY471A_1026_1_6_pre_rec_17_multi_bin_VAC	BY471A_1026_1_6_pre_rec_17_multi_bin_VAC.tiff_1	0.03	136097	4.08291	3.67462							100.273	72.532	71.438	3.00819	2.17596	2.14314	100.273	62.07	72.532	71.438	20690	18.621	11590	64	51	49	126	82	95	64	51	49	126	82	95	0.237	0.237	0.787	0.994	0.618	0.618	0.923	0.998	0.931	1.317	1.117
145	BY471A_1026_1_6_pre_rec_1_multi_bin_VAC	BY471A_1026_1_6_pre_rec_1_multi_bin_VAC.tiff_1	0.03	163920	4.9176	4.42584							75.586	115.002	73.752	2.26758	3.45006	2.21256	75.586	71.148	115.002	73.752	23716	21.3444	13249	90	76	58	62	146	82	90	76	58	62	146	82	0.228	0.228	0.759	0.994	0.611	0.611	0.912	0.998	0.963	1.055	1.118
147	BY471A_1026_1_6_pre_rec_23_multi_bin_VAC	BY471A_1026_1_6_pre_rec_23_multi_bin_VAC.tiff_1	0.03	294972	8.84916	7.96424							92.043	68.745	96.34	2.76129	2.06235	2.8902	92.043	105.432	68.745	96.34	35144	31.6296	19119	76	28	82	109	116	117	76	28	82	109	116	117	0.227	0.227	0.787	0.995	0.61	0.61	0.923	0.998	0.955	1.208	1.182
148	BY471A_1026_1_6_pre_rec_24_multi_bin_VAC	BY471A_1026_1_6_pre_rec_24_multi_bin_VAC.tiff_1	0.03	353286	10.5986	9.53872							71.556	106.459	91.848	2.14668	3.19377	2.75544	71.556	117.156	106.459	91.848	39052	35.1468	21403	43	136	58	89	70	123	43	136	58	89	70	123	0.237	0.237	0.813	0.996	0.619	0.619	0.933	0.999	0.975	1.065	1.308
149	BY471A_1026_1_6_pre_rec_5_multi_bin_VAC	BY471A_1026_1_6_pre_rec_5_multi_bin_VAC.tiff_1	0.03	190591	5.71773	5.14596							61.312	67.992	78.244	1.83936	2.03976	2.34732	61.312	75.21	67.992	78.244	25070	22.563	13579	78	40	56	42	99	106	78	40	56	42	99	106	0.261	0.261	0.909	0.995	0.639	0.639	0.969	0.998	0.985	1.211	1.102
150	BY471A_1026_1_6_pre_rec_6_multi_bin_VAC	BY471A_1026_1_6_pre_rec_6_multi_bin_VAC.tiff_1	0.03	161942	4.85826	4.37243							64.07	64.114	82.949	1.9221	1.92342	2.48847	64.07	70.11	64.114	82.949	23370	21.033	12971	47	42	58	84	92	120	47	42	58	84	92	120	0.232	0.232	0.784	0.994	0.615	0.615	0.922	0.998	0.937	1.229	1.147
151	BY471A_1026_1_7_pre_rec_0_multi_bin_VAC	BY471A_1026_1_7_pre_rec_0_multi_bin_VAC.tiff_1	0.03	205536	6.16608	5.54947	77	84	71	2.31	2.52	2.13	78.162	73.401	83.183	2.34486	2.20203	2.49549	78.162	80.412	73.401	83.183	26804	24.1236	14952	57	40	78	100	118	90	57	40	78	100	118	90	0.248	0.248	0.828	0.995	0.628	0.628	0.939	0.998	0.962	1.249	1.082
152	BY471A_1026_1_7_pre_rec_11_multi_bin_VAC	BY471A_1026_1_7_pre_rec_11_multi_bin_VAC.tiff_1	0.03	227609	6.82827	6.14544							63.804	83.396	73.627	1.91412	2.50188	2.20881	63.804	89.976	83.396	73.627	29992	26.9928	16279	94	95	34	44	75	109	94	95	34	44	75	109	0.217	0.217	0.751	0.994	0.601	0.601	0.909	0.998	0.955	1.271	1.057
153	BY471A_1026_1_7_pre_rec_14_multi_bin_VAC	BY471A_1026_1_7_pre_rec_14_multi_bin_VAC.tiff_1	0.03	300588	9.01764	8.11588							85.782	100.921	90.216	2.57346	3.02763	2.70648	85.782	102.258	100.921	90.216	34086	30.6774	18821	120	60	82	59	136	91	120	60	82	59	136	91	0.258	0.258	0.873	0.996	0.637	0.637	0.956	0.999	0.972	1.152	1.048
154	BY471A_1026_1_7_pre_rec_15_multi_bin_VAC	BY471A_1026_1_7_pre_rec_15_multi_bin_VAC.tiff_1	0.03	196015	5.88045	5.2924							64.488	68.681	69.855	1.93464	2.06043	2.09565	64.488	80.868	68.681	69.855	26956	24.2604	14651	64	69	26	67	80	107	64	69	26	67	80	107	0.222	0.222	0.768	0.994	0.605	0.605	0.916	0.998	0.962	1.167	1.065
155	BY471A_1026_1_7_pre_rec_17_multi_bin_VAC	BY471A_1026_1_7_pre_rec_17_multi_bin_VAC.tiff_1	0.03	31311	0.93933	0.845397							66.718	47.023	75.064	2.00154	1.41069	2.25192	66.718	23.472	47.023	75.064	7824	7.0416	4150	65	26	68	70	71	88	65	26	68	70	71	88	0.232	0.232	0.825	0.99	0.614	0.614	0.938	0.997	0.952	1.421	1.042
156	BY471A_1026_1_7_pre_rec_1_multi_bin_VAC	BY471A_1026_1_7_pre_rec_1_multi_bin_VAC.tiff_1	0.03	80875	2.42625	2.18362							59.95	51.215	57.122	1.7985	1.53645	1.71366	59.95	41.058	51.215	57.122	13686	12.3174	7467	73	69	39	47	37	77	73	69	39	47	37	77	0.289	0.289	0.991	0.995	0.661	0.661	0.997	0.998	0.996	1.027	1.067
553	BY471A_1026_1_7_pre_rec_20_multi_bin_VAC	BY471A_1026_1_7_pre_rec_20_multi_bin_VAC.tiff_2	0.03	423902	12.7171	11.4454							106.307	88.466	115.969	3.18921	2.65398	3.47907	106.307	129.438	88.466	115.969	43146	38.8314	23107	153	101	101	44	84	121	153	101	101	44	84	121	0.253	0.253	0.895	0.996	0.632	0.632	0.964	0.999	0.976	1.14	1.121
158	BY471A_1026_1_7_pre_rec_21_multi_bin_VAC	BY471A_1026_1_7_pre_rec_21_multi_bin_VAC.tiff_1	0.03	68533	2.05599	1.85039							87.629	64.456	76.338	2.62887	1.93368	2.29014	87.629	41.688	64.456	76.338	13896	12.5064	7452	66	95	65	101	42	89	66	95	65	101	42	89	0.198	0.198	0.694	0.99	0.583	0.583	0.885	0.997	0.909	1.426	1.069
160	BY471A_1026_1_7_pre_rec_4_multi_bin_VAC	BY471A_1026_1_7_pre_rec_4_multi_bin_VAC.tiff_1	0.03	141301	4.23903	3.81513							74.544	93.179	81.395	2.23632	2.79537	2.44185	74.544	62.394	93.179	81.395	20798	18.7182	11361	81	108	50	65	70	114	81	108	50	65	70	114	0.251	0.251	0.868	0.995	0.631	0.631	0.954	0.998	0.973	1.178	1.127
161	BY471A_1026_1_7_pre_rec_5_multi_bin_VAC	BY471A_1026_1_7_pre_rec_5_multi_bin_VAC.tiff_1	0.03	114356	3.43068	3.08761							59.479	79.134	60.075	1.78437	2.37402	1.80225	59.479	52.038	79.134	60.075	17346	15.6114	9684	68	56	32	58	102	84	68	56	32	58	102	84	0.283	0.283	0.947	0.995	0.657	0.657	0.982	0.998	0.987	1.195	1.037
162	BY471A_1026_1_7_pre_rec_6_multi_bin_VAC	BY471A_1026_1_7_pre_rec_6_multi_bin_VAC.tiff_1	0.03	121024	3.63072	3.26765							74.557	73.707	86.761	2.23671	2.21121	2.60283	74.557	57.294	73.707	86.761	19098	17.1882	10453	42	46	80	108	103	95	42	46	80	108	103	95	0.238	0.238	0.82	0.994	0.62	0.62	0.936	0.998	0.985	1.777	1.141
163	BY471A_1026_1_7_pre_rec_7_multi_bin_VAC	BY471A_1026_1_7_pre_rec_7_multi_bin_VAC.tiff_1	0.03	103305	3.09915	2.78923							58.912	77.456	61.533	1.76736	2.32368	1.84599	58.912	53.4	77.456	61.533	17800	16.02	9668	79	90	40	35	58	89	79	90	40	35	58	89	0.214	0.214	0.744	0.992	0.598	0.598	0.906	0.997	0.946	1.263	1.075
164	BY471A_1026_1_7_pre_rec_8_multi_bin_VAC	BY471A_1026_1_7_pre_rec_8_multi_bin_VAC.tiff_1	0.03	85494	2.56482	2.30834							55.236	71.959	61.198	1.65708	2.15877	1.83594	55.236	48.828	71.959	61.198	16276	14.6484	8896	79	53	30	39	85	90	79	53	30	39	85	90	0.192	0.192	0.661	0.991	0.577	0.577	0.871	0.997	0.867	1.902	1.098
165	BY471A_1208_1_10_pre_rec_0_multi_bin_VAC	BY471A_1208_1_10_pre_rec_0_multi_bin_VAC.tiff_1	0.03	223031	6.69093	6.02184							94.54	83.421	72.059	2.8362	2.50263	2.16177	94.54	80.172	83.421	72.059	26724	24.0516	14737	62	95	54	124	70	93	62	95	54	124	70	93	0.295	0.295	1.004	0.996	0.666	0.666	1.001	0.999	0.999	1.017	1.018
166	BY471A_1208_1_10_pre_rec_1_multi_bin_VAC	BY471A_1208_1_10_pre_rec_1_multi_bin_VAC.tiff_1	0.03	203143	6.09429	5.48486							68.575	90.096	64.75	2.05725	2.70288	1.9425	68.575	76.95	90.096	64.75	25650	23.085	13820	32	97	65	111	85	69	32	97	65	111	85	69	0.277	0.277	0.971	0.996	0.652	0.652	0.99	0.999	0.995	1.029	1.045
167	BY471A_1208_1_10_pre_rec_3_multi_bin_VAC	BY471A_1208_1_10_pre_rec_3_multi_bin_VAC.tiff_1	0.03	34273	1.02819	0.925371							76.944	53.988	73.94	2.30832	1.61964	2.2182	76.944	23.172	53.988	73.94	7724	6.9516	4117	65	38	67	88	69	84	65	38	67	88	69	84	0.288	0.288	1.025	0.993	0.661	0.661	1.008	0.998	0.997	1.009	1.072
168	BY471A_1208_1_11_pre_rec_0_multi_bin_VAC	BY471A_1208_1_11_pre_rec_0_multi_bin_VAC.tiff_1	0.03	137809	4.13427	3.72084							74.417	67.676	67.511	2.23251	2.03028	2.02533	74.417	64.596	67.676	67.511	21532	19.3788	11846	90	58	38	60	84	110	90	58	38	60	84	110	0.215	0.215	0.733	0.993	0.599	0.599	0.902	0.998	0.898	1.291	1.077
169	BY471A_1208_1_13_pre_rec_0_multi_bin_VAC	BY471A_1208_1_13_pre_rec_0_multi_bin_VAC.tiff_1	0.03	197367	5.92101	5.32891							73.061	62.06	67.931	2.19183	1.8618	2.03793	73.061	79.59	62.06	67.931	26530	23.877	14097	34	82	50	110	40	96	34	82	50	110	40	96	0.236	0.236	0.842	0.995	0.618	0.618	0.944	0.998	0.973	1.487	1.233
171	BY471A_1208_1_13_pre_rec_2_multi_bin_VAC	BY471A_1208_1_13_pre_rec_2_multi_bin_VAC.tiff_1	0.03	104055	3.12165	2.80949							79.353	75.438	73.755	2.38059	2.26314	2.21265	79.353	48.936	75.438	73.755	16312	14.6808	8786	60	89	50	97	62	96	60	89	50	97	62	96	0.282	0.282	0.992	0.995	0.656	0.656	0.997	0.998	0.995	1.123	1.095
558	BY471A_1208_1_13_pre_rec_3_multi_bin_VAC	BY471A_1208_1_13_pre_rec_3_multi_bin_VAC.tiff_2	0.03	136722	4.10166	3.69149							62.224	61.11	69.848	1.86672	1.8333	2.09544	62.224	58.542	61.11	69.848	19514	17.5626	10686	36	81	64	99	47	78	36	81	64	99	47	78	0.285	0.285	0.974	0.996	0.658	0.658	0.991	0.999	0.994	1.051	1.038
173	BY471A_1208_1_14_pre_rec_0_multi_bin_VAC	BY471A_1208_1_14_pre_rec_0_multi_bin_VAC.tiff_1	0.03	126602	3.79806	3.41825							58.549	72.805	62.703	1.75647	2.18415	1.88109	58.549	58.71	72.805	62.703	19570	17.613	10745	112	41	56	28	85	72	112	41	56	28	85	72	0.242	0.242	0.827	0.994	0.623	0.623	0.939	0.998	0.95	1.191	1.123
174	BY471A_1208_1_14_pre_rec_2_multi_bin_VAC	BY471A_1208_1_14_pre_rec_2_multi_bin_VAC.tiff_1	0.03	83222	2.49666	2.24699							60.349	76.93	57.941	1.81047	2.3079	1.73823	60.349	42.204	76.93	57.941	14068	12.6612	7438	87	68	57	34	86	60	87	68	57	34	86	60	0.281	0.281	1.016	0.995	0.655	0.655	1.005	0.998	0.998	1.005	1.07
175	BY471A_1208_1_14_pre_rec_4_multi_bin_VAC	BY471A_1208_1_14_pre_rec_4_multi_bin_VAC.tiff_1	0.03	154317	4.62951	4.16656							62.214	78.518	86.96	1.86642	2.35554	2.6088	62.214	63.816	78.518	86.96	21272	19.1448	11858	40	57	60	85	95	109	40	57	60	85	95	109	0.28	0.28	0.937	0.996	0.654	0.654	0.979	0.999	0.983	1.178	1.092
176	BY471A_1208_1_14_pre_rec_5_multi_bin_VAC	BY471A_1208_1_14_pre_rec_5_multi_bin_VAC.tiff_1	0.03	115481	3.46443	3.11799							54.439	78.418	71.568	1.63317	2.35254	2.14704	54.439	52.548	78.418	71.568	17516	15.7644	9409	67	93	46	45	63	97	67	93	46	45	63	97	0.281	0.281	0.989	0.995	0.655	0.655	0.996	0.998	0.996	1.006	1.113
177	BY471A_1208_1_15_pre_rec_2_multi_bin_VAC	BY471A_1208_1_15_pre_rec_2_multi_bin_VAC.tiff_1	0.03	82415	2.47245	2.2252							70.419	56.991	77.743	2.11257	1.70973	2.33229	70.419	41.34	56.991	77.743	13780	12.402	7577	50	52	55	89	63	97	50	52	55	89	63	97	0.294	0.294	1	0.995	0.665	0.665	1	0.998	0.996	1.081	1.054
178	BY471A_1208_1_15_pre_rec_3_multi_bin_VAC	BY471A_1208_1_15_pre_rec_3_multi_bin_VAC.tiff_1	0.03	112813	3.38439	3.04595							71.738	69.951	82.664	2.15214	2.09853	2.47992	71.738	51.042	69.951	82.664	17014	15.3126	9243	92	48	78	48	90	89	92	48	78	48	90	89	0.292	0.292	1.016	0.995	0.664	0.664	1.005	0.998	0.998	1.019	1.042
179	BY471A_1208_1_15_pre_rec_4_multi_bin_VAC	BY471A_1208_1_15_pre_rec_4_multi_bin_VAC.tiff_1	0.03	139759	4.19277	3.77349							76.439	81.45	97.61	2.29317	2.4435	2.9283	76.439	62.112	81.45	97.61	20704	18.6336	11263	62	90	60	88	56	123	62	90	60	88	56	123	0.249	0.249	0.859	0.994	0.629	0.629	0.951	0.998	0.965	1.133	1.121
180	BY471A_1208_1_15_pre_rec_6_multi_bin_VAC	BY471A_1208_1_15_pre_rec_6_multi_bin_VAC.tiff_1	0.03	189979	5.69937	5.12943							79.388	73.687	71.308	2.38164	2.21061	2.13924	79.388	72.732	73.687	71.308	24244	21.8196	13159	70	55	40	84	92	103	70	55	40	84	92	103	0.286	0.286	0.999	0.996	0.659	0.659	1	0.999	0.997	1.016	1.043
181	BY471A_1208_1_15_pre_rec_7_multi_bin_VAC	BY471A_1208_1_15_pre_rec_7_multi_bin_VAC.tiff_1	0.03	33828	1.01484	0.913356							66.157	44.774	67.703	1.98471	1.34322	2.03109	66.157	23.076	44.774	67.703	7692	6.9228	4089	71	45	47	62	43	88	71	45	47	62	43	88	0.284	0.284	1.019	0.993	0.658	0.658	1.006	0.998	0.998	1.005	1.095
182	BY471A_1208_1_16_pre_rec_0_multi_bin_VAC	BY471A_1208_1_16_pre_rec_0_multi_bin_VAC.tiff_1	0.03	135099	4.05297	3.64767							72.356	60.381	95.347	2.17068	1.81143	2.86041	72.356	60.402	60.381	95.347	20134	18.1206	11004	49	84	62	102	45	117	49	84	62	102	45	117	0.253	0.253	0.875	0.995	0.632	0.632	0.956	0.998	0.966	1.446	1.119
183	BY471A_1208_1_16_pre_rec_1_multi_bin_VAC	BY471A_1208_1_16_pre_rec_1_multi_bin_VAC.tiff_1	0.03	239417	7.18251	6.46426							84.2	62.31	74.808	2.526	1.8693	2.24424	84.2	84.294	62.31	74.808	28098	25.2882	15519	98	69	36	68	63	112	98	69	36	68	63	112	0.292	0.292	0.991	0.996	0.664	0.664	0.997	0.999	0.994	1.053	1.065
184	BY471A_1208_1_16_pre_rec_5_multi_bin_VAC	BY471A_1208_1_16_pre_rec_5_multi_bin_VAC.tiff_1	0.03	41653	1.24959	1.12463							46.962	76.277	49.943	1.40886	2.28831	1.49829	46.962	27.768	76.277	49.943	9256	8.3304	4909	26	72	48	71	78	58	26	72	48	71	78	58	0.247	0.247	0.884	0.992	0.628	0.628	0.96	0.997	0.982	1.043	1.027
564	BY471A_1208_1_16_pre_rec_6_multi_bin_VAC	BY471A_1208_1_16_pre_rec_6_multi_bin_VAC.tiff_2	0.03	135271	4.05813	3.65232							66.802	59.454	76.232	2.00406	1.78362	2.28696	66.802	57.942	59.454	76.232	19314	17.3826	10473	41	75	65	91	41	93	41	75	65	91	41	93	0.287	0.287	0.997	0.996	0.66	0.66	0.999	0.999	0.997	1.008	1.049
186	BY471A_1208_1_16_pre_rec_7_multi_bin_VAC	BY471A_1208_1_16_pre_rec_7_multi_bin_VAC.tiff_1	0.03	42935	1.28805	1.15924							48.037	62.476	53.694	1.44111	1.87428	1.61082	48.037	28.668	62.476	53.694	9556	8.6004	5176	42	33	45	55	85	55	42	33	45	55	85	55	0.239	0.239	0.832	0.991	0.621	0.621	0.941	0.997	0.955	1.097	1.171
187	BY471A_1208_1_16_pre_rec_8_multi_bin_VAC	BY471A_1208_1_16_pre_rec_8_multi_bin_VAC.tiff_1	0.03	140185	4.20555	3.78499							75.887	61.295	84.948	2.27661	1.83885	2.54844	75.887	60.66	61.295	84.948	20220	18.198	10933	65	48	46	87	77	114	65	48	46	87	77	114	0.269	0.269	0.942	0.995	0.645	0.645	0.98	0.998	0.984	1.147	1.12
188	BY471A_1208_1_16_pre_rec_9_multi_bin_VAC	BY471A_1208_1_16_pre_rec_9_multi_bin_VAC.tiff_1	0.03	26301	0.78903	0.710127							67.117	85.563	46.405	2.01351	2.56689	1.39215	67.117	19.638	85.563	46.405	6546	5.8914	3478	65	102	37	67	69	58	65	102	37	67	69	58	0.279	0.279	0.994	0.992	0.653	0.653	0.998	0.997	0.995	1.035	1.027
189	BY471A_1208_1_3_pre_rec_0_multi_bin_VAC	BY471A_1208_1_3_pre_rec_0_multi_bin_VAC.tiff_1	0.03	67681	2.03043	1.82739							77.198	68.702	66.952	2.31594	2.06106	2.00856	77.198	38.184	68.702	66.952	12728	11.4552	6902	96	87	53	52	49	80	96	87	53	52	49	80	0.251	0.251	0.876	0.993	0.631	0.631	0.957	0.998	0.97	1.172	1.286
190	BY471A_1208_1_3_pre_rec_12_multi_bin_VAC	BY471A_1208_1_3_pre_rec_12_multi_bin_VAC.tiff_1	0.03	261255	7.83765	7.05388							100.868	84.566	91.654	3.02604	2.53698	2.74962	100.868	93.15	84.566	91.654	31050	27.945	16614	87	133	86	120	44	96	87	133	86	120	44	96	0.258	0.258	0.912	0.996	0.637	0.637	0.97	0.999	0.99	1.183	1.055
191	BY471A_1208_1_3_pre_rec_13_multi_bin_VAC	BY471A_1208_1_3_pre_rec_13_multi_bin_VAC.tiff_1	0.03	199008	5.97024	5.37322							76.495	70.313	61.901	2.29485	2.10939	1.85703	76.495	76.464	70.313	61.901	25488	22.9392	14068	108	41	53	48	96	71	108	41	53	48	96	71	0.271	0.271	0.913	0.996	0.647	0.647	0.97	0.999	0.989	1.114	1.15
192	BY471A_1208_1_3_pre_rec_14_multi_bin_VAC	BY471A_1208_1_3_pre_rec_14_multi_bin_VAC.tiff_1	0.03	83954	2.51862	2.26676							62.491	78.611	87.213	1.87473	2.35833	2.61639	62.491	42.702	78.611	87.213	14234	12.8106	7880	46	107	85	81	51	98	46	107	85	81	51	98	0.276	0.276	0.938	0.994	0.651	0.651	0.979	0.998	0.991	1.309	1.068
193	BY471A_1208_1_3_pre_rec_18_multi_bin_VAC	BY471A_1208_1_3_pre_rec_18_multi_bin_VAC.tiff_1	0.03	275962	8.27886	7.45097							101.615	76.746	81.483	3.04845	2.30238	2.44449	101.615	96.9	76.746	81.483	32300	29.07	17794	136	89	61	59	62	108	136	89	61	59	62	108	0.256	0.256	0.873	0.996	0.635	0.635	0.956	0.999	0.975	1.103	1.101
194	BY471A_1208_1_3_pre_rec_19_multi_bin_VAC	BY471A_1208_1_3_pre_rec_19_multi_bin_VAC.tiff_1	0.03	81905	2.45715	2.21143							60.424	61.94	72.395	1.81272	1.8582	2.17185	60.424	41.94	61.94	72.395	13980	12.582	7485	47	57	42	73	66	96	47	57	42	73	66	96	0.278	0.278	0.983	0.994	0.652	0.652	0.994	0.998	0.987	1.063	1.076
195	BY471A_1208_1_3_pre_rec_22_multi_bin_VAC	BY471A_1208_1_3_pre_rec_22_multi_bin_VAC.tiff_1	0.03	192561	5.77683	5.19915							80.157	86.288	66.004	2.40471	2.58864	1.98012	80.157	74.628	86.288	66.004	24876	22.3884	13588	99	50	57	69	131	68	99	50	57	69	131	68	0.272	0.272	0.938	0.996	0.648	0.648	0.979	0.999	0.992	1.194	1.159
196	BY471A_1208_1_3_pre_rec_23_multi_bin_VAC	BY471A_1208_1_3_pre_rec_23_multi_bin_VAC.tiff_1	0.03	206742	6.20226	5.58203							73.58	113.762	76.294	2.2074	3.41286	2.28882	73.58	81.834	113.762	76.294	27278	24.5502	14966	81	120	38	69	95	136	81	120	38	69	95	136	0.238	0.238	0.816	0.995	0.62	0.62	0.934	0.998	0.961	1.145	1.06
197	BY471A_1208_1_3_pre_rec_2_multi_bin_VAC	BY471A_1208_1_3_pre_rec_2_multi_bin_VAC.tiff_1	0.03	187155	5.61465	5.05319							84.508	64.964	84.174	2.53524	1.94892	2.52522	84.508	74.79	64.964	84.174	24930	22.437	13543	118	91	68	48	36	86	118	91	68	48	36	86	0.256	0.256	0.888	0.995	0.635	0.635	0.961	0.998	0.987	1.242	1.302
198	BY471A_1208_1_3_pre_rec_3_multi_bin_VAC	BY471A_1208_1_3_pre_rec_3_multi_bin_VAC.tiff_1	0.03	323180	9.6954	8.72586							96.285	105.965	74.82	2.88855	3.17895	2.2446	96.285	102.6	105.965	74.82	34200	30.78	19262	104	120	29	76	99	116	104	120	29	76	99	116	0.295	0.295	0.98	0.997	0.666	0.666	0.993	0.999	0.995	1.056	1.088
199	BY471A_1208_1_3_pre_rec_4_multi_bin_VAC	BY471A_1208_1_3_pre_rec_4_multi_bin_VAC.tiff_1	0.03	51639	1.54917	1.39425							61.285	66.499	87.511	1.83855	1.99497	2.62533	61.285	32.736	66.499	87.511	10912	9.8208	5984	85	66	68	43	63	104	85	66	68	43	63	104	0.232	0.232	0.788	0.991	0.615	0.615	0.924	0.997	0.971	1.04	1.065
200	BY471A_1208_1_3_pre_rec_5_multi_bin_VAC	BY471A_1208_1_3_pre_rec_5_multi_bin_VAC.tiff_1	0.03	115171	3.45513	3.10962							58.829	77.43	81.558	1.76487	2.3229	2.44674	58.829	53.082	77.43	81.558	17694	15.9246	9912	87	101	52	41	59	107	87	101	52	41	59	107	0.271	0.271	0.904	0.995	0.647	0.647	0.967	0.998	0.99	1.174	1.217
202	BY471A_1208_1_3_pre_rec_8_multi_bin_VAC	BY471A_1208_1_3_pre_rec_8_multi_bin_VAC.tiff_1	0.03	88469	2.65407	2.38866							76.207	75.333	72.344	2.28621	2.25999	2.17032	76.207	44.958	75.333	72.344	14986	13.4874	8378	81	95	42	71	54	98	81	95	42	71	54	98	0.263	0.263	0.878	0.994	0.641	0.641	0.958	0.998	0.98	1.265	1.228
203	BY471A_1208_1_5_pre_rec_10_multi_bin_VAC	BY471A_1208_1_5_pre_rec_10_multi_bin_VAC.tiff_1	0.03	83550	2.5065	2.25585							62.492	78.989	86.155	1.87476	2.36967	2.58465	62.492	42.402	78.989	86.155	14134	12.7206	7822	44	106	82	83	52	95	44	106	82	83	52	95	0.28	0.28	0.95	0.995	0.654	0.654	0.983	0.998	0.992	1.312	1.072
204	BY471A_1208_1_5_pre_rec_14_multi_bin_VAC	BY471A_1208_1_5_pre_rec_14_multi_bin_VAC.tiff_1	0.03	80329	2.40987	2.16888							61.098	59.55	72.485	1.83294	1.7865	2.17455	61.098	41.394	59.55	72.485	13798	12.4182	7370	48	55	42	76	67	94	48	55	42	76	67	94	0.278	0.278	0.986	0.994	0.653	0.653	0.995	0.998	0.987	1.068	1.074
205	BY471A_1208_1_5_pre_rec_15_multi_bin_VAC	BY471A_1208_1_5_pre_rec_15_multi_bin_VAC.tiff_1	0.03	40926	1.22778	1.105							54.632	60.614	76.873	1.63896	1.81842	2.30619	54.632	26.394	60.614	76.873	8798	7.9182	4738	40	69	60	67	49	95	40	69	60	67	49	95	0.278	0.278	0.978	0.993	0.653	0.653	0.993	0.998	0.99	1.138	1.093
206	BY471A_1208_1_5_pre_rec_16_multi_bin_VAC	BY471A_1208_1_5_pre_rec_16_multi_bin_VAC.tiff_1	0.03	188243	5.64729	5.08256							78.898	88.934	65.452	2.36694	2.66802	1.96356	78.898	73.29	88.934	65.452	24430	21.987	13444	98	53	56	68	133	69	98	53	56	68	133	69	0.275	0.275	0.936	0.996	0.65	0.65	0.978	0.999	0.992	1.2	1.167
207	BY471A_1208_1_5_pre_rec_2_multi_bin_VAC	BY471A_1208_1_5_pre_rec_2_multi_bin_VAC.tiff_1	0.03	185962	5.57886	5.02097							84.702	63.561	84.239	2.54106	1.90683	2.52717	84.702	74.238	63.561	84.239	24746	22.2714	13473	118	90	71	50	33	87	118	90	71	50	33	87	0.258	0.258	0.892	0.995	0.637	0.637	0.963	0.998	0.988	1.225	1.317
208	BY471A_1208_1_5_pre_rec_3_multi_bin_VAC	BY471A_1208_1_5_pre_rec_3_multi_bin_VAC.tiff_1	0.03	321116	9.63348	8.67013							96.32	105.402	74.084	2.8896	3.16206	2.22252	96.32	102.48	105.402	74.084	34160	30.744	19128	122	111	39	67	102	111	122	111	39	67	102	111	0.293	0.293	0.978	0.997	0.664	0.664	0.993	0.999	0.996	1.052	1.094
209	BY471A_1208_1_5_pre_rec_4_multi_bin_VAC	BY471A_1208_1_5_pre_rec_4_multi_bin_VAC.tiff_1	0.03	180207	5.40621	4.86559							63.774	64.627	95.877	1.91322	1.93881	2.87631	63.774	69.894	64.627	95.877	23298	20.9682	12703	43	34	97	90	91	99	43	34	97	90	91	99	0.29	0.29	1.006	0.996	0.662	0.662	1.002	0.999	0.997	1.043	1.048
211	BY471A_1208_1_6_pre_rec_2_multi_bin_VAC	BY471A_1208_1_6_pre_rec_2_multi_bin_VAC.tiff_1	0.03	83658	2.50974	2.25877							72.386	54.291	75.362	2.17158	1.62873	2.26086	72.386	42.414	54.291	75.362	14138	12.7242	7736	69	28	60	76	81	96	69	28	60	76	81	96	0.28	0.28	0.967	0.995	0.654	0.654	0.989	0.998	0.994	1.195	1.116
212	BY471A_1208_1_6_pre_rec_3_multi_bin_VAC	BY471A_1208_1_6_pre_rec_3_multi_bin_VAC.tiff_1	0.03	222782	6.68346	6.01511							87.517	81.477	67.985	2.62551	2.44431	2.03955	87.517	80.334	81.477	67.985	26778	24.1002	14665	50	78	58	126	85	77	50	78	58	126	85	77	0.292	0.292	1.004	0.996	0.664	0.664	1.001	0.999	0.998	1.06	1.022
213	BY471A_1208_1_7_pre_rec_0_multi_bin_VAC	BY471A_1208_1_7_pre_rec_0_multi_bin_VAC.tiff_1	0.03	81523	2.44569	2.20112							63.778	67.811	75.95	1.91334	2.03433	2.2785	63.778	40.962	67.811	75.95	13654	12.2886	7602	87	53	73	42	86	79	87	53	73	42	86	79	0.295	0.295	0.991	0.995	0.666	0.666	0.997	0.998	0.996	1.049	1.039
214	BY471A_1208_1_7_pre_rec_1_multi_bin_VAC	BY471A_1208_1_7_pre_rec_1_multi_bin_VAC.tiff_1	0.03	270057	8.10171	7.29154							65.448	110.838	73.407	1.96344	3.32514	2.20221	65.448	109.662	110.838	73.407	36554	32.8986	19710	70	52	66	58	157	71	70	52	66	58	157	71	0.169	0.169	0.594	0.993	0.553	0.553	0.841	0.998	0.901	1.453	1.081
215	BY471A_1208_1_7_pre_rec_2_multi_bin_VAC	BY471A_1208_1_7_pre_rec_2_multi_bin_VAC.tiff_1	0.03	351983	10.5595	9.50354	107	93	116	3.21	2.79	3.48	85.468	82.766	89.371	2.56404	2.48298	2.68113	85.468	155.85	82.766	89.371	51950	46.755	28209	126	119	48	70	38	131	126	119	48	70	38	131	0.1	0.1	0.347	0.989	0.464	0.464	0.702	0.996	0.796	1.111	1.679
216	BY471A_1208_1_8_pre_rec_0_multi_bin_VAC	BY471A_1208_1_8_pre_rec_0_multi_bin_VAC.tiff_1	0.03	98666	2.95998	2.66398							73.708	53.993	71.53	2.21124	1.61979	2.1459	73.708	47.22	53.993	71.53	15740	14.166	8586	70	32	53	79	78	92	70	32	53	79	78	92	0.282	0.282	0.972	0.995	0.656	0.656	0.991	0.998	0.995	1.032	1.034
217	BY471A_1208_1_8_pre_rec_1_multi_bin_VAC	BY471A_1208_1_8_pre_rec_1_multi_bin_VAC.tiff_1	0.03	98303	2.94909	2.65418							98.002	67.619	61.941	2.94006	2.02857	1.85823	98.002	47.388	67.619	61.941	15796	14.2164	8646	124	62	48	66	74	67	124	62	48	66	74	67	0.277	0.277	0.952	0.995	0.652	0.652	0.984	0.998	0.994	1.02	1.016
218	BY471A_1208_1_8_pre_rec_3_multi_bin_VAC	BY471A_1208_1_8_pre_rec_3_multi_bin_VAC.tiff_1	0.03	276586	8.29758	7.46782							81.776	104.167	97.98	2.45328	3.12501	2.9394	81.776	100.164	104.167	97.98	33388	30.0492	18912	32	68	92	118	137	99	32	68	92	118	137	99	0.232	0.232	0.76	0.995	0.615	0.615	0.912	0.998	0.944	1.185	1.428
448	wt_BY4741A_1463_10_pre_rec_0_multi_bin_VAC	wt_BY4741A_1463_10_pre_rec_0_multi_bin_VAC.tiff_1	0.03	49566	1.48698	1.33828							55.132	69.391	80.379	1.65396	2.08173	2.41137	55.132	30.798	69.391	80.379	10266	9.2394	5691	30	77	78	89	65	87	30	77	78	89	65	87	0.257	0.257	0.873	0.992	0.636	0.636	0.956	0.997	0.956	1.407	1.134
449	wt_BY4741A_1463_10_pre_rec_1_multi_bin_VAC	wt_BY4741A_1463_10_pre_rec_1_multi_bin_VAC.tiff_1	0.03	141659	4.24977	3.82479							89.482	82.598	60.571	2.68446	2.47794	1.81713	89.482	59.346	82.598	60.571	19782	17.8038	10804	71	112	49	106	56	73	71	112	49	106	56	73	0.293	0.293	1.01	0.996	0.664	0.664	1.003	0.999	0.998	1.034	1.122
450	wt_BY4741A_1463_10_pre_rec_2_multi_bin_VAC	wt_BY4741A_1463_10_pre_rec_2_multi_bin_VAC.tiff_1	0.03	96900	2.907	2.6163							93.22	62.558	79.304	2.7966	1.87674	2.37912	93.22	46.272	62.558	79.304	15424	13.8816	8408	82	89	62	102	38	93	82	89	62	102	38	93	0.289	0.289	1.001	0.995	0.661	0.661	1	0.998	0.997	1.021	1.021
451	wt_BY4741A_1463_10_pre_rec_4_multi_bin_VAC	wt_BY4741A_1463_10_pre_rec_4_multi_bin_VAC.tiff_1	0.03	155413	4.66239	4.19615							70.404	102.756	72.43	2.11212	3.08268	2.1729	70.404	64.962	102.756	72.43	21654	19.4886	12005	73	65	69	64	134	83	73	65	69	64	134	83	0.269	0.269	0.911	0.995	0.646	0.646	0.969	0.998	0.989	1.03	1.041
452	wt_BY4741A_1463_11_pre_rec_0_multi_bin_VAC	wt_BY4741A_1463_11_pre_rec_0_multi_bin_VAC.tiff_1	0.03	201075	6.03225	5.42903							76.391	65.233	72.509	2.29173	1.95699	2.17527	76.391	75.534	65.233	72.509	25178	22.6602	13677	110	83	65	42	48	80	110	83	65	42	48	80	0.286	0.286	0.993	0.996	0.659	0.659	0.998	0.999	0.997	1.043	1.129
453	wt_BY4741A_1463_11_pre_rec_1_multi_bin_VAC	wt_BY4741A_1463_11_pre_rec_1_multi_bin_VAC.tiff_1	0.03	44711	1.34133	1.2072							71.393	79.333	53.222	2.14179	2.37999	1.59666	71.393	27.918	79.333	53.222	9306	8.3754	5237	50	69	47	98	93	61	50	69	47	98	93	61	0.281	0.281	0.933	0.993	0.655	0.655	0.977	0.998	0.982	1.227	1.131
454	wt_BY4741A_1463_11_pre_rec_2_multi_bin_VAC	wt_BY4741A_1463_11_pre_rec_2_multi_bin_VAC.tiff_1	0.03	17643	0.52929	0.476361							43.494	62.395	66.368	1.30482	1.87185	1.99104	43.494	14.796	62.395	66.368	4932	4.4388	2640	35	53	55	53	69	78	35	53	55	53	69	78	0.293	0.293	1.041	0.991	0.665	0.665	1.013	0.997	0.998	1.034	1.013
455	wt_BY4741A_1463_11_pre_rec_3_multi_bin_VAC	wt_BY4741A_1463_11_pre_rec_3_multi_bin_VAC.tiff_1	0.03	82655	2.47965	2.23168							61.11	51.008	73.786	1.8333	1.53024	2.21358	61.11	41.598	51.008	73.786	13866	12.4794	7507	47	55	50	76	46	97	47	55	50	76	46	97	0.29	0.29	1.013	0.995	0.662	0.662	1.004	0.998	0.999	1.043	1.017
456	wt_BY4741A_1463_11_pre_rec_5_multi_bin_VAC	wt_BY4741A_1463_11_pre_rec_5_multi_bin_VAC.tiff_1	0.03	265733	7.97199	7.17479							80.522	105.061	73.234	2.41566	3.15183	2.19702	80.522	90.258	105.061	73.234	30086	27.0774	16554	95	82	42	68	125	107	95	82	42	68	125	107	0.293	0.293	1.002	0.997	0.664	0.664	1.001	0.999	0.999	1.026	1.046
457	wt_BY4741A_1463_13_pre_rec_1_multi_bin_VAC	wt_BY4741A_1463_13_pre_rec_1_multi_bin_VAC.tiff_1	0.03	113597	3.40791	3.06712							52.96	83.61	70.544	1.5888	2.5083	2.11632	52.96	51.354	83.61	70.544	17118	15.4062	9382	62	90	42	43	79	100	62	90	42	43	79	100	0.291	0.291	1.002	0.995	0.663	0.663	1.001	0.998	0.999	1.009	1.067
458	wt_BY4741A_1463_13_pre_rec_2_multi_bin_VAC	wt_BY4741A_1463_13_pre_rec_2_multi_bin_VAC.tiff_1	0.03	285939	8.57817	7.72035							69.808	107.997	89.61	2.09424	3.23991	2.6883	69.808	95.538	107.997	89.61	31846	28.6614	17455	46	120	56	91	94	124	46	120	56	91	94	124	0.286	0.286	0.983	0.997	0.659	0.659	0.994	0.999	0.997	1.002	1.13
459	wt_BY4741A_1463_13_pre_rec_3_multi_bin_VAC	wt_BY4741A_1463_13_pre_rec_3_multi_bin_VAC.tiff_1	0.03	106601	3.19803	2.87823							64.665	58.588	85.713	1.93995	1.75764	2.57139	64.665	49.176	58.588	85.713	16392	14.7528	8923	93	55	74	36	62	94	93	55	74	36	62	94	0.292	0.292	1.01	0.995	0.663	0.663	1.003	0.998	0.998	1.01	1.052
460	wt_BY4741A_1463_14_pre_rec_2_multi_bin_VAC	wt_BY4741A_1463_14_pre_rec_2_multi_bin_VAC.tiff_1	0.03	241306	7.23918	6.51526							67.078	75.765	69.325	2.01234	2.27295	2.07975	67.078	84.534	75.765	69.325	28178	25.3602	15474	51	42	56	81	112	83	51	42	56	81	112	83	0.294	0.294	1.006	0.997	0.665	0.665	1.002	0.999	0.998	1.03	1.047
613	wt_BY4741A_1463_14_pre_rec_5_multi_bin_VAC	wt_BY4741A_1463_14_pre_rec_5_multi_bin_VAC.tiff_2	0.03	230479	6.91437	6.22293							115.757	84.485	82.704	3.47271	2.53455	2.48112	115.757	81.258	84.485	82.704	27086	24.3774	15285	101	94	46	130	76	118	101	94	46	130	76	118	0.302	0.302	0.998	0.997	0.671	0.671	0.999	0.999	0.997	1.033	1.063
614	wt_BY4741A_1463_15_pre_rec_1_multi_bin_VAC	wt_BY4741A_1463_15_pre_rec_1_multi_bin_VAC.tiff_2	0.03	147134	4.41402	3.97262							72.458	63.66	96.101	2.17374	1.9098	2.88303	72.458	64.026	63.66	96.101	21342	19.2078	11751	32	70	79	106	60	108	32	70	79	106	60	108	0.252	0.252	0.859	0.995	0.632	0.632	0.95	0.998	0.963	1.244	1.043
463	wt_BY4741A_1463_15_pre_rec_4_multi_bin_VAC	wt_BY4741A_1463_15_pre_rec_4_multi_bin_VAC.tiff_1	0.03	137413	4.12239	3.71015							74.878	80.184	107.148	2.24634	2.40552	3.21444	74.878	58.704	80.184	107.148	19568	17.6112	10458	80	88	75	69	74	139	80	88	75	69	74	139	0.285	0.285	1.014	0.996	0.658	0.658	1.005	0.999	0.998	1.02	1.061
464	wt_BY4741A_1463_15_pre_rec_5_multi_bin_VAC	wt_BY4741A_1463_15_pre_rec_5_multi_bin_VAC.tiff_1	0.03	267903	8.03709	7.23338							67.955	75.006	90.197	2.03865	2.25018	2.70591	67.955	91.992	75.006	90.197	30664	27.5976	16820	46	110	82	86	38	102	46	110	82	86	38	102	0.282	0.282	0.968	0.996	0.655	0.655	0.989	0.999	0.996	1.044	1.059
465	wt_BY4741A_1463_15_pre_rec_6_multi_bin_VAC	wt_BY4741A_1463_15_pre_rec_6_multi_bin_VAC.tiff_1	0.03	39616	1.18848	1.06963							71.695	71.24	47.753	2.15085	2.1372	1.43259	71.695	25.572	71.24	47.753	8524	7.6716	4595	49	74	43	93	67	53	49	74	43	93	67	53	0.287	0.287	1.007	0.993	0.659	0.659	1.002	0.998	0.996	1.065	1.047
466	wt_BY4741A_1463_17_pre_rec_1_multi_bin_VAC	wt_BY4741A_1463_17_pre_rec_1_multi_bin_VAC.tiff_1	0.03	145091	4.35273	3.91746							72.543	62.002	60.218	2.17629	1.86006	1.80654	72.543	60.048	62.002	60.218	20016	18.0144	11109	97	86	50	48	40	66	97	86	50	48	40	66	0.297	0.297	1.002	0.996	0.667	0.667	1.001	0.999	0.997	1.045	1.058
467	wt_BY4741A_1463_17_pre_rec_3_multi_bin_VAC	wt_BY4741A_1463_17_pre_rec_3_multi_bin_VAC.tiff_1	0.03	154257	4.62771	4.16494							71.5	106.612	72.633	2.145	3.19836	2.17899	71.5	62.754	106.612	72.633	20918	18.8262	11555	42	96	58	103	116	87	42	96	58	103	116	87	0.294	0.294	0.998	0.996	0.665	0.665	0.999	0.999	0.998	1.053	1.051
468	wt_BY4741A_1463_17_pre_rec_7_multi_bin_VAC	wt_BY4741A_1463_17_pre_rec_7_multi_bin_VAC.tiff_1	0.03	163422	4.90266	4.41239							109.224	74.436	73.852	3.27672	2.23308	2.21556	109.224	67.896	74.436	73.852	22632	20.3688	12401	105	92	32	112	61	106	105	92	32	112	61	106	0.261	0.261	0.896	0.995	0.639	0.639	0.964	0.998	0.991	1.028	1.108
469	wt_BY4741A_1463_18_pre_rec_1_multi_bin_VAC	wt_BY4741A_1463_18_pre_rec_1_multi_bin_VAC.tiff_1	0.03531	174622	6.1659	7.68762							66.331	66	74.791	2.34215	2.33046	2.64087	66.331	80.3656	66	74.791	22760	28.3771	12471	80	97	55	51	38	89	80	97	55	51	38	89	0.293	0.293	1.007	0.996	0.664	0.664	1.002	0.999	0.996	1.048	1.039
470	wt_BY4741A_1463_18_pre_rec_2_multi_bin_VAC	wt_BY4741A_1463_18_pre_rec_2_multi_bin_VAC.tiff_1	0.03531	74693	2.63741	3.28831							55.546	93.097	68.853	1.96133	3.28726	2.4312	55.546	45.903	93.097	68.853	13000	16.2083	7281	82	97	45	34	88	87	82	97	45	34	88	87	0.287	0.287	0.952	0.995	0.66	0.66	0.984	0.998	0.985	1.125	1.257
471	wt_BY4741A_1463_18_pre_rec_3_multi_bin_VAC	wt_BY4741A_1463_18_pre_rec_3_multi_bin_VAC.tiff_1	0.03531	117213	4.13879	5.16023							83.688	74.324	72.211	2.95502	2.62438	2.54977	83.688	61.6159	74.324	72.211	17450	21.7566	9510	78	93	47	88	56	97	78	93	47	88	56	97	0.292	0.292	1.011	0.996	0.664	0.664	1.004	0.999	0.997	1.004	1.07
472	wt_BY4741A_1463_18_pre_rec_5_multi_bin_VAC	wt_BY4741A_1463_18_pre_rec_5_multi_bin_VAC.tiff_1	0.03531	151833	5.36122	6.68435							66.421	66.419	60.004	2.34533	2.34525	2.11874	66.421	83.6988	66.419	60.004	23704	29.5541	12952	78	60	22	51	69	109	78	60	22	51	69	109	0.196	0.196	0.675	0.993	0.581	0.581	0.877	0.998	0.9	1.562	1.149
474	wt_BY4741A_1463_18_pre_rec_8_multi_bin_VAC	wt_BY4741A_1463_18_pre_rec_8_multi_bin_VAC.tiff_1	0.03531	134489	4.74881	5.92079							62.123	68.393	58.299	2.19356	2.41496	2.05854	62.123	67.6187	68.393	58.299	19150	23.8761	10401	83	53	38	43	81	83	83	53	38	43	81	83	0.291	0.291	1.013	0.996	0.663	0.663	1.004	0.999	0.998	1.024	1.068
475	wt_BY4741A_1463_19_pre_rec_1_multi_bin_VAC	wt_BY4741A_1463_19_pre_rec_1_multi_bin_VAC.tiff_1	0.03531	144223	5.09251	6.34933							57.977	66.598	70.233	2.04717	2.35158	2.47993	57.977	70.5494	66.598	70.233	19980	24.911	10956	41	43	54	73	89	91	41	43	54	73	89	91	0.295	0.295	1.012	0.996	0.666	0.666	1.004	0.999	0.997	1.029	1.018
476	wt_BY4741A_1463_19_pre_rec_2_multi_bin_VAC	wt_BY4741A_1463_19_pre_rec_2_multi_bin_VAC.tiff_1	0.03531	52443	1.85176	2.30877							80.656	63.099	67.638	2.84796	2.22803	2.3883	80.656	35.9385	63.099	67.638	10178	12.6899	5546	87	83	55	76	44	82	87	83	55	76	44	82	0.295	0.295	1.022	0.994	0.666	0.666	1.007	0.998	0.998	1.037	1.056
477	wt_BY4741A_1463_19_pre_rec_3_multi_bin_VAC	wt_BY4741A_1463_19_pre_rec_3_multi_bin_VAC.tiff_1	0.03531	73644	2.60037	3.24213							56.038	52.317	68.501	1.9787	1.84731	2.41877	56.038	45.2886	52.317	68.501	12826	15.9914	6919	59	71	49	52	32	85	59	71	49	52	32	85	0.291	0.291	1.02	0.995	0.662	0.662	1.007	0.998	0.999	1.007	1.04
478	wt_BY4741A_1463_19_pre_rec_5_multi_bin_VAC	wt_BY4741A_1463_19_pre_rec_5_multi_bin_VAC.tiff_1	0.03531	53929	1.90423	2.37419							75.385	69.078	87.637	2.66184	2.43914	3.09446	75.385	36.5388	69.078	87.637	10348	12.9018	5638	52	75	86	98	61	92	52	75	86	98	61	92	0.297	0.297	1.024	0.994	0.667	0.667	1.008	0.998	0.998	1.012	1.037
479	wt_BY4741A_1463_1_pre_rec_0_multi_bin_VAC	wt_BY4741A_1463_1_pre_rec_0_multi_bin_VAC.tiff_1	0.03531	177543	5.32629	7.81622							67.305	86.811	68.015	2.01915	2.60433	2.04045	67.305	71.292	86.811	68.015	23764	29.6289	12919	101	102	57	28	64	72	101	102	57	28	64	72	0.266	0.266	0.922	0.995	0.643	0.643	0.973	0.998	0.981	1.201	1.027
480	wt_BY4741A_1463_1_pre_rec_14_multi_bin_VAC	wt_BY4741A_1463_1_pre_rec_14_multi_bin_VAC.tiff_1	0.03531	141354	4.24062	6.22302							91.442	63.625	72.129	2.74326	1.90875	2.16387	91.442	59.586	63.625	72.129	19862	24.7639	10806	106	50	44	77	75	100	106	50	44	77	75	100	0.288	0.288	1.002	0.996	0.661	0.661	1.001	0.999	0.998	1.037	1.054
481	wt_BY4741A_1463_1_pre_rec_18_multi_bin_VAC	wt_BY4741A_1463_1_pre_rec_18_multi_bin_VAC.tiff_1	0.03531	83148	2.49444	3.66054							70.154	79.397	53.523	2.10462	2.38191	1.60569	70.154	41.238	79.397	53.523	13746	17.1385	7655	53	101	45	89	59	63	53	101	45	89	59	63	0.301	0.301	1.008	0.995	0.67	0.67	1.003	0.998	0.998	1.052	1.038
482	wt_BY4741A_1463_1_pre_rec_4_multi_bin_VAC	wt_BY4741A_1463_1_pre_rec_4_multi_bin_VAC.tiff_1	0.03531	278591	8.35773	12.2648							76.073	79.985	76.032	2.28219	2.39955	2.28096	76.073	94.008	79.985	76.032	31336	39.0696	17415	50	43	73	99	117	82	50	43	73	99	117	82	0.285	0.285	0.96	0.997	0.658	0.658	0.987	0.999	0.995	1.078	1.127
483	wt_BY4741A_1463_1_pre_rec_9_multi_bin_VAC	wt_BY4741A_1463_1_pre_rec_9_multi_bin_VAC.tiff_1	0.03531	153803	4.61409	6.77108							100.722	68.71	73.494	3.02166	2.0613	2.20482	100.722	62.754	68.71	73.494	20918	26.0805	11634	80	40	64	120	95	86	80	40	64	120	95	86	0.292	0.292	0.986	0.996	0.664	0.664	0.995	0.999	0.997	1.098	1.017
484	wt_BY4741A_1463_21_pre_rec_3_multi_bin_VAC	wt_BY4741A_1463_21_pre_rec_3_multi_bin_VAC.tiff_1	0.03531	99191	3.50243	4.36682							72.496	55.448	82.879	2.55983	1.95787	2.92646	72.496	55.5426	55.448	82.879	15730	19.6121	8463	46	70	78	100	41	86	46	70	78	100	41	86	0.286	0.286	1.006	0.995	0.659	0.659	1.002	0.998	0.997	1.06	1.084
485	wt_BY4741A_1463_22_pre_rec_0_multi_bin_VAC	wt_BY4741A_1463_22_pre_rec_0_multi_bin_VAC.tiff_1	0.03531	81740	2.88624	3.59855							57.822	82.356	59.804	2.04169	2.90799	2.11168	57.822	52.7814	82.356	59.804	14948	18.6371	8351	75	107	58	31	48	70	75	107	58	31	48	70	0.226	0.226	0.759	0.992	0.609	0.609	0.912	0.997	0.919	1.382	1.066
486	wt_BY4741A_1463_22_pre_rec_1_multi_bin_VAC	wt_BY4741A_1463_22_pre_rec_1_multi_bin_VAC.tiff_1	0.03531	84234	2.9743	3.70835							60.112	50.432	71.326	2.12255	1.78075	2.51852	60.112	49.6247	50.432	71.326	14054	17.5225	7557	48	49	46	74	54	96	48	49	46	74	54	96	0.289	0.289	1.02	0.995	0.661	0.661	1.006	0.998	0.997	1.032	1.058
487	wt_BY4741A_1463_22_pre_rec_3_multi_bin_VAC	wt_BY4741A_1463_22_pre_rec_3_multi_bin_VAC.tiff_1	0.03531	88372	3.12042	3.89052							59.089	45.51	63.649	2.08643	1.60696	2.24745	59.089	52.626	45.51	63.649	14904	18.5822	8129	85	73	54	39	24	69	85	73	54	39	24	69	0.267	0.267	0.922	0.994	0.644	0.644	0.973	0.998	0.979	1.214	1.081
488	wt_BY4741A_1463_22_pre_rec_4_multi_bin_VAC	wt_BY4741A_1463_22_pre_rec_4_multi_bin_VAC.tiff_1	0.03531	201928	7.13008	8.88975							90.759	77.579	64.627	3.2047	2.73931	2.28198	90.759	88.7128	77.579	64.627	25124	31.3245	13711	92	50	38	85	106	90	92	50	38	85	106	90	0.291	0.291	1.004	0.996	0.663	0.663	1.001	0.999	0.998	1.02	1.089
489	wt_BY4741A_1463_22_pre_rec_5_multi_bin_VAC	wt_BY4741A_1463_22_pre_rec_5_multi_bin_VAC.tiff_1	0.03531	112614	3.9764	4.95776							53.375	93.379	63.537	1.88467	3.29721	2.24349	53.375	59.5892	93.379	63.537	16876	21.0409	9297	40	90	36	66	97	92	40	90	36	66	97	92	0.298	0.298	1.015	0.996	0.668	0.668	1.005	0.999	0.999	1.026	1.027
490	wt_BY4741A_1463_22_pre_rec_6_multi_bin_VAC	wt_BY4741A_1463_22_pre_rec_6_multi_bin_VAC.tiff_1	0.03531	88420	3.12211	3.89263							63.639	55.515	55.538	2.24709	1.96023	1.96105	63.639	54.7093	55.515	55.538	15494	19.3179	8296	89	92	52	43	30	58	89	92	52	43	30	58	0.238	0.238	0.838	0.993	0.619	0.619	0.943	0.998	0.954	1.456	1.122
492	wt_BY4741A_1463_26_pre_rec_3_multi_bin_VAC	wt_BY4741A_1463_26_pre_rec_3_multi_bin_VAC.tiff_1	0.03531	89808	3.17112	3.95374							84.241	79.834	74.075	2.97455	2.81894	2.61559	84.241	51.3831	79.834	74.075	14552	18.1434	7951	109	84	60	60	76	89	109	84	60	60	76	89	0.296	0.296	1.018	0.995	0.666	0.666	1.006	0.998	0.999	1.031	1.025
493	wt_BY4741A_1463_30_pre_rec_2_multi_bin_VAC	wt_BY4741A_1463_30_pre_rec_2_multi_bin_VAC.tiff_1	0.0368	233226	8.58272	11.6231							62.747	82.494	85.997	2.30909	3.03578	3.16469	62.747	186.421	82.494	85.997	50658	68.6031	27516	43	53	40	86	122	132	43	53	40	86	122	132	0.047	0.047	0.164	0.98	0.362	0.362	0.547	0.993	0.647	1.481	1.225
494	wt_BY4741A_1463_30_pre_rec_3_multi_bin_VAC	wt_BY4741A_1463_30_pre_rec_3_multi_bin_VAC.tiff_1	0.0368	95089	3.49928	4.73886							61.866	65.697	51.961	2.27667	2.41765	1.91216	61.866	55.6195	65.697	51.961	15114	20.468	8250	62	92	39	65	40	66	62	92	39	65	40	66	0.296	0.296	1.021	0.995	0.667	0.667	1.007	0.998	0.998	1.027	1.058
495	wt_BY4741A_1463_30_pre_rec_5_multi_bin_VAC	wt_BY4741A_1463_30_pre_rec_5_multi_bin_VAC.tiff_1	0.0368	112436	4.13764	5.60336							64.719	80.596	84.482	2.38166	2.96593	3.10894	64.719	62.7661	80.596	84.482	17056	23.0979	9201	36	80	72	94	81	95	36	80	72	94	81	95	0.288	0.288	1.012	0.995	0.661	0.661	1.004	0.998	0.999	1.039	1.043
496	wt_BY4741A_1463_31_pre_rec_10_multi_bin_VAC	wt_BY4741A_1463_31_pre_rec_10_multi_bin_VAC.tiff_1	0.0368	123603	4.54859	6.15988							57.164	77.026	62.053	2.10364	2.83456	2.28355	57.164	66.5418	77.026	62.053	18082	24.4874	9837	61	89	34	50	63	92	61	89	34	50	63	92	0.292	0.292	1.012	0.996	0.664	0.664	1.004	0.999	0.998	1.025	1.043
497	wt_BY4741A_1463_31_pre_rec_16_multi_bin_VAC	wt_BY4741A_1463_31_pre_rec_16_multi_bin_VAC.tiff_1	0.0368	110934	4.08237	5.52851							75.862	65.802	87.361	2.79172	2.42151	3.21488	75.862	61.8387	65.802	87.361	16804	22.7566	9148	105	64	78	46	65	96	105	64	78	46	65	96	0.293	0.293	1.016	0.995	0.664	0.664	1.005	0.998	0.999	1.006	1.048
498	wt_BY4741A_1463_31_pre_rec_9_multi_bin_VAC	wt_BY4741A_1463_31_pre_rec_9_multi_bin_VAC.tiff_1	0.0368	29722	1.09377	1.48123	43	40	42	1.582	1.472	1.546	67.6	59.519	43.848	2.48768	2.1903	1.61361	67.6	27.1805	59.519	43.848	7386	10.0024	3952	54	47	35	88	68	61	54	47	35	88	68	61	0.248	0.248	0.876	0.991	0.628	0.628	0.957	0.997	0.935	1.166	1.157
499	wt_BY4741A_1463_34_pre_rec_7_multi_bin_VAC	wt_BY4741A_1463_34_pre_rec_7_multi_bin_VAC.tiff_1	0.0368	80811	2.97384	4.0273							56.72	55.415	76.198	2.0873	2.03927	2.80409	56.72	50.4454	55.415	76.198	13708	18.5639	7430	73	79	74	42	30	78	73	79	74	42	30	78	0.287	0.287	1.006	0.995	0.659	0.659	1.002	0.998	0.996	1.035	1.028
500	wt_BY4741A_1463_34_pre_rec_8_multi_bin_VAC	wt_BY4741A_1463_34_pre_rec_8_multi_bin_VAC.tiff_1	0.0368	165997	6.10869	8.27263							80.57	85.968	60.25	2.96498	3.16362	2.2172	80.57	81.7549	85.968	60.25	22216	30.0858	11962	61	95	32	95	72	93	61	95	32	95	72	93	0.284	0.284	0.995	0.996	0.657	0.657	0.998	0.999	0.994	1.039	1.106
501	wt_BY4741A_1463_34_pre_rec_9_multi_bin_VAC	wt_BY4741A_1463_34_pre_rec_9_multi_bin_VAC.tiff_1	0.0368	157255	5.78698	7.83697							90.471	79.24	84.619	3.32933	2.91603	3.11398	90.471	77.9498	79.24	84.619	21182	28.6855	11608	76	58	62	104	99	110	76	58	62	104	99	110	0.294	0.294	1.012	0.996	0.665	0.665	1.004	0.999	0.999	1.009	1.031
502	wt_BY4741A_1463_3_pre_rec_2_multi_bin_VAC	wt_BY4741A_1463_3_pre_rec_2_multi_bin_VAC.tiff_1	0.03	214562	6.43686	5.79317							66.806	73.284	84.977	2.00418	2.19852	2.54931	66.806	78.762	73.284	84.977	26254	23.6286	14475	55	86	50	85	60	117	55	86	50	85	60	117	0.288	0.288	0.981	0.996	0.66	0.66	0.994	0.999	0.996	1.026	1.068
503	wt_BY4741A_1463_5_pre_rec_2_multi_bin_VAC	wt_BY4741A_1463_5_pre_rec_2_multi_bin_VAC.tiff_1	0.03	212369	6.37107	5.73396							61.495	91.488	69.487	1.84485	2.74464	2.08461	61.495	78.03	91.488	69.487	26010	23.409	14354	71	68	40	56	115	100	71	68	40	56	115	100	0.29	0.29	0.989	0.996	0.662	0.662	0.996	0.999	0.997	1.049	1.055
504	wt_BY4741A_1463_6_pre_rec_3_multi_bin_VAC	wt_BY4741A_1463_6_pre_rec_3_multi_bin_VAC.tiff_1	0.03	138733	4.16199	3.74579							65.114	57.619	93.233	1.95342	1.72857	2.79699	65.114	58.836	57.619	93.233	19612	17.6508	10662	44	61	66	87	50	117	44	61	66	87	50	117	0.289	0.289	1.005	0.996	0.661	0.661	1.002	0.999	0.998	1.026	1.029
505	wt_BY4741A_1463_6_pre_rec_7_multi_bin_VAC	wt_BY4741A_1463_6_pre_rec_7_multi_bin_VAC.tiff_1	0.03	147279	4.41837	3.97653							74.654	61.075	72.898	2.23962	1.83225	2.18694	74.654	61.284	61.075	72.898	20428	18.3852	11183	54	89	66	97	36	81	54	89	66	97	36	81	0.288	0.288	0.987	0.996	0.66	0.66	0.996	0.999	0.998	1.027	1.085
506	wt_BY4741A_1463_6_pre_rec_8_multi_bin_VAC	wt_BY4741A_1463_6_pre_rec_8_multi_bin_VAC.tiff_1	0.03	143552	4.30656	3.8759							66.915	84.838	91.683	2.00745	2.54514	2.75049	66.915	65.166	84.838	91.683	21722	19.5498	11988	40	66	72	98	99	111	40	66	72	98	99	111	0.227	0.227	0.772	0.994	0.61	0.61	0.918	0.998	0.938	1.166	1.142
507	wt_BY4741A_1463_7_pre_rec_0_multi_bin_VAC	wt_BY4741A_1463_7_pre_rec_0_multi_bin_VAC.tiff_1	0.03	205887	6.17661	5.55895	55	52	54	1.65	1.56	1.62	71.756	83.295	59.162	2.15268	2.49885	1.77486	71.756	75.876	83.295	59.162	25292	22.7628	14000	48	54	52	97	112	66	48	54	52	97	112	66	0.296	0.296	1.003	0.996	0.667	0.667	1.001	0.999	0.998	1.033	1.112
508	wt_BY4741A_1463_7_pre_rec_1_multi_bin_VAC	wt_BY4741A_1463_7_pre_rec_1_multi_bin_VAC.tiff_1	0.03	181987	5.45961	4.91365							62.995	69.835	107.629	1.88985	2.09505	3.22887	62.995	70.272	69.835	107.629	23424	21.0816	12843	53	80	72	79	60	138	53	80	72	79	60	138	0.291	0.291	1.001	0.996	0.663	0.663	1	0.999	0.998	1.036	1.006
509	wt_BY4741A_1463_7_pre_rec_4_multi_bin_VAC	wt_BY4741A_1463_7_pre_rec_4_multi_bin_VAC.tiff_1	0.03	56369	1.69107	1.52196							77.437	77.115	47.742	2.32311	2.31345	1.43226	77.437	32.142	77.115	47.742	10714	9.6426	5790	90	56	45	65	98	50	90	56	45	65	98	50	0.292	0.292	1.024	0.994	0.664	0.664	1.008	0.998	0.999	1.035	1.042
348	BY471_wt_1359_1_pre_rec_11_multi_bin_VAC	BY471_wt_1359_1_pre_rec_11_multi_bin_VAC.tiff_1	0.03	462689	13.8807	12.4926							72.773	103.522	76.792	2.18319	3.10566	2.30376	72.773	130.326	103.522	76.792	43442	39.0978	24254	38	132	56	109	77	100	38	132	56	109	77	100	0.295	0.295	0.987	0.997	0.666	0.666	0.996	0.999	0.998	1.002	1.016
349	BY471_wt_1359_1_pre_rec_15_multi_bin_VAC	BY471_wt_1359_1_pre_rec_15_multi_bin_VAC.tiff_1	0.03	313911	9.41733	8.4756							87.263	67.737	97.955	2.61789	2.03211	2.93865	87.263	102.03	67.737	97.955	34010	30.609	18446	112	32	97	60	103	100	112	32	97	60	103	100	0.283	0.283	0.992	0.997	0.657	0.657	0.997	0.999	0.997	1.012	1.024
350	BY471_wt_1359_1_pre_rec_19_multi_bin_VAC	BY471_wt_1359_1_pre_rec_19_multi_bin_VAC.tiff_1	0.03	131866	3.95598	3.56038							108.125	78.895	66.698	3.24375	2.36685	2.00094	108.125	56.436	78.895	66.698	18812	16.9308	10298	137	71	54	77	84	76	137	71	54	77	84	76	0.295	0.295	1.014	0.996	0.666	0.666	1.005	0.999	0.999	1.027	1.02
351	BY471_wt_1359_1_pre_rec_29_multi_bin_VAC	BY471_wt_1359_1_pre_rec_29_multi_bin_VAC.tiff_1	0.03	96948	2.90844	2.6176							86.793	74.254	69.165	2.60379	2.22762	2.07495	86.793	46.524	74.254	69.165	15508	13.9572	8529	106	87	46	70	64	95	106	87	46	70	64	95	0.285	0.285	0.969	0.995	0.658	0.658	0.99	0.998	0.99	1.085	1.098
352	BY471_wt_1359_1_pre_rec_31_multi_bin_VAC	BY471_wt_1359_1_pre_rec_31_multi_bin_VAC.tiff_1	0.03	125048	3.75144	3.3763							78.67	83.921	81.134	2.3601	2.51763	2.43402	78.67	56.544	83.921	81.134	18848	16.9632	10352	85	103	54	63	65	108	85	103	54	63	65	108	0.264	0.264	0.903	0.995	0.642	0.642	0.967	0.998	0.968	1.083	1.061
353	BY471_wt_1359_1_pre_rec_33_multi_bin_VAC	BY471_wt_1359_1_pre_rec_33_multi_bin_VAC.tiff_1	0.03	335814	10.0744	9.06698							67.499	79.65	96.632	2.02497	2.3895	2.89896	67.499	107.904	79.65	96.632	35968	32.3712	19677	39	49	56	81	100	135	39	49	56	81	100	135	0.274	0.274	0.941	0.996	0.65	0.65	0.98	0.999	0.993	1.064	1.023
354	BY471_wt_1359_1_pre_rec_3_multi_bin_VAC	BY471_wt_1359_1_pre_rec_3_multi_bin_VAC.tiff_1	0.03	73164	2.19492	1.97543							48.602	63.395	51.807	1.45806	1.90185	1.55421	48.602	37.86	63.395	51.807	12620	11.358	6976	56	42	38	45	85	68	56	42	38	45	85	68	0.301	0.301	1.026	0.995	0.67	0.67	1.009	0.998	0.997	1.004	1.021
355	BY471_wt_1359_1_pre_rec_9_multi_bin_VAC	BY471_wt_1359_1_pre_rec_9_multi_bin_VAC.tiff_1	0.03	113631	3.40893	3.06804							73.453	68.915	57.416	2.20359	2.06745	1.72248	73.453	57.192	68.915	57.416	19064	17.1576	10364	48	109	52	95	46	63	48	109	52	95	46	63	0.211	0.211	0.732	0.993	0.595	0.595	0.901	0.998	0.924	1.199	1.193
356	BY471_wt_1359_2_pre_rec_22_multi_bin_VAC	BY471_wt_1359_2_pre_rec_22_multi_bin_VAC.tiff_1	0.03	149414	4.48242	4.03418							59.289	70.844	72.591	1.77867	2.12532	2.17773	59.289	61.842	70.844	72.591	20614	18.5526	11210	91	83	60	28	59	79	91	83	60	28	59	79	0.288	0.288	1.001	0.996	0.661	0.661	1	0.999	0.998	1.025	1.028
357	BY471_wt_1359_2_pre_rec_26_multi_bin_VAC	BY471_wt_1359_2_pre_rec_26_multi_bin_VAC.tiff_1	0.03	226221	6.78663	6.10797							80.391	66.977	70.117	2.41173	2.00931	2.10351	80.391	81.324	66.977	70.117	27108	24.3972	15008	113	86	56	46	48	81	113	86	56	46	48	81	0.291	0.291	0.984	0.996	0.662	0.662	0.995	0.999	0.997	1.039	1.028
358	BY471_wt_1359_2_pre_rec_38_multi_bin_VAC	BY471_wt_1359_2_pre_rec_38_multi_bin_VAC.tiff_1	0.03	241335	7.24005	6.51605							66.719	72.865	77.346	2.00157	2.18595	2.32038	66.719	95.91	72.865	77.346	31970	28.773	17902	90	58	24	49	83	122	90	58	24	49	83	122	0.202	0.202	0.672	0.994	0.586	0.586	0.876	0.998	0.932	1.529	1.186
359	BY471_wt_1359_2_pre_rec_41_multi_bin_VAC	BY471_wt_1359_2_pre_rec_41_multi_bin_VAC.tiff_1	0.03	18593	0.55779	0.502011							43.725	60.47	76.963	1.31175	1.8141	2.30889	43.725	15.666	60.47	76.963	5222	4.6998	2736	35	64	60	52	54	92	35	64	60	52	54	92	0.275	0.275	0.998	0.991	0.65	0.65	0.999	0.997	0.994	1.114	1.093
599	BY471_wt_1359_2_pre_rec_42_multi_bin_VAC	BY471_wt_1359_2_pre_rec_42_multi_bin_VAC.tiff_2	0.03	166751	5.00253	4.50228							66.388	76.982	93.608	1.99164	2.30946	2.80824	66.388	66.744	76.982	93.608	22248	20.0232	12298	41	53	76	87	100	109	41	53	76	87	100	109	0.286	0.286	0.97	0.996	0.659	0.659	0.99	0.999	0.996	1.019	1.023
361	BY471_wt_1359_2_pre_rec_9_multi_bin_VAC	BY471_wt_1359_2_pre_rec_9_multi_bin_VAC.tiff_1	0.03	49416	1.48248	1.33423							77.318	79.689	57.633	2.31954	2.39067	1.72899	77.318	31.68	79.689	57.633	10560	9.504	5634	96	71	46	58	91	81	96	71	46	58	91	81	0.235	0.235	0.836	0.991	0.617	0.617	0.942	0.997	0.954	1.085	1.132
219	BY471_vphl_GFP_1208_2_10_pre_rec_10_multi_bin_VAC	BY471_vphl_GFP_1208_2_10_pre_rec_10_multi_bin_VAC.tiff_1	0.03	101342	3.04026	2.73623							63.878	67.232	49.708	1.91634	2.01696	1.49124	63.878	47.712	67.232	49.708	15904	14.3136	8832	60	46	28	71	89	69	60	46	28	71	89	69	0.289	0.289	0.977	0.995	0.661	0.661	0.992	0.998	0.994	1.032	1.038
220	BY471_vphl_GFP_1208_2_10_pre_rec_14_multi_bin_VAC	BY471_vphl_GFP_1208_2_10_pre_rec_14_multi_bin_VAC.tiff_1	0.03	54564	1.63692	1.47323							69.602	61.816	88.026	2.08806	1.85448	2.64078	69.602	31.566	61.816	88.026	10522	9.4698	5812	88	76	74	62	47	107	88	76	74	62	47	107	0.289	0.289	0.985	0.994	0.661	0.661	0.995	0.998	0.984	1.021	1.036
221	BY471_vphl_GFP_1208_2_10_pre_rec_15_multi_bin_VAC	BY471_vphl_GFP_1208_2_10_pre_rec_15_multi_bin_VAC.tiff_1	0.03	66502	1.99506	1.79555							93.634	67.023	79.054	2.80902	2.01069	2.37162	93.634	37.686	67.023	79.054	12562	11.3058	6870	78	87	56	109	52	95	78	87	56	109	52	95	0.252	0.252	0.866	0.993	0.632	0.632	0.953	0.998	0.955	1.165	1.1
222	BY471_vphl_GFP_1208_2_10_pre_rec_18_multi_bin_VAC	BY471_vphl_GFP_1208_2_10_pre_rec_18_multi_bin_VAC.tiff_1	0.03	333086	9.99258	8.99332							67.135	76.315	67.514	2.01405	2.28945	2.02542	67.135	107.874	76.315	67.514	35958	32.3622	19518	89	34	52	52	117	83	89	34	52	52	117	83	0.27	0.27	0.94	0.996	0.646	0.646	0.98	0.999	0.99	1.087	1.026
223	BY471_vphl_GFP_1208_2_10_pre_rec_1_multi_bin_VAC	BY471_vphl_GFP_1208_2_10_pre_rec_1_multi_bin_VAC.tiff_1	0.03	44778	1.34334	1.20901							56.706	90.7	58.317	1.70118	2.721	1.74951	56.706	28.482	90.7	58.317	9494	8.5446	5297	58	71	35	55	107	77	58	71	35	55	107	77	0.265	0.265	0.892	0.993	0.642	0.642	0.963	0.998	0.964	1.294	1.068
224	BY471_vphl_GFP_1208_2_10_pre_rec_21_multi_bin_VAC	BY471_vphl_GFP_1208_2_10_pre_rec_21_multi_bin_VAC.tiff_1	0.03	128499	3.85497	3.46947							70.624	66.162	82.936	2.11872	1.98486	2.48808	70.624	58.464	66.162	82.936	19488	17.5392	10705	89	55	41	57	77	113	89	55	41	57	77	113	0.252	0.252	0.861	0.994	0.632	0.632	0.951	0.998	0.959	1.28	1.099
225	BY471_vphl_GFP_1208_2_10_pre_rec_23_multi_bin_VAC	BY471_vphl_GFP_1208_2_10_pre_rec_23_multi_bin_VAC.tiff_1	0.03	69686	2.09058	1.88152							73.375	67.326	81.385	2.20125	2.01978	2.44155	73.375	37.218	67.326	81.385	12406	11.1654	6681	79	57	57	63	77	105	79	57	57	63	77	105	0.288	0.288	1.013	0.994	0.66	0.66	1.004	0.998	0.997	1.045	1.083
226	BY471_vphl_GFP_1208_2_10_pre_rec_4_multi_bin_VAC	BY471_vphl_GFP_1208_2_10_pre_rec_4_multi_bin_VAC.tiff_1	0.03	471918	14.1575	12.7418							85.316	91.733	76	2.55948	2.75199	2.28	85.316	134.22	91.733	76	44740	40.266	24769	101	65	34	68	111	120	101	65	34	68	111	120	0.281	0.281	0.948	0.997	0.655	0.655	0.982	0.999	0.994	1.038	1.036
227	BY471_vphl_GFP_1208_2_10_pre_rec_7_multi_bin_VAC	BY471_vphl_GFP_1208_2_10_pre_rec_7_multi_bin_VAC.tiff_1	0.03	437607	13.1282	11.8154							82.338	95.496	104.784	2.47014	2.86488	3.14352	82.338	126.714	95.496	104.784	42238	38.0142	23176	104	88	56	61	104	148	104	88	56	61	104	148	0.287	0.287	0.988	0.997	0.66	0.66	0.996	0.999	0.996	1.01	1.063
228	BY471_vphl_GFP_1208_2_10_pre_rec_9_multi_bin_VAC	BY471_vphl_GFP_1208_2_10_pre_rec_9_multi_bin_VAC.tiff_1	0.03	331124	9.93372	8.94035							77.402	95.82	66.71	2.32206	2.8746	2.0013	77.402	108.996	95.82	66.71	36332	32.6988	20002	60	136	56	109	52	81	60	136	56	109	52	81	0.259	0.259	0.881	0.996	0.637	0.637	0.959	0.999	0.975	1.099	1.059
229	BY471_vphl_GFP_1208_2_11_pre_rec_11_multi_bin_VAC	BY471_vphl_GFP_1208_2_11_pre_rec_11_multi_bin_VAC.tiff_1	0.03	59843	1.79529	1.61576							94.25	83.334	57.582	2.8275	2.50002	1.72746	94.25	33.138	83.334	57.582	11046	9.9414	6222	80	102	43	105	64	70	80	102	43	105	64	70	0.301	0.301	0.992	0.995	0.67	0.67	0.997	0.998	0.993	1.038	1.078
230	BY471_vphl_GFP_1208_2_11_pre_rec_12_multi_bin_VAC	BY471_vphl_GFP_1208_2_11_pre_rec_12_multi_bin_VAC.tiff_1	0.03	423112	12.6934	11.424							75.303	96.279	78.612	2.25909	2.88837	2.35836	75.303	122.838	96.279	78.612	40946	36.8514	22866	42	63	61	117	118	100	42	63	61	117	118	100	0.295	0.295	0.987	0.997	0.666	0.666	0.996	0.999	0.997	1.056	1.056
231	BY471_vphl_GFP_1208_2_11_pre_rec_14_multi_bin_VAC	BY471_vphl_GFP_1208_2_11_pre_rec_14_multi_bin_VAC.tiff_1	0.03	138743	4.16229	3.74606							68.081	58.863	97.707	2.04243	1.76589	2.93121	68.081	60.894	58.863	97.707	20298	18.2682	10956	115	59	93	37	56	103	115	59	93	37	56	103	0.26	0.26	0.911	0.995	0.639	0.639	0.969	0.998	0.984	1.066	1.062
232	BY471_vphl_GFP_1208_2_11_pre_rec_18_multi_bin_VAC	BY471_vphl_GFP_1208_2_11_pre_rec_18_multi_bin_VAC.tiff_1	0.03	83291	2.49873	2.24886							52.475	63.277	52.776	1.57425	1.89831	1.58328	52.475	42.132	63.277	52.776	14044	12.6396	7619	65	89	52	39	34	55	65	89	52	39	34	55	0.283	0.283	0.984	0.995	0.657	0.657	0.994	0.998	0.994	1.053	1.096
233	BY471_vphl_GFP_1208_2_11_pre_rec_1_multi_bin_VAC	BY471_vphl_GFP_1208_2_11_pre_rec_1_multi_bin_VAC.tiff_1	0.03	68136	2.04408	1.83967							57.779	64.51	87.43	1.73337	1.9353	2.6229	57.779	38.76	64.51	87.43	12920	11.628	6974	80	40	82	40	85	92	80	40	82	40	85	92	0.243	0.243	0.851	0.993	0.624	0.624	0.948	0.998	0.956	1.294	1.012
234	BY471_vphl_GFP_1208_2_11_pre_rec_21_multi_bin_VAC	BY471_vphl_GFP_1208_2_11_pre_rec_21_multi_bin_VAC.tiff_1	0.03	124121	3.72363	3.35127							67.909	74.667	83.111	2.03727	2.24001	2.49333	67.909	63.216	74.667	83.111	21072	18.9648	11513	81	60	40	63	85	116	81	60	40	63	85	116	0.186	0.186	0.642	0.992	0.571	0.571	0.863	0.997	0.911	1.321	1.067
235	BY471_vphl_GFP_1208_2_11_pre_rec_22_multi_bin_VAC	BY471_vphl_GFP_1208_2_11_pre_rec_22_multi_bin_VAC.tiff_1	0.03	562889	16.8867	15.198							93.121	82.785	77.225	2.79363	2.48355	2.31675	93.121	149.736	82.785	77.225	49912	44.9208	27853	43	105	57	139	65	98	43	105	57	139	65	98	0.288	0.288	0.969	0.997	0.661	0.661	0.99	0.999	0.995	1.064	1.039
236	BY471_vphl_GFP_1208_2_11_pre_rec_25_multi_bin_VAC	BY471_vphl_GFP_1208_2_11_pre_rec_25_multi_bin_VAC.tiff_1	0.03	186412	5.59236	5.03312							74.963	60.118	104.577	2.24889	1.80354	3.13731	74.963	74.574	60.118	104.577	24858	22.3722	13792	55	41	65	98	76	130	55	41	65	98	76	130	0.256	0.256	0.864	0.995	0.635	0.635	0.952	0.998	0.967	1.187	1.054
237	BY471_vphl_GFP_1208_2_11_pre_rec_3_multi_bin_VAC	BY471_vphl_GFP_1208_2_11_pre_rec_3_multi_bin_VAC.tiff_1	0.03	470724	14.1217	12.7095							100.698	91.379	78.065	3.02094	2.74137	2.34195	100.698	133.572	91.379	78.065	44524	40.0716	24510	46	105	68	147	73	86	46	105	68	147	73	86	0.284	0.284	0.969	0.997	0.657	0.657	0.99	0.999	0.994	1.105	1.015
238	BY471_vphl_GFP_1208_2_11_pre_rec_6_multi_bin_VAC	BY471_vphl_GFP_1208_2_11_pre_rec_6_multi_bin_VAC.tiff_1	0.03	57226	1.71678	1.5451							91.01	56.037	77.173	2.7303	1.68111	2.31519	91.01	33.354	56.037	77.173	11118	10.0062	5884	87	43	48	95	65	101	87	43	48	95	65	101	0.27	0.27	0.97	0.993	0.646	0.646	0.99	0.998	0.984	1.122	1.041
239	BY471_vphl_GFP_1208_2_11_pre_rec_7_multi_bin_VAC	BY471_vphl_GFP_1208_2_11_pre_rec_7_multi_bin_VAC.tiff_1	0.03	431161	12.9348	11.6413							107.445	87.924	84.796	3.22335	2.63772	2.54388	107.445	128.568	87.924	84.796	42856	38.5704	24253	82	139	80	138	40	83	82	139	80	138	40	83	0.267	0.267	0.88	0.997	0.644	0.644	0.958	0.999	0.985	1.067	1.02
576	BY471_vphl_GFP_1208_2_11_pre_rec_9_multi_bin_VAC	BY471_vphl_GFP_1208_2_11_pre_rec_9_multi_bin_VAC.tiff_2	0.03	124492	3.73476	3.36128							59.995	66.692	78.505	1.79985	2.00076	2.35515	59.995	54.504	66.692	78.505	18168	16.3512	9862	36	78	60	86	57	96	36	78	60	86	57	96	0.292	0.292	1.016	0.996	0.664	0.664	1.005	0.999	0.998	1.052	1.055
241	BY471_vphl_GFP_1208_2_12_pre_rec_11_multi_bin_VAC	BY471_vphl_GFP_1208_2_12_pre_rec_11_multi_bin_VAC.tiff_1	0.03	181802	5.45406	4.90865							65.372	83.372	63.556	1.96116	2.50116	1.90668	65.372	72.204	83.372	63.556	24068	21.6612	13170	60	48	54	73	125	79	60	48	54	73	125	79	0.268	0.268	0.919	0.996	0.645	0.645	0.972	0.999	0.985	1.122	1.136
242	BY471_vphl_GFP_1208_2_12_pre_rec_13_multi_bin_VAC	BY471_vphl_GFP_1208_2_12_pre_rec_13_multi_bin_VAC.tiff_1	0.03	171785	5.15355	4.63819							103.565	77.704	82.111	3.10695	2.33112	2.46333	103.565	73.008	77.704	82.111	24336	21.9024	13213	135	73	48	78	82	110	135	73	48	78	82	110	0.232	0.232	0.804	0.994	0.614	0.614	0.93	0.998	0.966	1.207	1.077
243	BY471_vphl_GFP_1208_2_12_pre_rec_15_multi_bin_VAC	BY471_vphl_GFP_1208_2_12_pre_rec_15_multi_bin_VAC.tiff_1	0.03	445668	13.37	12.033							89.075	102.033	86.389	2.67225	3.06099	2.59167	89.075	137.58	102.033	86.389	45860	41.274	24979	95	98	28	78	104	135	95	98	28	78	104	135	0.233	0.233	0.807	0.996	0.615	0.615	0.931	0.999	0.96	1.102	1.094
244	BY471_vphl_GFP_1208_2_12_pre_rec_17_multi_bin_VAC	BY471_vphl_GFP_1208_2_12_pre_rec_17_multi_bin_VAC.tiff_1	0.03	56847	1.70541	1.53487							54.004	71.623	82.392	1.62012	2.14869	2.47176	54.004	33.27	71.623	82.392	11090	9.981	6057	55	95	63	57	52	100	55	95	63	57	52	100	0.268	0.268	0.926	0.993	0.645	0.645	0.975	0.998	0.98	1.175	1.151
245	BY471_vphl_GFP_1208_2_12_pre_rec_24_multi_bin_VAC	BY471_vphl_GFP_1208_2_12_pre_rec_24_multi_bin_VAC.tiff_1	0.03	401274	12.0382	10.8344							93.827	103.721	76.255	2.81481	3.11163	2.28765	93.827	122.358	103.721	76.255	40786	36.7074	22325	111	78	38	75	137	117	111	78	38	75	137	117	0.268	0.268	0.924	0.997	0.645	0.645	0.974	0.999	0.991	1.144	1.067
246	BY471_vphl_GFP_1208_2_12_pre_rec_25_multi_bin_VAC	BY471_vphl_GFP_1208_2_12_pre_rec_25_multi_bin_VAC.tiff_1	0.03	236795	7.10385	6.39346							62.543	83.784	69.879	1.87629	2.51352	2.09637	62.543	91.8	83.784	69.879	30600	27.54	16523	38	60	50	106	109	103	38	60	50	106	109	103	0.221	0.221	0.775	0.995	0.605	0.605	0.919	0.998	0.963	1.155	1.043
247	BY471_vphl_GFP_1208_2_12_pre_rec_2_multi_bin_VAC	BY471_vphl_GFP_1208_2_12_pre_rec_2_multi_bin_VAC.tiff_1	0.03	337687	10.1306	9.11755							63.862	104.654	75.44	1.91586	3.13962	2.2632	63.862	107.13	104.654	75.44	35710	32.139	19989	51	68	38	75	132	109	51	68	38	75	132	109	0.283	0.283	0.941	0.997	0.657	0.657	0.98	0.999	0.986	1.074	1.128
248	BY471_vphl_GFP_1208_2_12_pre_rec_5_multi_bin_VAC	BY471_vphl_GFP_1208_2_12_pre_rec_5_multi_bin_VAC.tiff_1	0.03	282071	8.46213	7.61592							70.58	99.567	87.566	2.1174	2.98701	2.62698	70.58	95.514	99.567	87.566	31838	28.6542	17541	37	97	56	95	102	128	37	97	56	95	102	128	0.279	0.279	0.949	0.996	0.653	0.653	0.983	0.999	0.994	1.05	1.079
577	BY471_vphl_GFP_1208_2_12_pre_rec_8_multi_bin_VAC	BY471_vphl_GFP_1208_2_12_pre_rec_8_multi_bin_VAC.tiff_2	0.03	185607	5.56821	5.01139							103.865	88.909	72.55	3.11595	2.66727	2.1765	103.865	76.11	88.909	72.55	25370	22.833	14107	128	60	68	74	124	79	128	60	68	74	124	79	0.239	0.239	0.802	0.995	0.62	0.62	0.929	0.998	0.963	1.166	1.062
250	BY471_vphl_GFP_1208_2_1_pre_rec_11_multi_bin_VAC	BY471_vphl_GFP_1208_2_1_pre_rec_11_multi_bin_VAC.tiff_1	0.03	195140	5.8542	5.26878							85.005	100.883	85.634	2.55015	3.02649	2.56902	85.005	98.988	100.883	85.634	32996	29.6964	18669	106	74	54	50	118	113	106	74	54	50	118	113	0.12	0.12	0.393	0.989	0.493	0.493	0.733	0.996	0.795	1.091	1.428
251	BY471_vphl_GFP_1208_2_1_pre_rec_12_multi_bin_VAC	BY471_vphl_GFP_1208_2_1_pre_rec_12_multi_bin_VAC.tiff_1	0.03	74922	2.24766	2.02289							83.114	73.924	64.854	2.49342	2.21772	1.94562	83.114	55.812	73.924	64.854	18604	16.7436	10045	97	97	40	72	44	96	97	97	40	72	44	96	0.099	0.099	0.346	0.982	0.462	0.462	0.702	0.994	0.739	1.479	1.233
252	BY471_vphl_GFP_1208_2_1_pre_rec_16_multi_bin_VAC	BY471_vphl_GFP_1208_2_1_pre_rec_16_multi_bin_VAC.tiff_1	0.03	153850	4.6155	4.15395							66.028	59.376	75.587	1.98084	1.78128	2.26761	66.028	72.93	59.376	75.587	24310	21.879	12971	26	83	64	101	55	71	26	83	64	101	55	71	0.186	0.186	0.666	0.992	0.571	0.571	0.873	0.997	0.863	1.16	1.114
253	BY471_vphl_GFP_1208_2_1_pre_rec_1_multi_bin_VAC	BY471_vphl_GFP_1208_2_1_pre_rec_1_multi_bin_VAC.tiff_1	0.03	96815	2.90445	2.614							57.345	57.673	95.902	1.72035	1.73019	2.87706	57.345	49.176	57.673	95.902	16392	14.7528	9082	52	29	74	66	77	118	52	29	74	66	77	118	0.241	0.241	0.817	0.993	0.622	0.622	0.935	0.998	0.946	1.062	1.258
637	BY471_vphl_GFP_1208_2_1_pre_rec_2_multi_bin_VAC	BY471_vphl_GFP_1208_2_1_pre_rec_2_multi_bin_VAC.tiff_3	0.03	224713	6.74139	6.06725							74.991	70.202	101.37	2.24973	2.10606	3.0411	74.991	85.938	70.202	101.37	28646	25.7814	15919	61	107	79	97	36	106	61	107	79	97	36	106	0.243	0.243	0.818	0.995	0.624	0.624	0.935	0.998	0.947	1.085	1.036
255	BY471_vphl_GFP_1208_2_1_pre_rec_7_multi_bin_VAC	BY471_vphl_GFP_1208_2_1_pre_rec_7_multi_bin_VAC.tiff_1	0.03	172035	5.16105	4.64494							85.383	63.808	88.256	2.56149	1.91424	2.64768	85.383	81.762	63.808	88.256	27254	24.5286	15016	51	81	79	118	42	98	51	81	79	118	42	98	0.165	0.165	0.566	0.991	0.549	0.549	0.827	0.997	0.907	1.04	1.127
257	BY471_vphl_GFP_1208_2_2_pre_rec_15_multi_bin_VAC	BY471_vphl_GFP_1208_2_2_pre_rec_15_multi_bin_VAC.tiff_1	0.03	13092	0.39276	0.353484							42.051	66.926	67.064	1.26153	2.00778	2.01192	42.051	12.216	66.926	67.064	4072	3.6648	2158	38	69	52	48	62	83	38	69	52	48	62	83	0.287	0.287	1.028	0.99	0.66	0.66	1.009	0.997	0.996	1.065	1.095
579	BY471_vphl_GFP_1208_2_2_pre_rec_15_multi_bin_VAC	BY471_vphl_GFP_1208_2_2_pre_rec_15_multi_bin_VAC.tiff_2	0.03	79428	2.38284	2.14456							79.258	78.173	92.709	2.37774	2.34519	2.78127	79.258	42.24	78.173	92.709	14080	12.672	7797	65	106	89	97	52	97	65	106	89	97	52	97	0.256	0.256	0.866	0.994	0.635	0.635	0.953	0.998	0.974	1.194	1.235
638	BY471_vphl_GFP_1208_2_2_pre_rec_17_multi_bin_VAC	BY471_vphl_GFP_1208_2_2_pre_rec_17_multi_bin_VAC.tiff_3	0.03	36147	1.08441	0.975969							58.675	57.493	66.298	1.76025	1.72479	1.98894	58.675	29.67	57.493	66.298	9890	8.901	5378	50	77	47	67	38	89	50	77	47	67	38	89	0.153	0.153	0.53	0.984	0.535	0.535	0.809	0.995	0.765	1.565	1.361
260	BY471_vphl_GFP_1208_2_2_pre_rec_18_multi_bin_VAC	BY471_vphl_GFP_1208_2_2_pre_rec_18_multi_bin_VAC.tiff_1	0.03	40436	1.21308	1.09177	61	51	67	1.83	1.53	2.01	62.812	66.318	59.009	1.88436	1.98954	1.77027	62.812	34.41	66.318	59.009	11470	10.323	6071	88	81	56	31	43	66	88	81	56	31	43	66	0.123	0.123	0.439	0.981	0.497	0.497	0.76	0.994	0.705	1.426	1.964
263	BY471_vphl_GFP_1208_2_2_pre_rec_2_multi_bin_VAC	BY471_vphl_GFP_1208_2_2_pre_rec_2_multi_bin_VAC.tiff_1	0.03	157371	4.72113	4.24902							74.935	77.937	71.792	2.24805	2.33811	2.15376	74.935	67.38	77.937	71.792	22460	20.214	12225	62	102	50	97	50	93	62	102	50	97	50	93	0.247	0.247	0.859	0.995	0.628	0.628	0.951	0.998	0.987	1.059	1.213
264	BY471_vphl_GFP_1208_2_2_pre_rec_3_multi_bin_VAC	BY471_vphl_GFP_1208_2_2_pre_rec_3_multi_bin_VAC.tiff_1	0.03	241707	7.25121	6.52609							87.709	77.776	72.648	2.63127	2.33328	2.17944	87.709	95.988	77.776	72.648	31996	28.7964	17553	42	52	67	130	111	81	42	52	67	130	111	81	0.202	0.202	0.694	0.994	0.586	0.586	0.885	0.998	0.956	1.538	1.011
265	BY471_vphl_GFP_1208_2_2_pre_rec_5_multi_bin_VAC	BY471_vphl_GFP_1208_2_2_pre_rec_5_multi_bin_VAC.tiff_1	0.03	175494	5.26482	4.73834							65.556	60.65	72.187	1.96668	1.8195	2.16561	65.556	75.066	60.65	72.187	25022	22.5198	13637	70	47	38	61	73	107	70	47	38	61	73	107	0.222	0.222	0.771	0.994	0.606	0.606	0.917	0.998	0.966	1.058	1.039
266	BY471_vphl_GFP_1208_2_2_pre_rec_7_multi_bin_VAC	BY471_vphl_GFP_1208_2_2_pre_rec_7_multi_bin_VAC.tiff_1	0.03	55198	1.65594	1.49035							80.056	54.985	73.486	2.40168	1.64955	2.20458	80.056	32.916	54.985	73.486	10972	9.8748	5903	63	34	68	100	79	78	63	34	68	100	79	78	0.261	0.261	0.922	0.993	0.639	0.639	0.973	0.998	0.982	1.341	1.094
268	BY471_vphl_GFP_1208_2_3_pre_rec_15_multi_bin_VAC	BY471_vphl_GFP_1208_2_3_pre_rec_15_multi_bin_VAC.tiff_1	0.03	43315	1.29945	1.16951							76.266	58.552	52.57	2.28798	1.75656	1.5771	76.266	29.718	58.552	52.57	9906	8.9154	5361	46	67	40	99	49	63	46	67	40	99	49	63	0.218	0.218	0.762	0.99	0.602	0.602	0.913	0.997	0.928	1.401	1.452
269	BY471_vphl_GFP_1208_2_3_pre_rec_17_multi_bin_VAC	BY471_vphl_GFP_1208_2_3_pre_rec_17_multi_bin_VAC.tiff_1	0.03	243623	7.30869	6.57782							66.356	76.704	87.2	1.99068	2.30112	2.616	66.356	88.974	76.704	87.2	29658	26.6922	16337	54	97	55	85	55	120	54	97	55	85	55	120	0.257	0.257	0.881	0.996	0.636	0.636	0.959	0.999	0.987	1.029	1.043
270	BY471_vphl_GFP_1208_2_3_pre_rec_18_multi_bin_VAC	BY471_vphl_GFP_1208_2_3_pre_rec_18_multi_bin_VAC.tiff_1	0.03	245547	7.36641	6.62977							74.656	102.757	83.988	2.23968	3.08271	2.51964	74.656	90.9	102.757	83.988	30300	27.27	16536	112	70	79	46	132	91	112	70	79	46	132	91	0.245	0.245	0.845	0.995	0.626	0.626	0.945	0.998	0.982	1.07	1.083
584	BY471_vphl_GFP_1208_2_3_pre_rec_1_multi_bin_VAC	BY471_vphl_GFP_1208_2_3_pre_rec_1_multi_bin_VAC.tiff_2	0.03	19461	0.58383	0.525447							66.892	58.472	83.001	2.00676	1.75416	2.49003	66.892	17.064	58.472	83.001	5688	5.1192	3080	59	50	64	63	68	100	59	50	64	63	68	100	0.233	0.233	0.814	0.988	0.615	0.615	0.934	0.996	0.924	1.122	1.287
272	BY471_vphl_GFP_1208_2_3_pre_rec_21_multi_bin_VAC	BY471_vphl_GFP_1208_2_3_pre_rec_21_multi_bin_VAC.tiff_1	0.03	76026	2.28078	2.0527							61.717	62.868	56.209	1.85151	1.88604	1.68627	61.717	40.344	62.868	56.209	13448	12.1032	7215	44	86	44	80	40	74	44	86	44	80	40	74	0.269	0.269	0.946	0.994	0.645	0.645	0.982	0.998	0.993	1.267	1.177
639	BY471_vphl_GFP_1208_2_3_pre_rec_4_multi_bin_VAC	BY471_vphl_GFP_1208_2_3_pre_rec_4_multi_bin_VAC.tiff_3	0.03	172374	5.17122	4.6541							70.131	69.292	96.137	2.10393	2.07876	2.88411	70.131	75.336	69.292	96.137	25112	22.6008	13521	42	52	73	102	94	139	42	52	73	102	94	139	0.212	0.212	0.751	0.994	0.596	0.596	0.909	0.998	0.933	1.247	1.425
274	BY471_vphl_GFP_1208_2_3_pre_rec_8_multi_bin_VAC	BY471_vphl_GFP_1208_2_3_pre_rec_8_multi_bin_VAC.tiff_1	0.03	272766	8.18298	7.36468							72.807	73.549	66.729	2.18421	2.20647	2.00187	72.807	101.646	73.549	66.729	33882	30.4938	18026	55	50	39	98	89	106	55	50	39	98	89	106	0.216	0.216	0.771	0.995	0.6	0.6	0.917	0.998	0.966	1.03	1.048
275	BY471_vphl_GFP_1208_2_3_pre_rec_9_multi_bin_VAC	BY471_vphl_GFP_1208_2_3_pre_rec_9_multi_bin_VAC.tiff_1	0.03	322044	9.66132	8.69519							68.771	77.391	68.889	2.06313	2.32173	2.06667	68.771	114.096	77.391	68.889	38032	34.2288	21236	76	68	26	64	95	113	76	68	26	64	95	113	0.213	0.213	0.714	0.995	0.597	0.597	0.894	0.998	0.971	1.045	1.018
277	BY471_vphl_GFP_1208_2_4_pre_rec_14_multi_bin_VAC	BY471_vphl_GFP_1208_2_4_pre_rec_14_multi_bin_VAC.tiff_1	0.03	74506	2.23518	2.01166							100.039	68.616	67.916	3.00117	2.05848	2.03748	100.039	46.356	68.616	67.916	15452	13.9068	8475	117	51	32	79	83	96	117	51	32	79	83	96	0.17	0.17	0.582	0.989	0.554	0.554	0.835	0.996	0.83	1.966	1.288
278	BY471_vphl_GFP_1208_2_4_pre_rec_16_multi_bin_VAC	BY471_vphl_GFP_1208_2_4_pre_rec_16_multi_bin_VAC.tiff_1	0.03	33074	0.99222	0.892998							63.416	53.324	46.502	1.90248	1.59972	1.39506	63.416	22.902	53.324	46.502	7634	6.8706	4240	83	70	37	49	41	55	83	70	37	49	41	55	0.278	0.278	0.938	0.992	0.653	0.653	0.979	0.997	0.983	1.019	1.207
280	BY471_vphl_GFP_1208_2_4_pre_rec_1_multi_bin_VAC	BY471_vphl_GFP_1208_2_4_pre_rec_1_multi_bin_VAC.tiff_1	0.03	295090	8.8527	7.96743							68.12	81.458	99.903	2.0436	2.44374	2.99709	68.12	97.476	81.458	99.903	32492	29.2428	18231	74	42	80	70	113	129	74	42	80	70	113	129	0.287	0.287	0.951	0.997	0.66	0.66	0.983	0.999	0.993	1.036	1.018
281	BY471_vphl_GFP_1208_2_4_pre_rec_20_multi_bin_VAC	BY471_vphl_GFP_1208_2_4_pre_rec_20_multi_bin_VAC.tiff_1	0.03	301274	9.03822	8.1344							82.656	103.561	72.41	2.47968	3.10683	2.1723	82.656	99.39	103.561	72.41	33130	29.817	18532	54	130	51	112	70	88	54	130	51	112	70	88	0.282	0.282	0.943	0.997	0.656	0.656	0.981	0.999	0.983	1.096	1.036
587	BY471_vphl_GFP_1208_2_4_pre_rec_21_multi_bin_VAC	BY471_vphl_GFP_1208_2_4_pre_rec_21_multi_bin_VAC.tiff_2	0.03	107255	3.21765	2.89588							67.83	83.183	99.687	2.0349	2.49549	2.99061	67.83	50.82	83.183	99.687	16940	15.246	9116	80	77	68	58	86	132	80	77	68	58	86	132	0.268	0.268	0.941	0.995	0.644	0.644	0.98	0.998	0.99	1.145	1.151
283	BY471_vphl_GFP_1208_2_4_pre_rec_22_multi_bin_VAC	BY471_vphl_GFP_1208_2_4_pre_rec_22_multi_bin_VAC.tiff_1	0.03	130154	3.90462	3.51416							61.008	66.117	86.564	1.83024	1.98351	2.59692	61.008	59.658	66.117	86.564	19886	17.8974	10815	50	100	76	77	30	95	50	100	76	77	30	95	0.244	0.244	0.847	0.994	0.625	0.625	0.946	0.998	0.968	1.182	1.19
284	BY471_vphl_GFP_1208_2_4_pre_rec_2_multi_bin_VAC	BY471_vphl_GFP_1208_2_4_pre_rec_2_multi_bin_VAC.tiff_1	0.03	145698	4.37094	3.93385							53.566	92.772	69.133	1.60698	2.78316	2.07399	53.566	61.056	92.772	69.133	20352	18.3168	11326	38	79	38	75	109	94	38	79	38	75	109	94	0.285	0.285	0.956	0.996	0.658	0.658	0.985	0.999	0.993	1.114	1.117
285	BY471_vphl_GFP_1208_2_4_pre_rec_5_multi_bin_VAC	BY471_vphl_GFP_1208_2_4_pre_rec_5_multi_bin_VAC.tiff_1	0.03	23908	0.71724	0.645516							56.731	54.294	72.764	1.70193	1.62882	2.18292	56.731	18.372	54.294	72.764	6124	5.5116	3360	56	36	64	57	75	79	56	36	64	57	75	79	0.281	0.281	0.967	0.992	0.655	0.655	0.989	0.997	0.993	1.117	1.307
286	BY471_vphl_GFP_1208_2_4_pre_rec_9_multi_bin_VAC	BY471_vphl_GFP_1208_2_4_pre_rec_9_multi_bin_VAC.tiff_1	0.03	134141	4.02423	3.62181							86.356	56.449	60.903	2.59068	1.69347	1.82709	86.356	58.572	56.449	60.903	19524	17.5716	10810	84	37	34	87	81	86	84	37	34	87	81	86	0.273	0.273	0.923	0.995	0.649	0.649	0.974	0.998	0.982	1.023	1.084
287	BY471_vphl_GFP_1208_2_5_pre_rec_12_multi_bin_VAC	BY471_vphl_GFP_1208_2_5_pre_rec_12_multi_bin_VAC.tiff_1	0.03	15881	0.47643	0.428787							55.932	43.355	72.053	1.67796	1.30065	2.16159	55.932	14.904	43.355	72.053	4968	4.4712	2678	51	32	56	57	57	87	51	32	56	57	57	87	0.233	0.233	0.82	0.987	0.615	0.615	0.936	0.996	0.955	1.272	1.236
288	BY471_vphl_GFP_1208_2_5_pre_rec_15_multi_bin_VAC	BY471_vphl_GFP_1208_2_5_pre_rec_15_multi_bin_VAC.tiff_1	0.03	294314	8.82942	7.94648							69.344	84.12	69.486	2.08032	2.5236	2.08458	69.344	106.47	84.12	69.486	35490	31.941	18774	89	122	34	57	56	113	89	122	34	57	56	113	0.219	0.219	0.791	0.995	0.603	0.603	0.925	0.998	0.969	1.267	1.486
289	BY471_vphl_GFP_1208_2_5_pre_rec_1_multi_bin_VAC	BY471_vphl_GFP_1208_2_5_pre_rec_1_multi_bin_VAC.tiff_1	0.03	92111	2.76333	2.487							72.154	77.537	69.753	2.16462	2.32611	2.09259	72.154	52.326	77.537	69.753	17442	15.6978	9400	93	108	64	44	37	72	93	108	64	44	37	72	0.181	0.181	0.63	0.99	0.565	0.565	0.857	0.997	0.847	2.029	1.133
290	BY471_vphl_GFP_1208_2_5_pre_rec_20_multi_bin_VAC	BY471_vphl_GFP_1208_2_5_pre_rec_20_multi_bin_VAC.tiff_1	0.03	175865	5.27595	4.74836	83	73	62	2.49	2.19	1.86	70.323	73.428	65.629	2.10969	2.20284	1.96887	70.323	72.126	73.428	65.629	24042	21.6378	13296	28	81	59	107	56	78	28	81	59	107	56	78	0.252	0.252	0.853	0.995	0.631	0.631	0.948	0.998	0.979	1.166	1.208
291	BY471_vphl_GFP_1208_2_5_pre_rec_2_multi_bin_VAC	BY471_vphl_GFP_1208_2_5_pre_rec_2_multi_bin_VAC.tiff_1	0.03	217258	6.51774	5.86597							70.937	92.66	68.262	2.12811	2.7798	2.04786	70.937	79.656	92.66	68.262	26552	23.8968	14721	66	76	30	78	107	104	66	76	30	78	107	104	0.285	0.285	0.963	0.996	0.658	0.658	0.988	0.999	0.988	1.072	1.088
292	BY471_vphl_GFP_1208_2_5_pre_rec_4_multi_bin_VAC	BY471_vphl_GFP_1208_2_5_pre_rec_4_multi_bin_VAC.tiff_1	0.03	554255	16.6276	14.9649							82.499	112.71	82.195	2.47497	3.3813	2.46585	82.499	150.87	112.71	82.195	50290	45.261	27381	65	129	34	97	95	138	65	129	34	97	95	138	0.273	0.273	0.948	0.997	0.649	0.649	0.982	0.999	0.995	1.08	1.016
588	BY471_vphl_GFP_1208_2_5_pre_rec_6_multi_bin_VAC	BY471_vphl_GFP_1208_2_5_pre_rec_6_multi_bin_VAC.tiff_2	0.03	181721	5.45163	4.90647							79.081	63.303	67.145	2.37243	1.89909	2.01435	79.081	71.43	63.303	67.145	23810	21.429	13120	110	48	54	50	75	86	110	48	54	50	75	86	0.277	0.277	0.943	0.996	0.652	0.652	0.981	0.999	0.992	1.019	1.055
294	BY471_vphl_GFP_1208_2_5_pre_rec_7_multi_bin_VAC	BY471_vphl_GFP_1208_2_5_pre_rec_7_multi_bin_VAC.tiff_1	0.03	22736	0.68208	0.613872							79.113	50.413	75.112	2.37339	1.51239	2.25336	79.113	17.778	50.413	75.112	5926	5.3334	3160	59	47	70	99	51	81	59	47	70	99	51	81	0.281	0.281	0.999	0.992	0.655	0.655	1	0.997	0.996	1.243	1.044
295	BY471_vphl_GFP_1208_2_5_pre_rec_8_multi_bin_VAC	BY471_vphl_GFP_1208_2_5_pre_rec_8_multi_bin_VAC.tiff_1	0.03	10389	0.31167	0.280503							65.15	76.172	48.388	1.9545	2.28516	1.45164	65.15	12.336	76.172	48.388	4112	3.7008	2151	67	71	28	61	87	66	67	71	28	61	87	66	0.176	0.176	0.634	0.979	0.56	0.56	0.859	0.993	0.858	2.125	1.133
296	BY471_vphl_GFP_1208_2_6_pre_rec_12_multi_bin_VAC	BY471_vphl_GFP_1208_2_6_pre_rec_12_multi_bin_VAC.tiff_1	0.03	431137	12.9341	11.6407							113.404	86.395	79.835	3.40212	2.59185	2.39505	113.404	125.268	86.395	79.835	41756	37.5804	23280	155	110	70	68	66	94	155	110	70	68	66	94	0.289	0.289	0.966	0.997	0.661	0.661	0.989	0.999	0.996	1.007	1.035
297	BY471_vphl_GFP_1208_2_6_pre_rec_13_multi_bin_VAC	BY471_vphl_GFP_1208_2_6_pre_rec_13_multi_bin_VAC.tiff_1	0.03	186705	5.60115	5.04103							62.576	75.863	69.259	1.87728	2.27589	2.07777	62.576	73.848	75.863	69.259	24616	22.1544	13726	84	105	60	38	44	86	84	105	60	38	44	86	0.264	0.264	0.887	0.995	0.642	0.642	0.961	0.998	0.977	1.066	1.122
298	BY471_vphl_GFP_1208_2_6_pre_rec_16_multi_bin_VAC	BY471_vphl_GFP_1208_2_6_pre_rec_16_multi_bin_VAC.tiff_1	0.03	231734	6.95202	6.25682	84	83	74	2.52	2.49	2.22	96.967	67	83.342	2.90901	2.01	2.50026	96.967	87.288	67	83.342	29096	26.1864	16121	127	40	78	58	103	96	127	40	78	58	103	96	0.247	0.247	0.833	0.995	0.627	0.627	0.941	0.998	0.962	1.189	1.018
299	BY471_vphl_GFP_1208_2_6_pre_rec_17_multi_bin_VAC	BY471_vphl_GFP_1208_2_6_pre_rec_17_multi_bin_VAC.tiff_1	0.03	228466	6.85398	6.16858							77.883	75.288	63.798	2.33649	2.25864	1.91394	77.883	82.188	75.288	63.798	27396	24.6564	15252	101	92	34	60	64	101	101	92	34	60	64	101	0.287	0.287	0.967	0.996	0.66	0.66	0.989	0.999	0.992	1.044	1.2
300	BY471_vphl_GFP_1208_2_6_pre_rec_19_multi_bin_VAC	BY471_vphl_GFP_1208_2_6_pre_rec_19_multi_bin_VAC.tiff_1	0.03	285070	8.5521	7.69689							92.577	93.021	70.348	2.77731	2.79063	2.11044	92.577	99.75	93.021	70.348	33250	29.925	17887	39	94	63	132	99	84	39	94	63	132	99	84	0.25	0.25	0.882	0.996	0.63	0.63	0.959	0.999	0.985	1.038	1.192
301	BY471_vphl_GFP_1208_2_6_pre_rec_1_multi_bin_VAC	BY471_vphl_GFP_1208_2_6_pre_rec_1_multi_bin_VAC.tiff_1	0.03	383287	11.4986	10.3487							77.164	97.942	74.111	2.31492	2.93826	2.22333	77.164	115.368	97.942	74.111	38456	34.6104	21169	66	111	30	84	86	118	66	111	30	84	86	118	0.292	0.292	0.998	0.997	0.664	0.664	0.999	0.999	0.997	1.017	1.037
302	BY471_vphl_GFP_1208_2_6_pre_rec_20_multi_bin_VAC	BY471_vphl_GFP_1208_2_6_pre_rec_20_multi_bin_VAC.tiff_1	0.03	97554	2.92662	2.63396							74.666	93.116	55.514	2.23998	2.79348	1.66542	74.666	49.098	93.116	55.514	16366	14.7294	9252	42	89	48	110	96	67	42	89	48	110	96	67	0.246	0.246	0.809	0.994	0.626	0.626	0.932	0.998	0.971	1.313	1.147
303	BY471_vphl_GFP_1208_2_6_pre_rec_7_multi_bin_VAC	BY471_vphl_GFP_1208_2_6_pre_rec_7_multi_bin_VAC.tiff_1	0.03	169373	5.08119	4.57307							64.671	67.779	64.671	1.94013	2.03337	1.94013	64.671	67.026	67.779	64.671	22342	20.1078	12219	36	48	56	96	86	72	36	48	56	96	86	72	0.291	0.291	1	0.996	0.663	0.663	1	0.999	0.997	1.063	1.015
304	BY471_vphl_GFP_1208_2_6_pre_rec_8_multi_bin_VAC	BY471_vphl_GFP_1208_2_6_pre_rec_8_multi_bin_VAC.tiff_1	0.03	75779	2.27337	2.04603							47.521	64.461	63.167	1.42563	1.93383	1.89501	47.521	40.152	64.461	63.167	13384	12.0456	7208	45	30	64	53	92	66	45	30	64	53	92	66	0.271	0.271	0.954	0.994	0.647	0.647	0.984	0.998	0.991	1.041	1.185
305	BY471_vphl_GFP_1208_2_6_pre_rec_9_multi_bin_VAC	BY471_vphl_GFP_1208_2_6_pre_rec_9_multi_bin_VAC.tiff_1	0.03	133784	4.01352	3.61217							62.22	82.747	69.592	1.8666	2.48241	2.08776	62.22	68.274	82.747	69.592	22758	20.4822	12163	106	76	62	26	112	64	106	76	62	26	112	64	0.172	0.172	0.61	0.991	0.556	0.556	0.848	0.997	0.878	1.135	1.882
306	BY471_vphl_GFP_1208_2_7_pre_rec_11_multi_bin_VAC	BY471_vphl_GFP_1208_2_7_pre_rec_11_multi_bin_VAC.tiff_1	0.03	224617	6.73851	6.06466							81.063	72.928	69.09	2.43189	2.18784	2.0727	81.063	87.486	72.928	69.09	29162	26.2458	15582	65	36	70	100	120	82	65	36	70	100	120	82	0.23	0.23	0.818	0.995	0.613	0.613	0.935	0.998	0.963	1.14	1.073
307	BY471_vphl_GFP_1208_2_7_pre_rec_13_multi_bin_VAC	BY471_vphl_GFP_1208_2_7_pre_rec_13_multi_bin_VAC.tiff_1	0.03	105642	3.16926	2.85233							84.887	79.055	59.908	2.54661	2.37165	1.79724	84.887	49.296	79.055	59.908	16432	14.7888	8807	54	76	47	112	83	74	54	76	47	112	83	74	0.284	0.284	1.008	0.995	0.658	0.658	1.003	0.998	0.996	1.093	1.05
308	BY471_vphl_GFP_1208_2_7_pre_rec_15_multi_bin_VAC	BY471_vphl_GFP_1208_2_7_pre_rec_15_multi_bin_VAC.tiff_1	0.03	21175	0.63525	0.571725							41.512	65.452	66.008	1.24536	1.96356	1.98024	41.512	17.178	65.452	66.008	5726	5.1534	3056	40	65	47	44	60	90	40	65	47	44	60	90	0.27	0.27	0.958	0.991	0.646	0.646	0.986	0.997	0.987	1.1	1.099
309	BY471_vphl_GFP_1208_2_7_pre_rec_16_multi_bin_VAC	BY471_vphl_GFP_1208_2_7_pre_rec_16_multi_bin_VAC.tiff_1	0.03	26588	0.79764	0.717876							57.996	95.339	65.902	1.73988	2.86017	1.97706	57.996	19.662	95.339	65.902	6554	5.8986	3510	38	91	66	77	101	70	38	91	66	77	101	70	0.284	0.284	1.013	0.992	0.657	0.657	1.004	0.997	0.995	1.081	1.061
310	BY471_vphl_GFP_1208_2_7_pre_rec_18_multi_bin_VAC	BY471_vphl_GFP_1208_2_7_pre_rec_18_multi_bin_VAC.tiff_1	0.03	344692	10.3408	9.30668							84.839	109.629	82.234	2.54517	3.28887	2.46702	84.839	107.328	109.629	82.234	35776	32.1984	20308	84	143	54	90	63	108	84	143	54	90	63	108	0.293	0.293	0.963	0.997	0.665	0.665	0.987	0.999	0.995	1.003	1.058
592	BY471_vphl_GFP_1208_2_7_pre_rec_21_multi_bin_VAC	BY471_vphl_GFP_1208_2_7_pre_rec_21_multi_bin_VAC.tiff_2	0.03	362727	10.8818	9.79363							80.954	69.248	100.047	2.42862	2.07744	3.00141	80.954	110.58	69.248	100.047	36860	33.174	20497	99	100	72	60	40	128	99	100	72	60	40	128	0.297	0.297	1	0.997	0.667	0.667	1	0.999	0.998	1.012	1.03
593	BY471_vphl_GFP_1208_2_7_pre_rec_22_multi_bin_VAC	BY471_vphl_GFP_1208_2_7_pre_rec_22_multi_bin_VAC.tiff_2	0.03	228779	6.86337	6.17703	98	103	91	2.94	3.09	2.73	73.567	65.933	82.54	2.20701	1.97799	2.4762	73.567	115.626	65.933	82.54	38542	34.6878	21149	125	112	66	37	40	101	125	112	66	37	40	101	0.103	0.103	0.354	0.988	0.469	0.469	0.707	0.996	0.724	1.647	1.215
313	BY471_vphl_GFP_1208_2_7_pre_rec_23_multi_bin_VAC	BY471_vphl_GFP_1208_2_7_pre_rec_23_multi_bin_VAC.tiff_1	0.03	55322	1.65966	1.49369							66.771	87.968	57.622	2.00313	2.63904	1.72866	66.771	33.072	87.968	57.622	11024	9.9216	5806	74	62	47	60	114	65	74	62	47	60	114	65	0.258	0.258	0.935	0.993	0.637	0.637	0.978	0.998	0.989	1.235	1.145
314	BY471_vphl_GFP_1208_2_7_pre_rec_2_multi_bin_VAC	BY471_vphl_GFP_1208_2_7_pre_rec_2_multi_bin_VAC.tiff_1	0.03	190657	5.71971	5.14774							72.2	66.228	61.143	2.166	1.98684	1.83429	72.2	72.456	66.228	61.143	24152	21.7368	13356	38	50	62	109	80	68	38	50	62	109	80	68	0.292	0.292	0.992	0.996	0.663	0.663	0.997	0.999	0.995	1.058	1.096
315	BY471_vphl_GFP_1208_2_7_pre_rec_5_multi_bin_VAC	BY471_vphl_GFP_1208_2_7_pre_rec_5_multi_bin_VAC.tiff_1	0.03	181908	5.45724	4.91152							61.174	96.393	90.562	1.83522	2.89179	2.71686	61.174	74.736	96.393	90.562	24912	22.4208	13707	71	62	84	40	134	96	71	62	84	40	134	96	0.242	0.242	0.829	0.995	0.623	0.623	0.94	0.998	0.961	1.032	1.115
316	BY471_vphl_GFP_1208_2_7_pre_rec_7_multi_bin_VAC	BY471_vphl_GFP_1208_2_7_pre_rec_7_multi_bin_VAC.tiff_1	0.03	54056	1.62168	1.45951							73.751	75.641	53.006	2.21253	2.26923	1.59018	73.751	31.458	75.641	53.006	10486	9.4374	5654	92	82	36	58	75	71	92	82	36	58	75	71	0.287	0.287	1.008	0.994	0.659	0.659	1.003	0.998	0.995	1.018	1.07
317	BY471_vphl_GFP_1208_2_8_pre_rec_12_multi_bin_VAC	BY471_vphl_GFP_1208_2_8_pre_rec_12_multi_bin_VAC.tiff_1	0.03	121593	3.64779	3.28301							52.998	69.186	68.482	1.58994	2.07558	2.05446	52.998	53.484	69.186	68.482	17828	16.0452	9811	60	79	38	48	58	99	60	79	38	48	58	99	0.295	0.295	1.007	0.996	0.666	0.666	1.002	0.999	0.997	1.067	1.06
318	BY471_vphl_GFP_1208_2_8_pre_rec_14_multi_bin_VAC	BY471_vphl_GFP_1208_2_8_pre_rec_14_multi_bin_VAC.tiff_1	0.03	209642	6.28926	5.66033							73.552	91.755	65.617	2.20656	2.75265	1.96851	73.552	76.764	91.755	65.617	25588	23.0292	14227	50	96	36	99	86	95	50	96	36	99	86	95	0.297	0.297	0.999	0.996	0.667	0.667	1	0.999	0.998	1.035	1.062
319	BY471_vphl_GFP_1208_2_8_pre_rec_16_multi_bin_VAC	BY471_vphl_GFP_1208_2_8_pre_rec_16_multi_bin_VAC.tiff_1	0.03	466847	14.0054	12.6049							75.977	75.898	112.514	2.27931	2.27694	3.37542	75.977	133.614	75.898	112.514	44538	40.0842	24319	118	83	89	31	75	143	118	83	89	31	75	143	0.279	0.279	0.964	0.997	0.653	0.653	0.988	0.999	0.995	1.027	1.045
320	BY471_vphl_GFP_1208_2_8_pre_rec_18_multi_bin_VAC	BY471_vphl_GFP_1208_2_8_pre_rec_18_multi_bin_VAC.tiff_1	0.03	324566	9.73698	8.76328							70.748	74.424	69.311	2.12244	2.23272	2.07933	70.748	103.788	74.424	69.311	34596	31.1364	18834	46	112	65	95	40	81	46	112	65	95	40	81	0.288	0.288	0.997	0.997	0.66	0.66	0.999	0.999	0.997	1.025	1.037
321	BY471_vphl_GFP_1208_2_8_pre_rec_19_multi_bin_VAC	BY471_vphl_GFP_1208_2_8_pre_rec_19_multi_bin_VAC.tiff_1	0.03	87509	2.62527	2.36274							63.321	98.477	52.161	1.89963	2.95431	1.56483	63.321	44.748	98.477	52.161	14916	13.4244	8056	36	109	44	100	84	60	36	109	44	100	84	60	0.261	0.261	0.913	0.994	0.639	0.639	0.97	0.998	0.975	1.221	1.046
322	BY471_vphl_GFP_1208_2_8_pre_rec_3_multi_bin_VAC	BY471_vphl_GFP_1208_2_8_pre_rec_3_multi_bin_VAC.tiff_1	0.03	330311	9.90933	8.9184							76.914	81.657	91.001	2.30742	2.44971	2.73003	76.914	104.808	81.657	91.001	34936	31.4424	19240	113	58	78	42	105	106	113	58	78	42	105	106	0.289	0.289	0.986	0.997	0.661	0.661	0.995	0.999	0.997	1.035	1.034
323	BY471_vphl_GFP_1208_2_8_pre_rec_4_multi_bin_VAC	BY471_vphl_GFP_1208_2_8_pre_rec_4_multi_bin_VAC.tiff_1	0.03	348160	10.4448	9.40032							75.686	78.95	72.394	2.27058	2.3685	2.17182	75.686	108.888	78.95	72.394	36296	32.6664	19984	94	64	34	55	87	117	94	64	34	55	87	117	0.287	0.287	0.978	0.997	0.659	0.659	0.993	0.999	0.997	1.05	1.017
324	BY471_vphl_GFP_1208_2_8_pre_rec_5_multi_bin_VAC	BY471_vphl_GFP_1208_2_8_pre_rec_5_multi_bin_VAC.tiff_1	0.03	64592	1.93776	1.74398							70.404	47.522	54.284	2.11212	1.42566	1.62852	70.404	35.442	47.522	54.284	11814	10.6326	6348	55	26	53	92	65	59	55	26	53	92	65	59	0.286	0.286	1.011	0.994	0.659	0.659	1.004	0.998	0.996	1.047	1.081
325	BY471_vphl_GFP_1208_2_8_pre_rec_7_multi_bin_VAC	BY471_vphl_GFP_1208_2_8_pre_rec_7_multi_bin_VAC.tiff_1	0.03	156339	4.69017	4.22115							82.343	75.484	81.929	2.47029	2.26452	2.45787	82.343	64.578	75.484	81.929	21526	19.3734	11751	102	52	64	62	99	99	102	52	64	62	99	99	0.277	0.277	0.957	0.996	0.652	0.652	0.985	0.999	0.993	1.014	1.16
326	BY471_vphl_GFP_1208_2_8_pre_rec_8_multi_bin_VAC	BY471_vphl_GFP_1208_2_8_pre_rec_8_multi_bin_VAC.tiff_1	0.03	62999	1.88997	1.70097							61.613	82.774	51.726	1.84839	2.48322	1.55178	61.613	37.098	82.774	51.726	12366	11.1294	6573	34	77	40	91	92	71	34	77	40	91	92	71	0.237	0.237	0.85	0.992	0.619	0.619	0.947	0.997	0.963	1.45	1.164
327	BY471_vphl_GFP_1208_2_9_pre_rec_0_multi_bin_VAC	BY471_vphl_GFP_1208_2_9_pre_rec_0_multi_bin_VAC.tiff_1	0.03	44412	1.33236	1.19912							46.622	68.704	68.509	1.39866	2.06112	2.05527	46.622	28.5	68.704	68.509	9500	8.55	5096	24	59	66	75	79	72	24	59	66	75	79	72	0.26	0.26	0.923	0.992	0.638	0.638	0.974	0.997	0.972	1.309	1.081
328	BY471_vphl_GFP_1208_2_9_pre_rec_12_multi_bin_VAC	BY471_vphl_GFP_1208_2_9_pre_rec_12_multi_bin_VAC.tiff_1	0.03	119555	3.58665	3.22798							66.378	82.748	64.07	1.99134	2.48244	1.9221	66.378	55.296	82.748	64.07	18432	16.5888	9971	42	56	46	93	102	76	42	56	46	93	102	76	0.258	0.258	0.903	0.994	0.637	0.637	0.967	0.998	0.978	1.267	1.122
329	BY471_vphl_GFP_1208_2_9_pre_rec_15_multi_bin_VAC	BY471_vphl_GFP_1208_2_9_pre_rec_15_multi_bin_VAC.tiff_1	0.03	50491	1.51473	1.36326							62.224	59.594	74.032	1.86672	1.78782	2.22096	62.224	29.892	59.594	74.032	9964	8.9676	5417	82	46	66	48	76	86	82	46	66	48	76	86	0.291	0.291	1.007	0.994	0.663	0.663	1.002	0.998	0.995	1.042	1.157
330	BY471_vphl_GFP_1208_2_9_pre_rec_16_multi_bin_VAC	BY471_vphl_GFP_1208_2_9_pre_rec_16_multi_bin_VAC.tiff_1	0.03	112196	3.36588	3.02929							96.402	65.277	64.9	2.89206	1.95831	1.947	96.402	51.006	65.277	64.9	17002	15.3018	9238	114	90	59	79	40	70	114	90	59	79	40	70	0.29	0.29	1.008	0.995	0.662	0.662	1.003	0.998	0.997	1.005	1.051
331	BY471_vphl_GFP_1208_2_9_pre_rec_19_multi_bin_VAC	BY471_vphl_GFP_1208_2_9_pre_rec_19_multi_bin_VAC.tiff_1	0.03	213802	6.41406	5.77265							63.589	74.072	62.424	1.90767	2.22216	1.87272	63.589	78.678	74.072	62.424	26226	23.6034	14432	58	58	26	65	95	95	58	58	26	65	95	95	0.287	0.287	0.982	0.996	0.659	0.659	0.994	0.999	0.995	1.032	1.037
332	BY471_vphl_GFP_1208_2_9_pre_rec_1_multi_bin_VAC	BY471_vphl_GFP_1208_2_9_pre_rec_1_multi_bin_VAC.tiff_1	0.03	162177	4.86531	4.37878							62.907	63.104	92.245	1.88721	1.89312	2.76735	62.907	65.118	63.104	92.245	21706	19.5354	11858	66	41	64	62	82	121	66	41	64	62	82	121	0.291	0.291	1.005	0.996	0.663	0.663	1.002	0.999	0.997	1.015	1.066
333	BY471_vphl_GFP_1208_2_9_pre_rec_2_multi_bin_VAC	BY471_vphl_GFP_1208_2_9_pre_rec_2_multi_bin_VAC.tiff_1	0.03	214926	6.44778	5.803							79.645	77.456	103.048	2.38935	2.32368	3.09144	79.645	83.22	77.456	103.048	27740	24.966	15521	32	89	70	117	60	119	32	89	70	117	60	119	0.245	0.245	0.817	0.995	0.626	0.626	0.935	0.998	0.931	1.397	1.113
334	BY471_vphl_GFP_1208_2_9_pre_rec_3_multi_bin_VAC	BY471_vphl_GFP_1208_2_9_pre_rec_3_multi_bin_VAC.tiff_1	0.03	29908	0.89724	0.807516							54.712	59.032	43.738	1.64136	1.77096	1.31214	54.712	21.564	59.032	43.738	7188	6.4692	3789	57	78	40	53	37	52	57	78	40	53	37	52	0.272	0.272	0.989	0.992	0.648	0.648	0.996	0.997	0.99	1.025	1.171
335	BY471_vphl_GFP_1208_2_9_pre_rec_4_multi_bin_VAC	BY471_vphl_GFP_1208_2_9_pre_rec_4_multi_bin_VAC.tiff_1	0.03	415377	12.4613	11.2152							77.905	76.51	70.478	2.33715	2.2953	2.11434	77.905	125.214	76.51	70.478	41738	37.5642	23333	34	88	52	128	71	99	34	88	52	128	71	99	0.268	0.268	0.899	0.997	0.645	0.645	0.965	0.999	0.983	1.132	1.058
336	BY471_vphl_GFP_1360_4_pre_rec_13_multi_bin_VAC	BY471_vphl_GFP_1360_4_pre_rec_13_multi_bin_VAC.tiff_1	0.03	107479	3.22437	2.90193							67.227	96.833	83.617	2.01681	2.90499	2.50851	67.227	55.44	96.833	83.617	18480	16.632	10267	95	116	84	34	80	88	95	116	84	34	80	88	0.207	0.207	0.699	0.992	0.592	0.592	0.888	0.997	0.898	1.266	1.033
337	BY471_vphl_GFP_1360_4_pre_rec_17_multi_bin_VAC	BY471_vphl_GFP_1360_4_pre_rec_17_multi_bin_VAC.tiff_1	0.03	84142	2.52426	2.27183							84.026	77.664	63.82	2.52078	2.32992	1.9146	84.026	48.702	77.664	63.82	16234	14.6106	8682	100	96	46	65	43	95	100	96	46	65	43	95	0.187	0.187	0.66	0.99	0.572	0.572	0.871	0.997	0.893	1.053	1.576
338	BY471_vphl_GFP_1360_4_pre_rec_18_multi_bin_VAC	BY471_vphl_GFP_1360_4_pre_rec_18_multi_bin_VAC.tiff_1	0.03	252877	7.58631	6.82768							73.892	86.562	72.114	2.21676	2.59686	2.16342	73.892	103.722	86.562	72.114	34574	31.1166	18189	68	101	28	94	54	132	68	101	28	94	54	132	0.175	0.175	0.636	0.993	0.559	0.559	0.86	0.998	0.894	1.284	1.152
339	BY471_vphl_GFP_1360_4_pre_rec_1_multi_bin_VAC	BY471_vphl_GFP_1360_4_pre_rec_1_multi_bin_VAC.tiff_1	0.03	144811	4.34433	3.9099							72.878	79.716	85.932	2.18634	2.39148	2.57796	72.878	65.37	79.716	85.932	21790	19.611	11422	30	86	68	100	61	103	30	86	68	100	61	103	0.229	0.229	0.836	0.994	0.612	0.612	0.942	0.998	0.954	1.082	1.068
340	BY471_vphl_GFP_1360_4_pre_rec_23_multi_bin_VAC	BY471_vphl_GFP_1360_4_pre_rec_23_multi_bin_VAC.tiff_1	0.03	66488	1.99464	1.79518							80.731	69.213	77.596	2.42193	2.07639	2.32788	80.731	38.148	69.213	77.596	12716	11.4444	7037	96	48	70	57	94	90	96	48	70	57	94	90	0.243	0.243	0.826	0.993	0.624	0.624	0.938	0.998	0.921	1.123	1.211
341	BY471_vphl_GFP_1360_4_pre_rec_24_multi_bin_VAC	BY471_vphl_GFP_1360_4_pre_rec_24_multi_bin_VAC.tiff_1	0.03	153397	4.60191	4.14172							84.766	73.116	68.693	2.54298	2.19348	2.06079	84.766	70.182	73.116	68.693	23394	21.0546	13112	84	55	40	86	89	106	84	55	40	86	89	106	0.208	0.208	0.693	0.993	0.592	0.592	0.885	0.998	0.897	1.116	1.089
342	BY471_vphl_GFP_1360_4_pre_rec_25_multi_bin_VAC	BY471_vphl_GFP_1360_4_pre_rec_25_multi_bin_VAC.tiff_1	0.03	34370	1.0311	0.92799							78.773	73.811	76.462	2.36319	2.21433	2.29386	78.773	25.692	73.811	76.462	8564	7.7076	4516	70	87	56	90	61	97	70	87	56	90	61	97	0.213	0.213	0.765	0.989	0.597	0.597	0.914	0.996	0.968	1.143	1.692
344	BY471_vphl_GFP_1360_4_pre_rec_3_multi_bin_VAC	BY471_vphl_GFP_1360_4_pre_rec_3_multi_bin_VAC.tiff_1	0.03	180059	5.40177	4.86159							77.912	55.722	73.222	2.33736	1.67166	2.19666	77.912	76.044	55.722	73.222	25348	22.8132	14166	57	67	38	96	34	102	57	67	38	96	34	102	0.225	0.225	0.749	0.994	0.608	0.608	0.908	0.998	0.942	1.084	1.216
345	BY471_vphl_GFP_1360_4_pre_rec_4_multi_bin_VAC	BY471_vphl_GFP_1360_4_pre_rec_4_multi_bin_VAC.tiff_1	0.03	60137	1.80411	1.6237							65.475	75.16	56.38	1.96425	2.2548	1.6914	65.475	34.722	75.16	56.38	11574	10.4166	6328	77	80	32	53	70	81	77	80	32	53	70	81	0.264	0.264	0.899	0.993	0.641	0.641	0.965	0.998	0.974	1.019	1.208
346	BY471_vphl_GFP_1360_4_pre_rec_6_multi_bin_VAC	BY471_vphl_GFP_1360_4_pre_rec_6_multi_bin_VAC.tiff_1	0.03	96873	2.90619	2.61557							62.44	60.273	75.186	1.8732	1.80819	2.25558	62.44	49.692	60.273	75.186	16564	14.9076	8685	70	34	50	52	88	98	70	34	50	52	88	98	0.234	0.234	0.851	0.993	0.616	0.616	0.948	0.998	0.974	1.367	1.296
429	vphGFP_wt_1475_11_pre_rec_0_multi_bin_VAC	vphGFP_wt_1475_11_pre_rec_0_multi_bin_VAC.tiff_1	0.03	137983	4.87218	3.72554							52.206	63.941	72.726	1.84339	2.25776	2.56796	52.206	68.9675	63.941	72.726	19532	17.5788	10550	49	38	52	55	91	92	49	38	52	55	91	92	0.289	0.289	1.015	0.996	0.661	0.661	1.005	0.999	0.998	1.018	1.069
431	vphGFP_wt_1475_11_pre_rec_2_multi_bin_VAC	vphGFP_wt_1475_11_pre_rec_2_multi_bin_VAC.tiff_1	0.03	162970	5.75447	4.40019							74.796	72.748	88.441	2.64105	2.56873	3.12285	74.796	76.3897	72.748	88.441	21634	19.4706	11982	50	94	71	97	52	107	50	94	71	97	52	107	0.297	0.297	1.005	0.996	0.667	0.667	1.002	0.999	0.997	1.073	1.031
432	vphGFP_wt_1475_13_pre_rec_0_multi_bin_VAC	vphGFP_wt_1475_13_pre_rec_0_multi_bin_VAC.tiff_1	0.03	211915	7.48272	5.72171							70.801	87.096	62.971	2.49998	3.07536	2.22351	70.801	92.2297	87.096	62.971	26120	23.508	14242	77	96	28	60	76	108	77	96	28	60	76	108	0.285	0.285	0.989	0.996	0.658	0.658	0.996	0.999	0.997	1.037	1.016
433	vphGFP_wt_1475_13_pre_rec_2_multi_bin_VAC	vphGFP_wt_1475_13_pre_rec_2_multi_bin_VAC.tiff_1	0.03	105706	3.73248	2.85406							72.469	94.02	63.084	2.55888	3.31985	2.2275	72.469	58.0567	94.02	63.084	16442	14.7978	8922	83	86	36	63	103	91	83	86	36	63	103	91	0.284	0.284	0.987	0.995	0.658	0.658	0.996	0.998	0.997	1.012	1.05
434	vphGFP_wt_1475_14_pre_rec_4_multi_bin_VAC	vphGFP_wt_1475_14_pre_rec_4_multi_bin_VAC.tiff_1	0.03	86033	3.03783	2.32289							86.437	64.805	63.651	3.05209	2.28826	2.24752	86.437	49.6953	64.805	63.651	14074	12.6666	7791	75	50	42	98	79	85	75	50	42	98	79	85	0.3	0.3	1.018	0.995	0.67	0.67	1.006	0.998	0.998	1.037	1.029
435	vphGFP_wt_1475_15_pre_rec_1_multi_bin_VAC	vphGFP_wt_1475_15_pre_rec_1_multi_bin_VAC.tiff_1	0.03	62298	2.19974	1.68205							48.458	59.526	56.394	1.71105	2.10186	1.99127	48.458	40.5853	59.526	56.394	11494	10.3446	6354	43	52	32	55	68	79	43	52	32	55	68	79	0.289	0.289	0.984	0.994	0.661	0.661	0.995	0.998	0.996	1.023	1.024
436	vphGFP_wt_1475_15_pre_rec_2_multi_bin_VAC	vphGFP_wt_1475_15_pre_rec_2_multi_bin_VAC.tiff_1	0.03	271701	9.59376	7.33593	81	78	79	2.43	2.34	2.37	65.267	77.753	80.681	2.30458	2.74546	2.84885	65.267	106.926	77.753	80.681	30282	27.2538	16869	32	72	57	102	82	100	32	72	57	102	82	100	0.301	0.301	1.009	0.997	0.67	0.67	1.003	0.999	0.998	1.024	1.027
437	vphGFP_wt_1475_15_pre_rec_3_multi_bin_VAC	vphGFP_wt_1475_15_pre_rec_3_multi_bin_VAC.tiff_1	0.03	148043	5.2274	3.99716							67.192	107.225	63.194	2.37255	3.78611	2.23138	67.192	71.6511	107.225	63.194	20292	18.2628	11140	50	85	44	83	132	80	50	85	44	83	132	80	0.297	0.297	1.016	0.996	0.667	0.667	1.005	0.999	0.999	1.015	1.025
438	vphGFP_wt_1475_15_pre_rec_6_multi_bin_VAC	vphGFP_wt_1475_15_pre_rec_6_multi_bin_VAC.tiff_1	0.03	59179	2.08961	1.59783							77.38	65.946	55.612	2.73229	2.32855	1.96366	77.38	38.954	65.946	55.612	11032	9.9288	6106	75	83	36	80	49	74	75	83	36	80	49	74	0.295	0.295	1	0.994	0.666	0.666	1	0.998	0.996	1.026	1.13
439	vphGFP_wt_1475_18_pre_rec_14_multi_bin_VAC	vphGFP_wt_1475_18_pre_rec_14_multi_bin_VAC.tiff_1	0.03	87235	3.08027	2.35534							58.123	86.88	79.255	2.05232	3.06773	2.79849	58.123	50.804	86.88	79.255	14388	12.9492	7759	85	80	75	30	93	82	85	80	75	30	93	82	0.289	0.289	1.013	0.995	0.661	0.661	1.004	0.998	0.999	1.036	1.011
440	vphGFP_wt_1475_2_pre_rec_0_multi_bin_VAC	vphGFP_wt_1475_2_pre_rec_0_multi_bin_VAC.tiff_1	0.03	168373	5.05119	4.54607							65.084	91.499	91.719	1.95252	2.74497	2.75157	65.084	66.738	91.499	91.719	22246	20.0214	12269	70	115	64	56	63	113	70	115	64	56	63	113	0.291	0.291	0.995	0.996	0.663	0.663	0.998	0.999	0.995	1.078	1.023
441	vphGFP_wt_1475_3_pre_rec_0_multi_bin_VAC	vphGFP_wt_1475_3_pre_rec_0_multi_bin_VAC.tiff_1	0.03	168063	5.04189	4.5377							65.416	68.967	82.918	1.96248	2.06901	2.48754	65.416	66.468	68.967	82.918	22156	19.9404	12122	81	48	59	48	90	106	81	48	59	48	90	106	0.294	0.294	1.013	0.996	0.665	0.665	1.004	0.999	0.998	1.042	1.046
442	vphGFP_wt_1475_5_pre_rec_3_multi_bin_VAC	vphGFP_wt_1475_5_pre_rec_3_multi_bin_VAC.tiff_1	0.03	337664	10.1299	9.11693							107.601	81.681	83.675	3.22803	2.45043	2.51025	107.601	123.594	81.681	83.675	41198	37.0782	22862	74	82	30	134	106	122	74	82	30	134	106	122	0.184	0.184	0.621	0.994	0.569	0.569	0.853	0.998	0.94	1.099	1.077
443	vphGFP_wt_1475_5_pre_rec_6_multi_bin_VAC	vphGFP_wt_1475_5_pre_rec_6_multi_bin_VAC.tiff_1	0.03	269554	8.08662	7.27796							111.287	78.755	80.25	3.33861	2.36265	2.4075	111.287	90.732	78.755	80.25	30244	27.2196	16866	85	110	64	128	42	92	85	110	64	128	42	92	0.297	0.297	0.992	0.997	0.667	0.667	0.997	0.999	0.998	1.069	1.025
444	vphGFP_wt_1475_6_pre_rec_0_multi_bin_VAC	vphGFP_wt_1475_6_pre_rec_0_multi_bin_VAC.tiff_1	0.03	246694	7.40082	6.66074							84.873	95.563	78.111	2.54619	2.86689	2.34333	84.873	85.926	95.563	78.111	28642	25.7778	15765	107	62	78	61	127	81	107	62	78	61	127	81	0.293	0.293	1.002	0.997	0.664	0.664	1.001	0.999	0.998	1.018	1.01
445	vphGFP_wt_1475_7_pre_rec_0_multi_bin_VAC	vphGFP_wt_1475_7_pre_rec_0_multi_bin_VAC.tiff_1	0.03	213739	6.41217	5.77095							85.056	89.075	89.2	2.55168	2.67225	2.676	85.056	78.81	89.075	89.2	26270	23.643	14208	104	56	80	62	119	95	104	56	80	62	119	95	0.285	0.285	1.001	0.996	0.658	0.658	1	0.999	0.999	1.007	1.083
446	vphGFP_wt_1475_7_pre_rec_2_multi_bin_VAC	vphGFP_wt_1475_7_pre_rec_2_multi_bin_VAC.tiff_1	0.03	324447	9.73341	8.76007							67.661	87.931	79.277	2.02983	2.63793	2.37831	67.661	103.62	87.931	79.277	34540	31.086	19030	60	131	64	68	46	96	60	131	64	68	46	96	0.289	0.289	0.99	0.997	0.661	0.661	0.996	0.999	0.995	1.043	1.062
447	vphGFP_wt_1475_9_pre_rec_0_multi_bin_VAC	vphGFP_wt_1475_9_pre_rec_0_multi_bin_VAC.tiff_1	0.03	273131	8.19393	7.37454							85.879	69.586	67.759	2.57637	2.08758	2.03277	85.879	92.106	69.586	67.759	30702	27.6318	16840	93	59	28	76	79	107	93	59	28	76	79	107	0.292	0.292	1	0.997	0.663	0.663	1	0.999	0.999	1.03	1.021
362	VaCL4_1361_11_pre_rec_0_multi_bin_VAC	VaCL4_1361_11_pre_rec_0_multi_bin_VAC.tiff_1	0.03023	647982	19.5885	17.901							92.846	84.181	86.421	2.80673	2.54479	2.61251	92.846	169.137	84.181	86.421	55950	51.1301	30540	85	143	56	106	28	99	85	143	56	106	28	99	0.271	0.271	0.933	0.997	0.647	0.647	0.977	0.999	0.99	1.056	1.028
363	VaCL4_1361_11_pre_rec_1_multi_bin_VAC	VaCL4_1361_11_pre_rec_1_multi_bin_VAC.tiff_1	0.03023	230097	6.95583	6.35661							85.886	93.059	71.231	2.59633	2.81317	2.15331	85.886	84.9826	93.059	71.231	28112	25.6902	15364	66	132	68	106	58	73	66	132	68	106	58	73	0.27	0.27	0.928	0.996	0.646	0.646	0.975	0.999	0.985	1.096	1.02
364	VaCL4_1361_11_pre_rec_2_multi_bin_VAC	VaCL4_1361_11_pre_rec_2_multi_bin_VAC.tiff_1	0.03023	216593	6.54761	5.98355	73	73	74	2.207	2.207	2.237	70.137	64.953	75.905	2.12024	1.96353	2.29461	70.137	78.2111	64.953	75.905	25872	23.6432	14613	48	36	66	91	96	85	48	36	66	91	96	85	0.306	0.306	1.009	0.997	0.674	0.674	1.003	0.999	0.998	1.01	1.005
366	VaCL4_1361_11_pre_rec_4_multi_bin_VAC	VaCL4_1361_11_pre_rec_4_multi_bin_VAC.tiff_1	0.03023	37865	1.14466	1.04605	41	40	42	1.239	1.209	1.27	102.19	78.765	66.546	3.0892	2.38107	2.01169	102.19	24.5044	78.765	66.546	8106	7.40769	4491	84	71	55	121	83	75	84	71	55	121	83	75	0.304	0.304	1.03	0.994	0.673	0.673	1.01	0.998	0.997	1.028	1.033
367	VaCL4_1361_12_pre_rec_0_multi_bin_VAC	VaCL4_1361_12_pre_rec_0_multi_bin_VAC.tiff_1	0.03023	183160	5.53693	5.05994							83.864	113.883	92.054	2.53521	3.44268	2.78279	83.864	70.7442	113.883	92.054	23402	21.386	12979	117	108	75	52	117	110	117	108	75	52	117	110	0.296	0.296	1.002	0.996	0.666	0.666	1.001	0.999	0.998	1.029	1.105
368	VaCL4_1361_12_pre_rec_2_multi_bin_VAC	VaCL4_1361_12_pre_rec_2_multi_bin_VAC.tiff_1	0.03023	267644	8.09088	7.39387							70.851	89.532	72.091	2.14183	2.70655	2.17931	70.851	91.4578	89.532	72.091	30254	27.6477	16763	38	87	48	103	90	99	38	87	48	103	90	99	0.293	0.293	0.994	0.997	0.664	0.664	0.998	0.999	0.997	1.027	1.05
369	VaCL4_1361_14_pre_rec_0_multi_bin_VAC	VaCL4_1361_14_pre_rec_0_multi_bin_VAC.tiff_1	0.03023	99205	2.99897	2.74061							61.547	61.772	90.267	1.86057	1.86737	2.72877	61.547	47.183	61.772	90.267	15608	14.2634	8490	81	84	87	42	40	96	81	84	87	42	40	96	0.293	0.293	1.019	0.995	0.664	0.664	1.006	0.998	0.999	1.007	1.034
370	VaCL4_1361_14_pre_rec_1_multi_bin_VAC	VaCL4_1361_14_pre_rec_1_multi_bin_VAC.tiff_1	0.03023	337494	10.2024	9.32353							89.397	74.601	103.88	2.70247	2.25519	3.14029	89.397	108.096	74.601	103.88	35758	32.6776	19609	56	36	90	120	105	117	56	36	90	120	105	117	0.282	0.282	0.969	0.997	0.656	0.656	0.99	0.999	0.99	1.125	1.026
371	VaCL4_1361_15_pre_rec_1_multi_bin_VAC	VaCL4_1361_15_pre_rec_1_multi_bin_VAC.tiff_1	0.03023	143893	4.34989	3.97516							101.462	82.243	82.06	3.0672	2.48621	2.48067	101.462	61.385	82.243	82.06	20306	18.5567	11196	113	67	52	89	102	115	113	67	52	89	102	115	0.28	0.28	0.956	0.995	0.654	0.654	0.985	0.998	0.992	1.189	1.027
601	VaCL4_1361_16_pre_rec_0_multi_bin_VAC	VaCL4_1361_16_pre_rec_0_multi_bin_VAC.tiff_2	0.03023	247928	7.49486	6.8492							72.91	63.608	79.639	2.20407	1.92287	2.40749	72.91	87.9874	63.608	79.639	29106	26.5986	16374	30	84	72	111	48	88	30	84	72	111	48	88	0.282	0.282	0.936	0.996	0.656	0.656	0.978	0.999	0.986	1.135	1.105
373	VaCL4_1361_17_pre_rec_0_multi_bin_VAC	VaCL4_1361_17_pre_rec_0_multi_bin_VAC.tiff_1	0.03023	168267	5.08671	4.64851							79.483	84.491	74.818	2.40277	2.55416	2.26175	79.483	68.4407	84.491	74.818	22640	20.6896	12580	36	74	60	112	88	93	36	74	60	112	88	93	0.276	0.276	0.928	0.996	0.651	0.651	0.976	0.999	0.987	1.097	1.092
374	VaCL4_1361_17_pre_rec_1_multi_bin_VAC	VaCL4_1361_17_pre_rec_1_multi_bin_VAC.tiff_1	0.03023	943593	28.5248	26.0675							110.735	90.436	92.834	3.34752	2.73388	2.80637	110.735	215.105	90.436	92.834	71156	65.0261	39410	170	73	66	54	105	123	170	73	66	54	105	123	0.28	0.28	0.943	0.998	0.654	0.654	0.98	0.999	0.995	1.097	1.029
375	VaCL4_1361_18_pre_rec_0_multi_bin_VAC	VaCL4_1361_18_pre_rec_0_multi_bin_VAC.tiff_1	0.03023	121143	3.66215	3.34667							80.672	60.513	79.866	2.43871	1.82931	2.41435	80.672	61.0706	60.513	79.866	20202	18.4617	11189	103	46	46	48	78	114	103	46	46	48	78	114	0.201	0.201	0.682	0.992	0.586	0.586	0.88	0.997	0.909	1.847	1.242
376	VaCL4_1361_19_pre_rec_0_multi_bin_VAC	VaCL4_1361_19_pre_rec_0_multi_bin_VAC.tiff_1	0.03023	1338298	40.4567	36.9715							95.644	100.07	98.902	2.89132	3.02512	2.98981	95.644	272.844	100.07	98.902	90256	82.4807	49388	42	144	87	163	61	121	42	144	87	163	61	121	0.276	0.276	0.946	0.998	0.651	0.651	0.982	0.999	0.992	1.059	1.013
377	VaCL4_1361_19_pre_rec_1_multi_bin_VAC	VaCL4_1361_19_pre_rec_1_multi_bin_VAC.tiff_1	0.03023	186407	5.63508	5.14964							94.951	82.026	86.64	2.87037	2.47965	2.61913	94.951	75.5871	82.026	86.64	25004	22.85	13627	49	93	71	123	55	95	49	93	71	123	55	95	0.251	0.251	0.869	0.995	0.631	0.631	0.954	0.998	0.974	1.192	1.054
378	VaCL4_1361_20_pre_rec_0_multi_bin_VAC	VaCL4_1361_20_pre_rec_0_multi_bin_VAC.tiff_1	0.03023	1117251	33.7745	30.8649							97.369	96.276	95.595	2.94346	2.91042	2.88984	97.369	288.43	96.276	95.595	95412	87.1925	52723	28	79	98	185	124	112	28	79	98	185	124	112	0.163	0.163	0.553	0.995	0.546	0.546	0.821	0.998	0.927	1.348	1.095
379	VaCL4_1361_20_pre_rec_3_multi_bin_VAC	VaCL4_1361_20_pre_rec_3_multi_bin_VAC.tiff_1	0.03023	812492	24.5616	22.4457							109.563	87.785	85.339	3.31209	2.65374	2.5798	109.563	196.09	87.785	85.339	64866	59.278	36714	58	114	48	152	68	123	58	114	48	152	68	123	0.274	0.274	0.898	0.997	0.649	0.649	0.965	0.999	0.982	1.102	1.058
380	VaCL4_1361_23_pre_rec_2_multi_bin_VAC	VaCL4_1361_23_pre_rec_2_multi_bin_VAC.tiff_1	0.03023	674662	20.395	18.6381							94.253	80.94	85.835	2.84927	2.44682	2.59479	94.253	177.601	80.94	85.835	58750	53.6889	32256	57	134	65	133	44	106	57	134	65	133	44	106	0.254	0.254	0.87	0.997	0.633	0.633	0.955	0.999	0.984	1.068	1.086
381	VaCL4_1361_24_pre_rec_4_multi_bin_VAC	VaCL4_1361_24_pre_rec_4_multi_bin_VAC.tiff_1	0.03023	187364	5.66401	5.17608							59.892	83.308	77.007	1.81054	2.5184	2.32792	59.892	77.9692	83.308	77.007	25792	23.5701	14207	38	95	47	92	70	111	38	95	47	92	70	111	0.231	0.231	0.787	0.994	0.614	0.614	0.923	0.998	0.943	1.271	1.075
382	VaCL4_1361_25_pre_rec_1_multi_bin_VAC	VaCL4_1361_25_pre_rec_1_multi_bin_VAC.tiff_1	0.03023	319602	9.66157	8.82925							70.9	95.899	87.541	2.14331	2.89903	2.64636	70.9	106.99	95.899	87.541	35392	32.3431	19592	36	82	61	113	107	117	36	82	61	113	107	117	0.261	0.261	0.881	0.996	0.639	0.639	0.959	0.999	0.977	1.164	1.1
383	VaCL4_1361_25_pre_rec_2_multi_bin_VAC	VaCL4_1361_25_pre_rec_2_multi_bin_VAC.tiff_1	0.03023	58646	1.77287	1.62014							96.048	70.735	60.404	2.90353	2.13832	1.82601	96.048	33.4223	70.735	60.404	11056	10.1036	6014	115	57	48	75	83	71	115	57	48	75	83	71	0.288	0.288	0.997	0.994	0.66	0.66	0.999	0.998	0.995	1.1	1.111
384	VaCL4_1361_26_pre_rec_1_multi_bin_VAC	VaCL4_1361_26_pre_rec_1_multi_bin_VAC.tiff_1	0.03023	226700	6.85314	6.26276							69.346	89.759	60.155	2.09633	2.71341	1.81849	69.346	82.1954	89.759	60.155	27190	24.8477	14992	85	58	42	55	132	76	85	58	42	55	132	76	0.289	0.289	0.986	0.996	0.661	0.661	0.995	0.999	0.995	1.081	1.028
385	VaCL4_1361_27_pre_rec_4_multi_bin_VAC	VaCL4_1361_27_pre_rec_4_multi_bin_VAC.tiff_1	0.03023	249905	7.55463	6.90382							66.046	67.73	80.001	1.99657	2.04748	2.41843	66.046	89.3115	67.73	80.001	29544	26.9989	15834	80	30	74	55	111	87	80	30	74	55	111	87	0.274	0.274	0.972	0.996	0.649	0.649	0.991	0.999	0.995	1.032	1.114
386	VaCL4_1361_29_pre_rec_0_multi_bin_VAC	VaCL4_1361_29_pre_rec_0_multi_bin_VAC.tiff_1	0.03023	558218	16.8749	15.4212							80.468	79.396	83.036	2.43255	2.40014	2.51018	80.468	148.599	79.396	83.036	49156	44.9214	27809	115	90	35	42	68	119	115	90	35	42	68	119	0.297	0.297	0.979	0.997	0.667	0.667	0.993	0.999	0.995	1.118	1.01
387	VaCL4_1361_29_pre_rec_1_multi_bin_VAC	VaCL4_1361_29_pre_rec_1_multi_bin_VAC.tiff_1	0.03023	193091	5.83714	5.33429							96.79	59.647	73.179	2.92596	1.80313	2.2122	96.79	75.2727	59.647	73.179	24900	22.7549	13573	113	67	36	84	53	114	113	67	36	84	53	114	0.273	0.273	0.948	0.996	0.649	0.649	0.982	0.999	0.993	1.143	1.072
388	VaCL4_1361_29_pre_rec_3_multi_bin_VAC	VaCL4_1361_29_pre_rec_3_multi_bin_VAC.tiff_1	0.03023	282224	8.53163	7.79666							72.477	89.57	81.831	2.19098	2.7077	2.47375	72.477	94.1967	89.57	81.831	31160	28.4757	17264	95	118	63	48	63	106	95	118	63	48	63	106	0.298	0.298	1.006	0.997	0.668	0.668	1.002	0.999	0.998	1.013	1.026
389	VaCL4_1361_29_pre_rec_5_multi_bin_VAC	VaCL4_1361_29_pre_rec_5_multi_bin_VAC.tiff_1	0.03023	238241	7.20203	6.58159							79.17	85.604	102.962	2.39331	2.58781	3.11254	79.17	84.3961	85.604	102.962	27918	25.5129	15438	44	105	96	113	66	107	44	105	96	113	66	107	0.295	0.295	1.003	0.997	0.666	0.666	1.001	0.999	0.998	1.019	1.047
390	VaCL4_1361_2_pre_rec_10_multi_bin_VAC	VaCL4_1361_2_pre_rec_10_multi_bin_VAC.tiff_1	0.03023	173929	5.25787	4.80492							89.333	65.507	63.654	2.70054	1.98028	1.92426	89.333	70.0248	65.507	63.654	23164	21.1685	12544	109	100	60	73	32	68	109	100	60	73	32	68	0.275	0.275	0.96	0.996	0.651	0.651	0.986	0.999	0.992	1.046	1.105
391	VaCL4_1361_2_pre_rec_11_multi_bin_VAC	VaCL4_1361_2_pre_rec_11_multi_bin_VAC.tiff_1	0.03023	176956	5.34938	4.88855							98.253	73.026	63.114	2.97019	2.20758	1.90794	98.253	71.8325	73.026	63.114	23762	21.715	13075	109	65	28	79	78	106	109	65	28	79	78	106	0.264	0.264	0.9	0.995	0.641	0.641	0.965	0.998	0.975	1.109	1.065
392	VaCL4_1361_2_pre_rec_12_multi_bin_VAC	VaCL4_1361_2_pre_rec_12_multi_bin_VAC.tiff_1	0.03023	134053	4.05242	3.70332							84.549	69.841	69.839	2.55592	2.11129	2.11123	84.549	58.0295	69.841	69.839	19196	17.5423	10650	64	99	63	97	38	73	64	99	63	97	38	73	0.287	0.287	0.97	0.996	0.66	0.66	0.99	0.999	0.989	1.039	1.116
393	VaCL4_1361_2_pre_rec_13_multi_bin_VAC	VaCL4_1361_2_pre_rec_13_multi_bin_VAC.tiff_1	0.03023	183635	5.55129	5.07306							67.478	83.083	98.431	2.03986	2.5116	2.97557	67.478	79.4263	83.083	98.431	26274	24.0106	14378	85	38	94	43	113	101	85	38	94	43	113	101	0.21	0.21	0.72	0.994	0.595	0.595	0.896	0.998	0.911	1.079	1.135
394	VaCL4_1361_2_pre_rec_14_multi_bin_VAC	VaCL4_1361_2_pre_rec_14_multi_bin_VAC.tiff_1	0.03023	111209	3.36185	3.07223							75.646	60.98	77.881	2.28678	1.84343	2.35434	75.646	56.6571	60.98	77.881	18742	17.1274	10260	84	36	56	57	82	96	84	36	56	57	82	96	0.212	0.212	0.726	0.993	0.597	0.597	0.899	0.998	0.927	1.087	1.18
395	VaCL4_1361_2_pre_rec_4_multi_bin_VAC	VaCL4_1361_2_pre_rec_4_multi_bin_VAC.tiff_1	0.03023	287828	8.70104	7.95147							80.544	73.136	84.345	2.43485	2.2109	2.54975	80.544	100.164	73.136	84.345	33134	30.2796	18131	95	34	81	74	124	95	95	34	81	74	124	95	0.258	0.258	0.882	0.996	0.636	0.636	0.959	0.999	0.981	1.05	1.134
397	VaCL4_1361_3_pre_rec_0_multi_bin_VAC	VaCL4_1361_3_pre_rec_0_multi_bin_VAC.tiff_1	0.03023	2138659	64.6517	59.0821							107.246	116.418	137.077	3.24205	3.51932	4.14384	107.246	390.916	116.418	137.077	129314	118.174	71110	192	99	81	46	163	183	192	99	81	46	163	183	0.239	0.239	0.818	0.998	0.621	0.621	0.935	0.999	0.981	1.171	1.023
398	VaCL4_1361_3_pre_rec_1_multi_bin_VAC	VaCL4_1361_3_pre_rec_1_multi_bin_VAC.tiff_1	0.03023	46298	1.39959	1.27902							44.622	62.921	68.287	1.34892	1.9021	2.06432	44.622	29.4501	62.921	68.287	9742	8.90275	5260	45	90	57	47	36	78	45	90	57	47	36	78	0.262	0.262	0.922	0.993	0.64	0.64	0.973	0.998	0.994	1.409	1.184
399	VaCL4_1361_3_pre_rec_5_multi_bin_VAC	VaCL4_1361_3_pre_rec_5_multi_bin_VAC.tiff_1	0.03023	1221215	36.9173	33.737							94.403	115.748	99.966	2.8538	3.49906	3.02197	94.403	261.913	115.748	99.966	86640	79.1762	48742	50	164	82	149	52	122	50	164	82	149	52	122	0.259	0.259	0.858	0.998	0.638	0.638	0.95	0.999	0.981	1.061	1.084
400	VaCL4_1361_4_pre_rec_0_multi_bin_VAC	VaCL4_1361_4_pre_rec_0_multi_bin_VAC.tiff_1	0.03023	2113404	63.8882	58.3844							106.13	116.194	138.01	3.20831	3.51254	4.17204	106.13	390.239	116.194	138.01	129090	117.969	70933	190	98	80	47	163	185	190	98	80	47	163	185	0.235	0.235	0.803	0.998	0.617	0.617	0.93	0.999	0.98	1.162	1.033
401	VaCL4_1361_4_pre_rec_1_multi_bin_VAC	VaCL4_1361_4_pre_rec_1_multi_bin_VAC.tiff_1	0.03023	43666	1.32002	1.20631							46.968	61.622	68.913	1.41984	1.86283	2.08324	46.968	28.0534	61.622	68.913	9280	8.48055	5083	44	84	53	52	40	86	44	84	53	52	40	86	0.27	0.27	0.934	0.993	0.646	0.646	0.977	0.998	0.994	1.355	1.197
402	VaCL4_1361_4_pre_rec_4_multi_bin_VAC	VaCL4_1361_4_pre_rec_4_multi_bin_VAC.tiff_1	0.03023	232341	7.02367	6.4186							91.298	60.695	85.955	2.75994	1.83481	2.59842	91.298	85.2365	60.695	85.955	28196	25.767	16132	80	103	77	106	21	96	80	103	77	106	21	96	0.272	0.272	0.884	0.996	0.648	0.648	0.96	0.999	0.974	1.149	1.204
403	VaCL4_1361_4_pre_rec_5_multi_bin_VAC	VaCL4_1361_4_pre_rec_5_multi_bin_VAC.tiff_1	0.03023	1195870	36.1512	33.0368							93.818	114.511	99.991	2.83612	3.46167	3.02273	93.818	261.864	114.511	99.991	86624	79.1616	48387	49	163	85	150	50	124	49	163	85	150	50	124	0.249	0.249	0.832	0.997	0.629	0.629	0.941	0.999	0.979	1.073	1.086
605	VaCL4_1361_5_pre_rec_10_multi_bin_VAC	VaCL4_1361_5_pre_rec_10_multi_bin_VAC.tiff_2	0.03023	147631	4.46289	4.07842							80.82	86.412	93.336	2.44319	2.61223	2.82155	80.82	64.9461	86.412	93.336	21484	19.6332	11273	90	89	54	63	82	125	90	89	54	63	82	125	0.249	0.249	0.909	0.995	0.629	0.629	0.969	0.998	0.981	1.1	1.15
405	VaCL4_1361_5_pre_rec_1_multi_bin_VAC	VaCL4_1361_5_pre_rec_1_multi_bin_VAC.tiff_1	0.03023	327336	9.89537	9.04291							82.448	76.927	72.027	2.4924	2.3255	2.17738	82.448	105.95	76.927	72.027	35048	32.0287	19430	76	64	30	92	105	123	76	64	30	92	105	123	0.281	0.281	0.945	0.997	0.655	0.655	0.981	0.999	0.989	1.048	1.139
406	VaCL4_1361_5_pre_rec_3_multi_bin_VAC	VaCL4_1361_5_pre_rec_3_multi_bin_VAC.tiff_1	0.03023	86166	2.6048	2.3804							77.473	63.709	55.611	2.34201	1.92592	1.68112	77.473	43.3982	63.709	55.611	14356	13.1193	7895	63	90	52	91	38	62	63	90	52	91	38	62	0.284	0.284	0.972	0.995	0.657	0.657	0.991	0.998	0.995	1.08	1.153
407	VaCL4_1361_5_pre_rec_6_multi_bin_VAC	VaCL4_1361_5_pre_rec_6_multi_bin_VAC.tiff_1	0.03023	332783	10.06	9.19339							70.901	70.603	81.507	2.14334	2.13433	2.46396	70.901	110.612	70.603	81.507	36590	33.4379	19406	123	43	77	32	92	81	123	43	77	32	92	81	0.256	0.256	0.917	0.996	0.635	0.635	0.972	0.999	0.968	1.08	1.061
408	VaCL4_1361_5_pre_rec_8_multi_bin_VAC	VaCL4_1361_5_pre_rec_8_multi_bin_VAC.tiff_1	0.03023	83810	2.53358	2.31532							77.916	57.704	95.743	2.3554	1.74439	2.89431	77.916	43.4647	57.704	95.743	14378	13.1394	7699	81	28	91	67	88	100	81	28	91	67	88	100	0.267	0.267	0.945	0.994	0.644	0.644	0.981	0.998	0.98	1.11	1.106
409	VaCL4_1361_5_pre_rec_9_multi_bin_VAC	VaCL4_1361_5_pre_rec_9_multi_bin_VAC.tiff_1	0.03023	198991	6.0155	5.49728							86.381	73.455	101.747	2.6113	2.22054	3.07581	86.381	77.939	73.455	101.747	25782	23.561	13417	60	61	69	98	74	143	60	61	69	98	74	143	0.261	0.261	0.96	0.995	0.639	0.639	0.986	0.998	0.988	1.023	1.047
410	VaCL4_1361_6_pre_rec_10_multi_bin_VAC	VaCL4_1361_6_pre_rec_10_multi_bin_VAC.tiff_1	0.03023	181236	5.47876	5.00678							107.219	69.472	73.638	3.24123	2.10014	2.22608	107.219	70.1517	69.472	73.638	23206	21.2069	12893	133	94	63	80	44	81	133	94	63	80	44	81	0.297	0.297	1	0.996	0.667	0.667	1	0.999	0.996	1.037	1.071
411	VaCL4_1361_6_pre_rec_12_multi_bin_VAC	VaCL4_1361_6_pre_rec_12_multi_bin_VAC.tiff_1	0.03023	147089	4.4465	4.06345							72.605	96.626	71.338	2.19485	2.921	2.15655	72.605	65.4721	96.626	71.338	21658	19.7922	11909	64	77	38	85	124	111	64	77	38	85	124	111	0.241	0.241	0.824	0.994	0.622	0.622	0.938	0.998	0.965	1.496	1.144
412	VaCL4_1361_6_pre_rec_16_multi_bin_VAC	VaCL4_1361_6_pre_rec_16_multi_bin_VAC.tiff_1	0.03023	127192	3.84501	3.51378							64.161	74.91	56.901	1.93959	2.26453	1.72012	64.161	55.6655	74.91	56.901	18414	16.8277	10193	75	50	39	55	99	77	75	50	39	55	99	77	0.293	0.293	0.992	0.996	0.664	0.664	0.997	0.999	0.998	1.024	1.062
413	VaCL4_1361_6_pre_rec_1_multi_bin_VAC	VaCL4_1361_6_pre_rec_1_multi_bin_VAC.tiff_1	0.03023	184605	5.58061	5.09986							78.572	69.233	110.178	2.37523	2.09291	3.33068	78.572	71.6874	69.233	110.178	23714	21.6711	13151	73	103	95	83	36	132	73	103	95	83	36	132	0.289	0.289	0.977	0.996	0.661	0.661	0.992	0.999	0.994	1.071	1.033
414	VaCL4_1361_6_pre_rec_2_multi_bin_VAC	VaCL4_1361_6_pre_rec_2_multi_bin_VAC.tiff_1	0.03023	254684	7.6991	7.03584							72.08	75.282	66.372	2.17898	2.27577	2.00643	72.08	89.6803	75.282	66.372	29666	27.1104	16491	107	60	50	34	93	85	107	60	50	34	93	85	0.281	0.281	0.951	0.996	0.655	0.655	0.983	0.999	0.984	1.075	1.145
415	VaCL4_1361_6_pre_rec_7_multi_bin_VAC	VaCL4_1361_6_pre_rec_7_multi_bin_VAC.tiff_1	0.03023	109455	3.30882	3.02378							62.169	96.268	87.509	1.87937	2.91018	2.6454	62.169	50.8227	96.268	87.509	16812	15.3637	9124	93	85	84	34	104	96	93	85	84	34	104	96	0.285	0.285	0.99	0.995	0.658	0.658	0.997	0.998	0.998	1.02	1.035
416	VaCL4_1361_7_pre_rec_0_multi_bin_VAC	VaCL4_1361_7_pre_rec_0_multi_bin_VAC.tiff_1	0.03023	148830	4.49913	4.11154							76.941	86.476	98.957	2.32593	2.61417	2.99147	76.941	61.9292	86.476	98.957	20486	18.7212	11199	73	102	68	78	73	130	73	102	68	78	73	130	0.291	0.291	1.008	0.996	0.663	0.663	1.003	0.999	0.999	1.024	1.05
417	VaCL4_1361_7_pre_rec_12_multi_bin_VAC	VaCL4_1361_7_pre_rec_12_multi_bin_VAC.tiff_1	0.03023	309259	9.3489	8.54352							78.941	95.828	94.208	2.38639	2.89688	2.84791	78.941	104.602	95.828	94.208	34602	31.6211	19146	90	94	42	65	91	137	90	94	42	65	91	137	0.261	0.261	0.88	0.996	0.639	0.639	0.958	0.999	0.981	1.21	1.024
418	VaCL4_1361_7_pre_rec_13_multi_bin_VAC	VaCL4_1361_7_pre_rec_13_multi_bin_VAC.tiff_1	0.03023	146715	4.43519	4.05312							91.853	77.72	74.557	2.77672	2.34948	2.25386	91.853	60.6172	77.72	74.557	20052	18.3246	11273	97	46	61	83	109	89	97	46	61	83	109	89	0.302	0.302	1.005	0.996	0.671	0.671	1.002	0.999	0.998	1.045	1.123
419	VaCL4_1361_7_pre_rec_1_multi_bin_VAC	VaCL4_1361_7_pre_rec_1_multi_bin_VAC.tiff_1	0.03023	187043	5.65431	5.16721							58.861	84.447	76.981	1.77937	2.55283	2.32714	58.861	71.5967	84.447	76.981	23684	21.6437	13137	60	99	42	57	71	112	60	99	42	57	71	112	0.298	0.298	1.008	0.996	0.668	0.668	1.003	0.999	0.998	1.059	1.062
420	VaCL4_1361_7_pre_rec_7_multi_bin_VAC	VaCL4_1361_7_pre_rec_7_multi_bin_VAC.tiff_1	0.03023	350197	10.5865	9.67446	96	81	91	2.902	2.449	2.751	86.431	75.434	73.8	2.61281	2.28037	2.23097	86.431	115.485	75.434	73.8	38202	34.911	21272	127	65	62	37	97	95	127	65	62	37	97	95	0.249	0.249	0.835	0.996	0.629	0.629	0.942	0.999	0.959	1.006	1.175
421	VaCL4_1361_8_pre_rec_0_multi_bin_VAC	VaCL4_1361_8_pre_rec_0_multi_bin_VAC.tiff_1	0.03023	374089	11.3087	10.3345							75.657	103.277	75.013	2.28711	3.12206	2.26764	75.657	120.249	103.277	75.013	39778	36.3512	22454	100	54	55	50	142	88	100	54	55	50	142	88	0.251	0.251	0.832	0.996	0.631	0.631	0.941	0.999	0.96	1.198	1.09
422	VaCL4_1361_8_pre_rec_4_multi_bin_VAC	VaCL4_1361_8_pre_rec_4_multi_bin_VAC.tiff_1	0.03023	41646	1.25896	1.1505							88.1	85.27	64.205	2.66326	2.57771	1.94092	88.1	26.2941	85.27	64.205	8698	7.94869	4761	82	86	42	97	85	85	82	86	42	97	85	85	0.298	0.298	1.028	0.994	0.668	0.668	1.009	0.998	0.998	1.055	1.042
423	VaCL4_1361_8_pre_rec_6_multi_bin_VAC	VaCL4_1361_8_pre_rec_6_multi_bin_VAC.tiff_1	0.03023	64296	1.94367	1.77623							80.293	88.865	57.067	2.42726	2.68639	1.72514	80.293	35.0849	88.865	57.067	11606	10.6062	6368	97	70	53	64	108	61	97	70	53	64	108	61	0.299	0.299	1.028	0.995	0.669	0.669	1.009	0.998	0.998	1.006	1.02
644	VaCL4_1361_8_pre_rec_7_multi_bin_VAC	VaCL4_1361_8_pre_rec_7_multi_bin_VAC.tiff_3	0.03023	453755	13.717	12.5353							96.403	91.204	99.425	2.91426	2.7571	3.00562	96.403	130.092	91.204	99.425	43034	39.3267	23747	84	121	62	104	60	136	84	121	62	104	60	136	0.292	0.292	0.997	0.997	0.664	0.664	0.999	0.999	0.998	1.009	1.043
425	VaCL4_1361_8_pre_rec_9_multi_bin_VAC	VaCL4_1361_8_pre_rec_9_multi_bin_VAC.tiff_1	0.03023	106586	3.22209	2.94452							54.439	79.986	66.986	1.64569	2.41798	2.02499	54.439	52.2495	79.986	66.986	17284	15.795	9530	72	76	42	29	87	95	72	76	42	29	87	95	0.249	0.249	0.845	0.994	0.629	0.629	0.945	0.998	0.973	1.133	1.018
426	VaCL4_1361_9_pre_rec_1_multi_bin_VAC	VaCL4_1361_9_pre_rec_1_multi_bin_VAC.tiff_1	0.03023	961549	29.0676	26.5635							94.674	89.448	93.61	2.862	2.70401	2.82983	94.674	216.102	89.448	93.61	71486	65.3277	40106	136	65	53	46	123	136	136	65	53	46	123	136	0.286	0.286	0.952	0.998	0.659	0.659	0.984	0.999	0.991	1.059	1.017
427	VaCL4_1361_9_pre_rec_4_multi_bin_VAC	VaCL4_1361_9_pre_rec_4_multi_bin_VAC.tiff_1	0.03023	787888	23.8179	21.766							121.76	86.41	88.098	3.6808	2.61217	2.6632	121.76	202.771	86.41	88.098	67076	61.2976	36553	173	54	73	58	132	119	173	54	73	58	132	119	0.233	0.233	0.806	0.997	0.615	0.615	0.931	0.999	0.97	1.113	1.125
428	VaCL4_1361_9_pre_rec_5_multi_bin_VAC	VaCL4_1361_9_pre_rec_5_multi_bin_VAC.tiff_1	0.03023	61384	1.85564	1.69578							80.081	89.655	56.646	2.42085	2.71027	1.71241	80.081	34.0994	89.655	56.646	11280	10.3083	6146	95	70	52	64	109	59	95	70	52	64	109	59	0.297	0.297	1.03	0.995	0.667	0.667	1.01	0.998	0.999	1.016	1.029

## Sheet: Nucleus
index	Cell ID	Object ID	pix size	Volume(Pix)	Volume (um^3)	Volume (um^3)_ManCalc	CX(pix)	CY(pix)	CZ(pix)	CX (um)	CY (um)	CZ (um)	CX(unit)	Surface (um)	CY(unit)	CZ(unit)	Surface(Pix)	Surface(um^2)_ManCalc	SurfaceNbPix	Feret1X(pix)	Feret1Y(pix)	Feret1Z(pix)	Feret2X(pix)	Feret2Y(pix)	Feret2Z(pix)	Feret1X(unit)	Feret1Y(unit)	Feret1Z(unit)	Feret2X(unit)	Feret2Y(unit)	Feret2Z(unit)	Compactness(Unit)	Compactness(Pix)	CompactCorr(Pix)	Sphericity(Unit)	Sphericity(Pix)	SpherCorr(Pix)	EllSpareness	EllElon	EllFlatness
0	BY471A_1026_1_10_pre_rec_0_multi_bin_NUC	BY471A_1026_1_10_pre_rec_0_multi_bin_NUC.tiff_1	0.03	42266	1.26798	1.14118	48.897	53.781	56.966	1.46691	1.61343	1.70898	48.897	26.508	53.781	56.966	8836	7.9524	4867	43	42	38	58	62	79	43	42	38	58	62	79	0.293	0.293	1.001	0.664	0.664	1	0.993	1.098	1.085
1	BY471A_1026_1_10_pre_rec_10_multi_bin_NUC	BY471A_1026_1_10_pre_rec_10_multi_bin_NUC.tiff_1	0.03	50832	1.52496	1.37246	61.51	86.208	56.274	1.8453	2.58624	1.68822	61.51	30.24	86.208	56.274	10080	9.072	5456	45	70	44	81	102	67	45	70	44	81	102	67	0.285	0.285	0.992	0.658	0.658	0.997	0.995	1.145	1.101
2	BY471A_1026_1_10_pre_rec_13_multi_bin_NUC	BY471A_1026_1_10_pre_rec_13_multi_bin_NUC.tiff_1	0.03	23958	0.71874	0.646866	91.872	53.65	98.168	2.75616	1.6095	2.94504	91.872	20.394	53.65	98.168	6798	6.1182	3664	113	54	86	72	59	106	113	54	86	72	59	106	0.207	0.207	0.708	0.591	0.591	0.891	0.948	1.197	1.398
3	BY471A_1026_1_10_pre_rec_15_multi_bin_NUC	BY471A_1026_1_10_pre_rec_15_multi_bin_NUC.tiff_1	0.03	34862	1.04586	0.941274	72.923	77.462	76.164	2.18769	2.32386	2.28492	72.923	24.114	77.462	76.164	8038	7.2342	4338	82	97	64	67	59	93	82	97	64	67	59	93	0.265	0.265	0.929	0.642	0.642	0.976	0.988	1.284	1.171
4	BY471A_1026_1_10_pre_rec_19_multi_bin_NUC	BY471A_1026_1_10_pre_rec_19_multi_bin_NUC.tiff_1	0.03	51073	1.53219	1.37897	54.114	56.211	78.68	1.62342	1.68633	2.3604	54.114	30.264	56.211	78.68	10088	9.0792	5503	35	52	60	71	58	97	35	52	60	71	58	97	0.287	0.287	0.988	0.66	0.66	0.996	0.992	1.096	1.119
5	BY471A_1026_1_10_pre_rec_1_multi_bin_NUC	BY471A_1026_1_10_pre_rec_1_multi_bin_NUC.tiff_1	0.03	54753	1.64259	1.47833	76.149	86.872	103.805	2.28447	2.60616	3.11415	76.149	32.136	86.872	103.805	10712	9.6408	5795	93	106	90	59	68	115	93	106	90	59	68	115	0.276	0.276	0.968	0.651	0.651	0.989	0.993	1.232	1.11
6	BY471A_1026_1_10_pre_rec_22_multi_bin_NUC	BY471A_1026_1_10_pre_rec_22_multi_bin_NUC.tiff_1	0.03	49429	1.48287	1.33458	86.354	51.664	89.608	2.59062	1.54992	2.68824	86.354	30.036	51.664	89.608	10012	9.0108	5379	97	40	68	81	60	114	97	40	68	81	60	114	0.275	0.275	0.963	0.651	0.651	0.988	0.993	1.185	1.117
7	BY471A_1026_1_10_pre_rec_25_multi_bin_NUC	BY471A_1026_1_10_pre_rec_25_multi_bin_NUC.tiff_1	0.03	43948	1.31844	1.1866	43.055	70.195	65.189	1.29165	2.10585	1.95567	43.055	27.54	70.195	65.189	9180	8.262	5020	38	53	46	47	86	82	38	53	46	47	86	82	0.282	0.282	0.968	0.656	0.656	0.989	0.987	1.076	1.177
8	BY471A_1026_1_10_pre_rec_4_multi_bin_NUC	BY471A_1026_1_10_pre_rec_4_multi_bin_NUC.tiff_1	0.03	46554	1.39662	1.25696	87.078	42.644	110.697	2.61234	1.27932	3.32091	87.078	29.13	42.644	110.697	9710	8.739	5264	71	23	95	97	65	123	71	23	95	97	65	123	0.268	0.268	0.931	0.645	0.645	0.976	0.986	1.169	1.322
9	BY471A_1026_1_10_pre_rec_7_multi_bin_NUC	BY471A_1026_1_10_pre_rec_7_multi_bin_NUC.tiff_1	0.03	49971	1.49913	1.34922	96.829	115.343	87.279	2.90487	3.46029	2.61837	96.829	31.086	115.343	87.279	10362	9.3258	6097	74	119	64	122	108	105	74	119	64	122	108	105	0.254	0.254	0.79	0.633	0.633	0.924	0.982	1.332	1.638
10	BY471A_1026_1_10_pre_rec_9_multi_bin_NUC	BY471A_1026_1_10_pre_rec_9_multi_bin_NUC.tiff_1	0.03	66397	1.99191	1.79272	87.021	116.813	59.013	2.61063	3.50439	1.77039	87.021	36.108	116.813	59.013	12036	10.8324	6713	89	105	32	86	125	85	89	105	32	86	125	85	0.286	0.286	0.962	0.659	0.659	0.987	0.992	1.095	1.24
11	BY471A_1026_1_11_pre_rec_11_multi_bin_NUC	BY471A_1026_1_11_pre_rec_11_multi_bin_NUC.tiff_1	0.03	83033	2.49099	2.24189	51.199	86.126	74.984	1.53597	2.58378	2.24952	51.199	41.574	86.126	74.984	13858	12.4722	7808	39	57	68	61	113	87	39	57	68	61	113	87	0.293	0.293	0.969	0.664	0.664	0.99	0.993	1.078	1.218
12	BY471A_1026_1_11_pre_rec_12_multi_bin_NUC	BY471A_1026_1_11_pre_rec_12_multi_bin_NUC.tiff_1	0.03	30666	0.91998	0.827982	69.406	88.212	50.788	2.08218	2.64636	1.52364	69.406	22.716	88.212	50.788	7572	6.8148	4127	48	85	41	90	94	65	48	85	41	90	94	65	0.245	0.245	0.843	0.626	0.626	0.945	0.962	1.024	1.39
13	BY471A_1026_1_11_pre_rec_14_multi_bin_NUC	BY471A_1026_1_11_pre_rec_14_multi_bin_NUC.tiff_1	0.03	44363	1.33089	1.1978	92.632	80.936	86.86	2.77896	2.42808	2.6058	92.632	28.332	80.936	86.86	9444	8.4996	5255	90	94	64	94	65	108	90	94	64	94	65	108	0.264	0.264	0.893	0.642	0.642	0.963	0.981	1.132	1.447
14	BY471A_1026_1_11_pre_rec_15_multi_bin_NUC	BY471A_1026_1_11_pre_rec_15_multi_bin_NUC.tiff_1	0.03	63449	1.90347	1.71312	63.458	106.485	79.415	1.90374	3.19455	2.38245	63.458	36.6	106.485	79.415	12200	10.98	6712	82	133	76	49	71	79	82	133	76	49	71	79	0.251	0.251	0.853	0.631	0.631	0.948	0.98	1.468	1.256
15	BY471A_1026_1_11_pre_rec_1_multi_bin_NUC	BY471A_1026_1_11_pre_rec_1_multi_bin_NUC.tiff_1	0.03	35336	1.06008	0.954072	51.285	61.608	50.418	1.53855	1.84824	1.51254	51.285	23.394	61.608	50.418	7798	7.0182	4340	59	42	40	46	81	60	59	42	40	46	81	60	0.298	0.298	0.997	0.668	0.668	0.999	0.996	1.093	1.161
16	BY471A_1026_1_11_pre_rec_24_multi_bin_NUC	BY471A_1026_1_11_pre_rec_24_multi_bin_NUC.tiff_1	0.03	63561	1.90683	1.71615	73.997	102.232	55.336	2.21991	3.06696	1.66008	73.997	36.678	102.232	55.336	12226	11.0034	6493	96	97	36	54	107	76	96	97	36	54	107	76	0.25	0.25	0.896	0.63	0.63	0.964	0.977	1.155	1.265
17	BY471A_1026_1_11_pre_rec_25_multi_bin_NUC	BY471A_1026_1_11_pre_rec_25_multi_bin_NUC.tiff_1	0.03	68950	2.0685	1.86165	86.38	64.266	97.546	2.5914	1.92798	2.92638	86.38	36.726	64.266	97.546	12242	11.0178	6716	99	43	83	71	87	106	99	43	83	71	87	106	0.293	0.293	1.006	0.664	0.664	1.002	0.998	1.105	1.121
18	BY471A_1026_1_11_pre_rec_27_multi_bin_NUC	BY471A_1026_1_11_pre_rec_27_multi_bin_NUC.tiff_1	0.03	62788	1.88364	1.69528	57.539	45.717	73.596	1.72617	1.37151	2.20788	57.539	34.932	45.717	73.596	11644	10.4796	6511	87	36	73	30	57	78	87	36	73	30	57	78	0.282	0.282	0.946	0.656	0.656	0.982	0.995	1.284	1.218
19	BY471A_1026_1_11_pre_rec_2_multi_bin_NUC	BY471A_1026_1_11_pre_rec_2_multi_bin_NUC.tiff_1	0.03	56859	1.70577	1.53519	80.464	75.623	90.242	2.41392	2.26869	2.70726	80.464	32.52	75.623	90.242	10840	9.756	5966	69	99	87	92	52	93	69	99	87	92	52	93	0.287	0.287	0.978	0.66	0.66	0.993	0.992	1.036	1.15
20	BY471A_1026_1_11_pre_rec_4_multi_bin_NUC	BY471A_1026_1_11_pre_rec_4_multi_bin_NUC.tiff_1	0.03	57058	1.71174	1.54057	105.957	54.947	105.03	3.17871	1.64841	3.1509	105.957	33.222	54.947	105.03	11074	9.9666	6044	95	32	92	120	82	111	95	32	92	120	82	111	0.271	0.271	0.935	0.647	0.647	0.978	0.984	1.255	1.184
21	BY471A_1026_1_11_pre_rec_5_multi_bin_NUC	BY471A_1026_1_11_pre_rec_5_multi_bin_NUC.tiff_1	0.03	42751	1.28253	1.15428	66.5	52.467	82.259	1.995	1.57401	2.46777	66.5	27.228	52.467	82.259	9076	8.1684	4934	49	40	69	85	70	94	49	40	69	85	70	94	0.276	0.276	0.957	0.651	0.651	0.985	0.988	1.201	1.167
22	BY471A_1026_1_11_pre_rec_8_multi_bin_NUC	BY471A_1026_1_11_pre_rec_8_multi_bin_NUC.tiff_1	0.03	78138	2.34414	2.10973	63.95	61.217	60.739	1.9185	1.83651	1.82217	63.95	42.696	61.217	60.739	14232	12.8088	7361	100	59	52	36	63	68	100	59	52	36	63	68	0.24	0.24	0.886	0.621	0.621	0.96	0.97	1.082	1.363
23	BY471A_1026_1_13_pre_rec_10_multi_bin_NUC	BY471A_1026_1_13_pre_rec_10_multi_bin_NUC.tiff_1	0.03	60851	1.82553	1.64298	56.227	101.107	118.915	1.68681	3.03321	3.56745	56.227	36.042	101.107	118.915	12014	10.8126	6304	53	127	103	59	76	135	53	127	103	59	76	135	0.242	0.242	0.88	0.623	0.623	0.958	0.995	1.112	1.558
24	BY471A_1026_1_13_pre_rec_12_multi_bin_NUC	BY471A_1026_1_13_pre_rec_12_multi_bin_NUC.tiff_1	0.03	40963	1.22889	1.106	95.169	74.773	70.623	2.85507	2.24319	2.11869	95.169	26.454	74.773	70.623	8818	7.9362	4735	97	73	47	93	81	95	97	73	47	93	81	95	0.277	0.277	0.973	0.652	0.652	0.991	0.989	1.106	1.176
25	BY471A_1026_1_13_pre_rec_13_multi_bin_NUC	BY471A_1026_1_13_pre_rec_13_multi_bin_NUC.tiff_1	0.03	57664	1.72992	1.55693	53.179	70.364	51.936	1.59537	2.11092	1.55808	53.179	32.916	70.364	51.936	10972	9.8748	6024	77	58	36	33	82	67	77	58	36	33	82	67	0.285	0.285	0.974	0.658	0.658	0.991	0.993	1.227	1.11
26	BY471A_1026_1_13_pre_rec_14_multi_bin_NUC	BY471A_1026_1_13_pre_rec_14_multi_bin_NUC.tiff_1	0.03	42248	1.26744	1.1407	104.154	69.577	53.14	3.12462	2.08731	1.5942	104.154	27.036	69.577	53.14	9012	8.1108	4867	107	91	41	100	46	64	107	91	41	100	46	64	0.276	0.276	0.961	0.651	0.651	0.987	0.993	1.11	1.275
27	BY471A_1026_1_13_pre_rec_15_multi_bin_NUC	BY471A_1026_1_13_pre_rec_15_multi_bin_NUC.tiff_1	0.03	31251	0.93753	0.843777	51.858	60.955	78.114	1.55574	1.82865	2.34342	51.858	21.834	60.955	78.114	7278	6.5502	3911	41	63	60	62	56	96	41	63	60	62	56	96	0.287	0.287	1.009	0.659	0.659	1.003	0.994	1.095	1.039
28	BY471A_1026_1_13_pre_rec_1_multi_bin_NUC	BY471A_1026_1_13_pre_rec_1_multi_bin_NUC.tiff_1	0.03	54391	1.63173	1.46856	108.018	92.463	104.862	3.24054	2.77389	3.14586	108.018	32.418	92.463	104.862	10806	9.7254	5903	105	104	78	110	84	134	105	104	78	110	84	134	0.265	0.265	0.912	0.642	0.642	0.97	0.992	1.3	1.284
29	BY471A_1026_1_13_pre_rec_21_multi_bin_NUC	BY471A_1026_1_13_pre_rec_21_multi_bin_NUC.tiff_1	0.03	47067	1.41201	1.27081	80.021	101.116	71.068	2.40063	3.03348	2.13204	80.021	28.518	101.116	71.068	9506	8.5554	5172	92	82	64	67	119	81	92	82	64	67	119	81	0.292	0.292	1.013	0.663	0.663	1.004	0.995	1.062	1.055
30	BY471A_1026_1_13_pre_rec_22_multi_bin_NUC	BY471A_1026_1_13_pre_rec_22_multi_bin_NUC.tiff_1	0.03	64717	1.94151	1.74736	49.509	110.209	86.111	1.48527	3.30627	2.58333	49.509	37.29	110.209	86.111	12430	11.187	6686	44	136	63	48	82	104	44	136	63	48	82	104	0.247	0.247	0.871	0.627	0.627	0.955	0.991	1.431	1.292
31	BY471A_1026_1_13_pre_rec_23_multi_bin_NUC	BY471A_1026_1_13_pre_rec_23_multi_bin_NUC.tiff_1	0.03	63034	1.89102	1.70192	99.289	104.326	78.343	2.97867	3.12978	2.35029	99.289	34.464	104.326	78.343	11488	10.3392	6339	83	123	68	116	86	87	83	123	68	116	86	87	0.296	0.296	1.01	0.667	0.667	1.003	0.997	1.045	1.112
32	BY471A_1026_1_13_pre_rec_25_multi_bin_NUC	BY471A_1026_1_13_pre_rec_25_multi_bin_NUC.tiff_1	0.03	39721	1.19163	1.07247	51.828	68.445	62.139	1.55484	2.05335	1.86417	51.828	25.86	68.445	62.139	8620	7.758	4596	67	60	46	39	74	80	67	60	46	39	74	80	0.279	0.279	0.991	0.653	0.653	0.997	0.986	1.102	1.032
33	BY471A_1026_1_13_pre_rec_27_multi_bin_NUC	BY471A_1026_1_13_pre_rec_27_multi_bin_NUC.tiff_1	0.03	31205	0.93615	0.842535	53.038	45.512	74.186	1.59114	1.36536	2.22558	53.038	21.936	45.512	74.186	7312	6.5808	3920	65	28	70	40	65	78	65	28	70	40	65	78	0.282	0.282	0.993	0.656	0.656	0.998	0.994	1.176	1.104
34	BY471A_1026_1_13_pre_rec_4_multi_bin_NUC	BY471A_1026_1_13_pre_rec_4_multi_bin_NUC.tiff_1	0.03	35726	1.07178	0.964602	80.5	65.976	49.361	2.415	1.97928	1.48083	80.5	24.108	65.976	49.361	8036	7.2324	4280	83	44	45	78	86	61	83	44	45	78	86	61	0.278	0.278	0.992	0.653	0.653	0.997	0.991	1.087	1.099
35	BY471A_1026_1_13_pre_rec_8_multi_bin_NUC	BY471A_1026_1_13_pre_rec_8_multi_bin_NUC.tiff_1	0.03	76453	2.29359	2.06423	114.947	71.524	86.61	3.44841	2.14572	2.5983	114.947	42.192	71.524	86.61	14064	12.6576	7895	110	73	51	122	70	118	110	73	51	122	70	118	0.238	0.238	0.791	0.619	0.619	0.925	0.97	1.203	1.518
36	BY471A_1026_1_14_pre_rec_11_multi_bin_NUC	BY471A_1026_1_14_pre_rec_11_multi_bin_NUC.tiff_1	0.03	59268	1.77804	1.60024	67.312	50.958	62.251	2.01936	1.52874	1.86753	67.312	33.294	50.958	62.251	11098	9.9882	6036	89	43	51	42	59	70	89	43	51	42	59	70	0.291	0.291	1.008	0.662	0.662	1.003	0.996	1.061	1.084
37	BY471A_1026_1_14_pre_rec_13_multi_bin_NUC	BY471A_1026_1_14_pre_rec_13_multi_bin_NUC.tiff_1	0.03	82205	2.46615	2.21954	113.15	75.68	66.844	3.3945	2.2704	2.00532	113.15	44.358	75.68	66.844	14786	13.3074	8144	103	45	44	115	105	98	103	45	44	115	105	98	0.236	0.236	0.805	0.618	0.618	0.93	0.974	1.697	1.208
38	BY471A_1026_1_14_pre_rec_15_multi_bin_NUC	BY471A_1026_1_14_pre_rec_15_multi_bin_NUC.tiff_1	0.03	43756	1.31268	1.18141	60.425	90.305	98.36	1.81275	2.70915	2.9508	60.425	27.03	90.305	98.36	9010	8.109	5093	77	107	90	40	76	107	77	107	90	40	76	107	0.296	0.296	0.974	0.666	0.666	0.991	0.99	1.185	1.05
39	BY471A_1026_1_14_pre_rec_1_multi_bin_NUC	BY471A_1026_1_14_pre_rec_1_multi_bin_NUC.tiff_1	0.03	61484	1.84452	1.66007	88.798	74.126	104.063	2.66394	2.22378	3.12189	88.798	34.134	74.126	104.063	11378	10.2402	6231	97	59	82	86	92	124	97	59	82	86	92	124	0.29	0.29	0.995	0.662	0.662	0.998	0.995	1.091	1.152
40	BY471A_1026_1_14_pre_rec_20_multi_bin_NUC	BY471A_1026_1_14_pre_rec_20_multi_bin_NUC.tiff_1	0.03	58009	1.74027	1.56624	96.858	49.498	67.424	2.90574	1.48494	2.02272	96.858	34.188	49.498	67.424	11396	10.2564	6336	96	79	44	88	28	83	96	79	44	88	28	83	0.257	0.257	0.858	0.636	0.636	0.95	0.962	1.306	1.106
41	BY471A_1026_1_14_pre_rec_22_multi_bin_NUC	BY471A_1026_1_14_pre_rec_22_multi_bin_NUC.tiff_1	0.03	60092	1.80276	1.62248	52.849	99.513	70.453	1.58547	2.98539	2.11359	52.849	33.45	99.513	70.453	11150	10.035	6348	59	85	46	43	111	93	59	85	46	43	111	93	0.295	0.295	0.957	0.665	0.665	0.985	0.989	1.103	1.185
42	BY471A_1026_1_14_pre_rec_23_multi_bin_NUC	BY471A_1026_1_14_pre_rec_23_multi_bin_NUC.tiff_1	0.03	42268	1.26804	1.14124	52.694	92.202	103.348	1.58082	2.76606	3.10044	52.694	28.698	92.202	103.348	9566	8.6094	5119	31	91	82	71	95	124	31	91	82	71	95	124	0.231	0.231	0.814	0.613	0.613	0.934	0.993	1.13	1.77
43	BY471A_1026_1_14_pre_rec_24_multi_bin_NUC	BY471A_1026_1_14_pre_rec_24_multi_bin_NUC.tiff_1	0.03	56425	1.69275	1.52347	86.511	71.94	111.241	2.59533	2.1582	3.33723	86.511	32.412	71.94	111.241	10804	9.7236	6004	60	62	103	109	84	116	60	62	103	109	84	116	0.286	0.286	0.961	0.658	0.658	0.987	0.988	1.088	1.203
44	BY471A_1026_1_14_pre_rec_29_multi_bin_NUC	BY471A_1026_1_14_pre_rec_29_multi_bin_NUC.tiff_1	0.03	44339	1.33017	1.19715	79.442	71.376	56.139	2.38326	2.14128	1.68417	79.442	27.984	71.376	56.139	9328	8.3952	5057	68	76	32	91	69	81	68	76	32	91	69	81	0.274	0.274	0.951	0.649	0.649	0.983	0.993	1.283	1.175
45	BY471A_1026_1_14_pre_rec_2_multi_bin_NUC	BY471A_1026_1_14_pre_rec_2_multi_bin_NUC.tiff_1	0.03	68908	2.06724	1.86052	77.144	87.57	51.592	2.31432	2.6271	1.54776	77.144	37.17	87.57	51.592	12390	11.151	6829	107	91	47	49	85	56	107	91	47	49	85	56	0.282	0.282	0.964	0.656	0.656	0.988	0.994	1.124	1.213
46	BY471A_1026_1_14_pre_rec_3_multi_bin_NUC	BY471A_1026_1_14_pre_rec_3_multi_bin_NUC.tiff_1	0.03	79320	2.3796	2.14164	98.332	55.988	69.785	2.94996	1.67964	2.09355	98.332	46.068	55.988	69.785	15356	13.8204	8366	64	73	38	116	44	107	64	73	38	116	44	107	0.197	0.197	0.68	0.581	0.581	0.879	0.92	1.993	1.269
47	BY471A_1026_1_14_pre_rec_6_multi_bin_NUC	BY471A_1026_1_14_pre_rec_6_multi_bin_NUC.tiff_1	0.03	67557	2.02671	1.82404	101.461	100.535	76.835	3.04383	3.01605	2.30505	101.461	36.804	100.535	76.835	12268	11.0412	6717	116	78	64	83	118	91	116	78	64	83	118	91	0.28	0.28	0.961	0.654	0.654	0.987	0.988	1.1	1.214
48	BY471A_1026_1_14_pre_rec_9_multi_bin_NUC	BY471A_1026_1_14_pre_rec_9_multi_bin_NUC.tiff_1	0.03	31530	0.9459	0.85131	51.431	72.449	62.002	1.54293	2.17347	1.86006	51.431	22.38	72.449	62.002	7460	6.714	3962	52	94	64	41	50	65	52	94	64	41	50	65	0.271	0.271	0.966	0.647	0.647	0.988	0.979	1.062	1.115
49	BY471A_1026_1_15_pre_rec_10_multi_bin_NUC	BY471A_1026_1_15_pre_rec_10_multi_bin_NUC.tiff_1	0.03	43092	1.29276	1.16348	46.267	86.756	81.296	1.38801	2.60268	2.43888	46.267	26.796	86.756	81.296	8932	8.0388	4973	45	111	81	49	63	85	45	111	81	49	63	85	0.295	0.295	0.993	0.665	0.665	0.998	0.996	1.118	1.149
50	BY471A_1026_1_15_pre_rec_11_multi_bin_NUC	BY471A_1026_1_15_pre_rec_11_multi_bin_NUC.tiff_1	0.03	28790	0.8637	0.77733	64.883	44.772	81.225	1.94649	1.34316	2.43675	64.883	20.898	44.772	81.225	6966	6.2694	3766	81	31	74	48	56	91	81	31	74	48	56	91	0.277	0.277	0.965	0.652	0.652	0.988	0.986	1.183	1.178
51	BY471A_1026_1_15_pre_rec_13_multi_bin_NUC	BY471A_1026_1_15_pre_rec_13_multi_bin_NUC.tiff_1	0.03	46435	1.39305	1.25374	93.053	54.717	85.188	2.79159	1.64151	2.55564	93.053	28.506	54.717	85.188	9502	8.5518	5276	101	67	64	86	46	108	101	67	64	86	46	108	0.284	0.284	0.962	0.658	0.658	0.987	0.989	1.111	1.154
52	BY471A_1026_1_15_pre_rec_14_multi_bin_NUC	BY471A_1026_1_15_pre_rec_14_multi_bin_NUC.tiff_1	0.03	47114	1.41342	1.27208	92.379	70.499	61.059	2.77137	2.11497	1.83177	92.379	28.338	70.499	61.059	9446	8.5014	5239	98	88	45	84	51	72	98	88	45	84	51	72	0.298	0.298	1.003	0.668	0.668	1.001	0.996	1.034	1.089
53	BY471A_1026_1_15_pre_rec_15_multi_bin_NUC	BY471A_1026_1_15_pre_rec_15_multi_bin_NUC.tiff_1	0.03	45874	1.37622	1.2386	86.08	75.543	130.142	2.5824	2.26629	3.90426	86.08	29.532	75.543	130.142	9844	8.8596	5757	70	48	126	101	101	128	70	48	126	101	101	128	0.25	0.25	0.782	0.63	0.63	0.921	0.984	1.176	1.796
54	BY471A_1026_1_15_pre_rec_17_multi_bin_NUC	BY471A_1026_1_15_pre_rec_17_multi_bin_NUC.tiff_1	0.03	64717	1.94151	1.74736	49.574	75.438	92.202	1.48722	2.26314	2.76606	49.574	35.22	75.438	92.202	11740	10.566	6568	34	98	88	66	52	95	34	98	88	66	52	95	0.293	0.293	0.978	0.664	0.664	0.993	0.994	1.096	1.147
55	BY471A_1026_1_15_pre_rec_1_multi_bin_NUC	BY471A_1026_1_15_pre_rec_1_multi_bin_NUC.tiff_1	0.03	62807	1.88421	1.69579	113.939	127.22	80.016	3.41817	3.8166	2.40048	113.939	34.914	127.22	80.016	11638	10.4742	6456	118	114	52	107	139	106	118	114	52	107	139	106	0.283	0.283	0.951	0.657	0.657	0.983	0.989	1.242	1.162
56	BY471A_1026_1_15_pre_rec_20_multi_bin_NUC	BY471A_1026_1_15_pre_rec_20_multi_bin_NUC.tiff_1	0.03	52842	1.58526	1.42673	87.613	49.648	69.379	2.62839	1.48944	2.08137	87.613	31.416	49.648	69.379	10472	9.4248	5797	76	57	44	98	44	91	76	57	44	98	44	91	0.275	0.275	0.927	0.65	0.65	0.975	0.986	1.08	1.273
57	BY471A_1026_1_15_pre_rec_24_multi_bin_NUC	BY471A_1026_1_15_pre_rec_24_multi_bin_NUC.tiff_1	0.03	58406	1.75218	1.57696	65.62	83.42	95.45	1.9686	2.5026	2.8635	65.62	33.942	83.42	95.45	11314	10.1826	5998	48	71	77	89	91	107	48	71	77	89	91	107	0.266	0.266	0.954	0.643	0.643	0.985	0.988	1.025	1.27
58	BY471A_1026_1_15_pre_rec_25_multi_bin_NUC	BY471A_1026_1_15_pre_rec_25_multi_bin_NUC.tiff_1	0.03	66162	1.98486	1.78637	56.39	91.529	104.097	1.6917	2.74587	3.12291	56.39	37.098	91.529	104.097	12366	11.1294	6613	40	69	94	65	125	108	40	69	94	65	125	108	0.262	0.262	0.932	0.64	0.64	0.977	0.988	1.295	1.116
59	BY471A_1026_1_15_pre_rec_28_multi_bin_NUC	BY471A_1026_1_15_pre_rec_28_multi_bin_NUC.tiff_1	0.03	38844	1.16532	1.04879	74.491	69.267	43.25	2.23473	2.07801	1.2975	74.491	24.936	69.267	43.25	8312	7.4808	4636	86	89	38	68	46	47	86	89	38	68	46	47	0.297	0.297	0.998	0.667	0.667	0.999	0.993	1.054	1.147
60	BY471A_1026_1_15_pre_rec_2_multi_bin_NUC	BY471A_1026_1_15_pre_rec_2_multi_bin_NUC.tiff_1	0.03	58374	1.75122	1.5761	64.046	73.794	59.552	1.92138	2.21382	1.78656	64.046	33.69	73.794	59.552	11230	10.107	6072	91	64	52	42	81	74	91	64	52	42	81	74	0.272	0.272	0.956	0.648	0.648	0.985	0.982	1.144	1.109
61	BY471A_1026_1_15_pre_rec_3_multi_bin_NUC	BY471A_1026_1_15_pre_rec_3_multi_bin_NUC.tiff_1	0.03	38545	1.15635	1.04072	69.23	83.439	58.333	2.0769	2.50317	1.74999	69.23	24.852	83.439	58.333	8284	7.4556	4543	48	92	56	92	78	60	48	92	56	92	78	60	0.296	0.296	1.014	0.666	0.666	1.005	0.998	1.073	1.143
62	BY471A_1026_1_15_pre_rec_4_multi_bin_NUC	BY471A_1026_1_15_pre_rec_4_multi_bin_NUC.tiff_1	0.03	44134	1.32402	1.19162	53.589	64.922	111.116	1.60767	1.94766	3.33348	53.589	28.092	64.922	111.116	9364	8.4276	5114	30	77	102	75	52	119	30	77	102	75	52	119	0.268	0.268	0.925	0.645	0.645	0.974	0.99	1.221	1.235
63	BY471A_1026_1_15_pre_rec_5_multi_bin_NUC	BY471A_1026_1_15_pre_rec_5_multi_bin_NUC.tiff_1	0.03	62687	1.88061	1.69255	100.679	58.619	75.556	3.02037	1.75857	2.26668	100.679	35.598	58.619	75.556	11866	10.6794	6527	115	83	65	81	36	84	115	83	65	81	36	84	0.266	0.266	0.902	0.643	0.643	0.966	0.989	1.165	1.313
64	BY471A_1026_1_16_pre_rec_0_multi_bin_NUC	BY471A_1026_1_16_pre_rec_0_multi_bin_NUC.tiff_1	0.03	44697	1.34091	1.20682	75.186	58.541	86.313	2.25558	1.75623	2.58939	75.186	27.642	58.541	86.313	9214	8.2926	5056	81	52	64	68	72	105	81	52	64	68	72	105	0.289	0.289	0.991	0.661	0.661	0.997	0.992	1.039	1.089
65	BY471A_1026_1_16_pre_rec_10_multi_bin_NUC	BY471A_1026_1_16_pre_rec_10_multi_bin_NUC.tiff_1	0.03	55264	1.65792	1.49213	63.511	61.184	56.373	1.90533	1.83552	1.69119	63.511	31.83	61.184	56.373	10610	9.549	5776	85	52	45	46	73	70	85	52	45	46	73	70	0.289	0.289	0.998	0.661	0.661	0.999	0.992	1.066	1.077
66	BY471A_1026_1_16_pre_rec_11_multi_bin_NUC	BY471A_1026_1_16_pre_rec_11_multi_bin_NUC.tiff_1	0.03	66433	1.99299	1.79369	68.646	69.582	53.639	2.05938	2.08746	1.60917	68.646	37.134	69.582	53.639	12378	11.1402	6791	87	44	49	62	101	63	87	44	49	62	101	63	0.263	0.263	0.902	0.641	0.641	0.966	0.985	1.218	1.293
67	BY471A_1026_1_16_pre_rec_12_multi_bin_NUC	BY471A_1026_1_16_pre_rec_12_multi_bin_NUC.tiff_1	0.03	31502	0.94506	0.850554	70.288	90.749	58.374	2.10864	2.72247	1.75122	70.288	22.404	90.749	58.374	7468	6.7212	4161	89	91	48	54	88	75	89	91	48	54	88	75	0.269	0.269	0.902	0.646	0.646	0.966	0.973	1.052	1.253
68	BY471A_1026_1_16_pre_rec_14_multi_bin_NUC	BY471A_1026_1_16_pre_rec_14_multi_bin_NUC.tiff_1	0.03	48259	1.44777	1.30299	80.648	66.656	55.948	2.41944	1.99968	1.67844	80.648	32.43	66.656	55.948	10810	9.729	6141	99	86	45	50	59	79	99	86	45	50	59	79	0.209	0.209	0.664	0.593	0.593	0.873	0.834	1.492	1.115
69	BY471A_1026_1_16_pre_rec_15_multi_bin_NUC	BY471A_1026_1_16_pre_rec_15_multi_bin_NUC.tiff_1	0.03	67451	2.02353	1.82118	128.573	89.442	62.786	3.85719	2.68326	1.88358	128.573	36.42	89.442	62.786	12140	10.926	6802	114	113	55	143	67	56	114	113	55	143	67	56	0.288	0.288	0.952	0.66	0.66	0.984	0.983	1.041	1.089
70	BY471A_1026_1_16_pre_rec_18_multi_bin_NUC	BY471A_1026_1_16_pre_rec_18_multi_bin_NUC.tiff_1	0.03	40101	1.20303	1.08273	62.109	48.851	68.445	1.86327	1.46553	2.05335	62.109	25.782	48.851	68.445	8594	7.7346	4719	79	55	53	41	47	80	79	55	53	41	47	80	0.287	0.287	0.983	0.659	0.659	0.994	0.992	1.062	1.161
71	BY471A_1026_1_16_pre_rec_19_multi_bin_NUC	BY471A_1026_1_16_pre_rec_19_multi_bin_NUC.tiff_1	0.03	84798	2.54394	2.28955	81.167	88.024	50.95	2.43501	2.64072	1.5285	81.167	43.374	88.024	50.95	14458	13.0122	8029	98	57	45	70	121	54	98	57	45	70	121	54	0.269	0.269	0.904	0.646	0.646	0.967	0.986	1.296	1.235
72	BY471A_1026_1_16_pre_rec_1_multi_bin_NUC	BY471A_1026_1_16_pre_rec_1_multi_bin_NUC.tiff_1	0.03	40535	1.21605	1.09444	98.517	55.231	66.266	2.95551	1.65693	1.98798	98.517	27.114	55.231	66.266	9038	8.1342	4863	105	73	46	95	44	91	105	73	46	95	44	91	0.252	0.252	0.887	0.631	0.631	0.961	0.989	1.218	1.405
73	BY471A_1026_1_16_pre_rec_22_multi_bin_NUC	BY471A_1026_1_16_pre_rec_22_multi_bin_NUC.tiff_1	0.03	48994	1.46982	1.32284	89.983	75.951	77.55	2.69949	2.27853	2.3265	89.983	29.268	75.951	77.55	9756	8.7804	5437	101	56	68	80	98	86	101	56	68	80	98	86	0.292	0.292	0.985	0.664	0.664	0.995	0.99	1.027	1.158
74	BY471A_1026_1_16_pre_rec_26_multi_bin_NUC	BY471A_1026_1_16_pre_rec_26_multi_bin_NUC.tiff_1	0.03	61908	1.85724	1.67152	114.003	79.828	112.241	3.42009	2.39484	3.36723	114.003	34.434	79.828	112.241	11478	10.3302	6392	127	104	108	99	56	117	127	104	108	99	56	117	0.287	0.287	0.966	0.659	0.659	0.988	0.991	1.104	1.173
75	BY471A_1026_1_16_pre_rec_28_multi_bin_NUC	BY471A_1026_1_16_pre_rec_28_multi_bin_NUC.tiff_1	0.03	53368	1.60104	1.44094	53.094	51.017	63.138	1.59282	1.53051	1.89414	53.094	31.716	51.017	63.138	10572	9.5148	5691	44	54	38	62	51	91	44	54	38	62	51	91	0.273	0.273	0.963	0.648	0.648	0.987	0.989	1.171	1.091
76	BY471A_1026_1_16_pre_rec_7_multi_bin_NUC	BY471A_1026_1_16_pre_rec_7_multi_bin_NUC.tiff_1	0.03	51964	1.55892	1.40303	114.826	86.453	120.058	3.44478	2.59359	3.60174	114.826	31.83	86.453	120.058	10610	9.549	5835	134	64	115	96	113	123	134	64	115	96	113	123	0.256	0.256	0.875	0.635	0.635	0.957	0.99	1.342	1.343
77	BY471A_1026_1_17_pre_rec_0_multi_bin_NUC	BY471A_1026_1_17_pre_rec_0_multi_bin_NUC.tiff_1	0.03	51162	1.53486	1.38137	103.663	70.239	62.901	3.10989	2.10717	1.88703	103.663	31.71	70.239	62.901	10570	9.513	5680	94	82	41	114	56	90	94	82	41	114	56	90	0.251	0.251	0.881	0.631	0.631	0.958	0.978	1.136	1.431
78	BY471A_1026_1_17_pre_rec_15_multi_bin_NUC	BY471A_1026_1_17_pre_rec_15_multi_bin_NUC.tiff_1	0.03	48785	1.46355	1.31719	48.772	115.761	63.559	1.46316	3.47283	1.90677	48.772	30.024	115.761	63.559	10008	9.0072	5479	34	96	58	65	136	73	34	96	58	65	136	73	0.269	0.269	0.926	0.645	0.645	0.975	0.983	1.033	1.369
79	BY471A_1026_1_17_pre_rec_17_multi_bin_NUC	BY471A_1026_1_17_pre_rec_17_multi_bin_NUC.tiff_1	0.03	46144	1.38432	1.24589	101.757	74.201	61.677	3.05271	2.22603	1.85031	101.757	28.554	74.201	61.677	9518	8.5662	5219	106	94	50	101	48	78	106	94	50	101	48	78	0.279	0.279	0.956	0.654	0.654	0.985	0.986	1.074	1.051
80	BY471A_1026_1_17_pre_rec_18_multi_bin_NUC	BY471A_1026_1_17_pre_rec_18_multi_bin_NUC.tiff_1	0.03	46455	1.39365	1.25428	100.708	52.758	57.066	3.02124	1.58274	1.71198	100.708	28.602	52.758	57.066	9534	8.5806	5221	119	72	51	79	36	60	119	72	51	79	36	60	0.282	0.282	0.965	0.655	0.655	0.988	0.996	1.191	1.213
81	BY471A_1026_1_17_pre_rec_1_multi_bin_NUC	BY471A_1026_1_17_pre_rec_1_multi_bin_NUC.tiff_1	0.03	79420	2.3826	2.14434	52.682	97.194	72.85	1.58046	2.91582	2.1855	52.682	41.07	97.194	72.85	13690	12.321	7491	48	78	52	63	119	90	48	78	52	63	119	90	0.278	0.278	0.952	0.653	0.653	0.984	0.987	1.059	1.04
82	BY471A_1026_1_17_pre_rec_21_multi_bin_NUC	BY471A_1026_1_17_pre_rec_21_multi_bin_NUC.tiff_1	0.03	84907	2.54721	2.29249	121.324	63.582	96.064	3.63972	1.90746	2.88192	121.324	43.092	63.582	96.064	14364	12.9276	7877	130	86	79	113	38	113	130	86	79	113	38	113	0.275	0.275	0.941	0.65	0.65	0.98	0.986	1.102	1.14
83	BY471A_1026_1_17_pre_rec_25_multi_bin_NUC	BY471A_1026_1_17_pre_rec_25_multi_bin_NUC.tiff_1	0.03	99235	2.97705	2.67935	66.791	63.72	71.573	2.00373	1.9116	2.14719	66.791	48.078	63.72	71.573	16026	14.4234	8963	41	70	49	93	52	92	41	70	49	93	52	92	0.271	0.271	0.908	0.647	0.647	0.968	0.978	1.221	1.214
84	BY471A_1026_1_17_pre_rec_27_multi_bin_NUC	BY471A_1026_1_17_pre_rec_27_multi_bin_NUC.tiff_1	0.03	55819	1.67457	1.50711	79.02	54.79	51.146	2.3706	1.6437	1.53438	79.02	33.108	54.79	51.146	11036	9.9324	5898	50	61	50	104	46	56	50	61	50	104	46	56	0.262	0.262	0.922	0.64	0.64	0.973	0.986	1.126	1.302
85	BY471A_1026_1_17_pre_rec_28_multi_bin_NUC	BY471A_1026_1_17_pre_rec_28_multi_bin_NUC.tiff_1	0.03	34841	1.04523	0.940707	70.788	51.534	46.438	2.12364	1.54602	1.39314	70.788	23.694	51.534	46.438	7898	7.1082	4182	61	71	42	76	31	53	61	71	42	76	31	53	0.279	0.279	1.011	0.653	0.653	1.004	0.994	1.032	1.094
86	BY471A_1026_1_17_pre_rec_3_multi_bin_NUC	BY471A_1026_1_17_pre_rec_3_multi_bin_NUC.tiff_1	0.03	77378	2.32134	2.08921	54.239	79.189	71.551	1.62717	2.37567	2.14653	54.239	41.496	79.189	71.551	13832	12.4488	7739	48	41	63	67	109	70	48	41	63	67	109	70	0.256	0.256	0.851	0.635	0.635	0.947	0.97	1.168	1.222
87	BY471A_1026_1_17_pre_rec_4_multi_bin_NUC	BY471A_1026_1_17_pre_rec_4_multi_bin_NUC.tiff_1	0.03	49420	1.4826	1.33434	64.66	97.562	75.135	1.9398	2.92686	2.25405	64.66	29.262	97.562	75.135	9754	8.7786	5319	44	88	65	85	112	81	44	88	65	85	112	81	0.298	0.298	1.027	0.668	0.668	1.009	0.996	1.093	1.028
88	BY471A_1026_1_17_pre_rec_5_multi_bin_NUC	BY471A_1026_1_17_pre_rec_5_multi_bin_NUC.tiff_1	0.03	45611	1.36833	1.2315	85.401	72.594	45.822	2.56203	2.17782	1.37466	85.401	28.248	72.594	45.822	9416	8.4744	5036	63	67	40	108	80	49	63	67	40	108	80	49	0.282	0.282	1	0.656	0.656	1	0.995	1.021	1.153
89	BY471A_1026_1_17_pre_rec_6_multi_bin_NUC	BY471A_1026_1_17_pre_rec_6_multi_bin_NUC.tiff_1	0.03	68019	2.04057	1.83651	111.631	79.025	88.866	3.34893	2.37075	2.66598	111.631	37.848	79.025	88.866	12616	11.3544	7198	103	97	58	123	58	112	103	97	58	123	58	112	0.261	0.261	0.843	0.639	0.639	0.945	0.981	1.231	1.345
90	BY471A_1026_1_17_pre_rec_8_multi_bin_NUC	BY471A_1026_1_17_pre_rec_8_multi_bin_NUC.tiff_1	0.03	46274	1.38822	1.2494	44.029	69.654	68.683	1.32087	2.08962	2.06049	44.029	28.332	69.654	68.683	9444	8.4996	5215	49	46	58	43	94	81	49	46	58	43	94	81	0.288	0.288	0.977	0.66	0.66	0.992	0.995	1.263	1.117
91	BY471A_1026_1_18_pre_rec_0_multi_bin_NUC	BY471A_1026_1_18_pre_rec_0_multi_bin_NUC.tiff_1	0.03	53042	1.59126	1.43213	78.864	75.272	52.707	2.36592	2.25816	1.58121	78.864	31.122	75.272	52.707	10374	9.3366	5585	85	99	50	72	51	54	85	99	50	72	51	54	0.285	0.285	0.997	0.658	0.658	0.999	0.994	1.026	1.074
92	BY471A_1026_1_18_pre_rec_10_multi_bin_NUC	BY471A_1026_1_18_pre_rec_10_multi_bin_NUC.tiff_1	0.03	83052	2.49156	2.2424	113.912	95.062	78.188	3.41736	2.85186	2.34564	113.912	44.568	95.062	78.188	14856	13.3704	8001	134	83	48	94	108	111	134	83	48	94	108	111	0.238	0.238	0.836	0.62	0.62	0.942	0.99	1.628	1.145
93	BY471A_1026_1_18_pre_rec_17_multi_bin_NUC	BY471A_1026_1_18_pre_rec_17_multi_bin_NUC.tiff_1	0.03	33188	0.99564	0.896076	84.262	85.146	75.072	2.52786	2.55438	2.25216	84.262	22.878	85.146	75.072	7626	6.8634	4170	84	103	59	86	66	89	84	103	59	86	66	89	0.281	0.281	0.964	0.655	0.655	0.988	0.99	1.237	1.097
94	BY471A_1026_1_18_pre_rec_20_multi_bin_NUC	BY471A_1026_1_18_pre_rec_20_multi_bin_NUC.tiff_1	0.03	39971	1.19913	1.07922	61.425	52.288	63.945	1.84275	1.56864	1.91835	61.425	26.07	52.288	63.945	8690	7.821	4737	50	68	50	71	39	81	50	68	50	71	39	81	0.275	0.275	0.946	0.651	0.651	0.982	0.988	1.053	1.155
513	BY471A_1026_1_18_pre_rec_22_multi_bin_NUC	BY471A_1026_1_18_pre_rec_22_multi_bin_NUC.tiff_2	0.03	57859	1.73577	1.56219	65.814	112.46	109.26	1.97442	3.3738	3.2778	65.814	33.546	112.46	109.26	11182	10.0638	6021	51	115	84	82	111	130	51	115	84	82	111	130	0.271	0.271	0.949	0.647	0.647	0.983	0.984	1.08	1.176
96	BY471A_1026_1_18_pre_rec_2_multi_bin_NUC	BY471A_1026_1_18_pre_rec_2_multi_bin_NUC.tiff_1	0.03	66111	1.98333	1.785	134.755	57.533	73.225	4.04265	1.72599	2.19675	134.755	36.684	57.533	73.225	12228	11.0052	6705	126	58	44	143	51	102	126	58	44	143	51	102	0.27	0.27	0.924	0.647	0.647	0.974	0.993	1.15	1.342
97	BY471A_1026_1_18_pre_rec_4_multi_bin_NUC	BY471A_1026_1_18_pre_rec_4_multi_bin_NUC.tiff_1	0.03	90335	2.71005	2.43905	100.877	149.515	87.674	3.02631	4.48545	2.63022	100.877	45.426	149.515	87.674	15142	13.6278	8383	122	139	64	82	155	113	122	139	64	82	155	113	0.266	0.266	0.894	0.643	0.643	0.963	0.989	1.027	1.501
98	BY471A_1026_1_18_pre_rec_8_multi_bin_NUC	BY471A_1026_1_18_pre_rec_8_multi_bin_NUC.tiff_1	0.03	41912	1.25736	1.13162	72.045	46.668	71.015	2.16135	1.40004	2.13045	72.045	26.904	46.668	71.015	8968	8.0712	5042	91	44	52	53	53	92	91	44	52	53	53	92	0.275	0.275	0.911	0.651	0.651	0.969	0.986	1.293	1.308
99	BY471A_1026_1_2_pre_rec_10_multi_bin_NUC	BY471A_1026_1_2_pre_rec_10_multi_bin_NUC.tiff_1	0.03	41209	1.23627	1.11264	48.774	57.251	71.576	1.46322	1.71753	2.14728	48.774	26.874	57.251	71.576	8958	8.0622	4945	36	82	65	61	36	80	36	82	65	61	36	80	0.267	0.267	0.903	0.644	0.644	0.967	0.976	1.454	1.108
100	BY471A_1026_1_2_pre_rec_13_multi_bin_NUC	BY471A_1026_1_2_pre_rec_13_multi_bin_NUC.tiff_1	0.03	28200	0.846	0.7614	76.226	81.056	86.209	2.28678	2.43168	2.58627	76.226	21.288	81.056	86.209	7096	6.3864	3825	84	100	72	66	61	99	84	100	72	66	61	99	0.252	0.252	0.882	0.631	0.631	0.959	0.99	1.355	1.352
101	BY471A_1026_1_2_pre_rec_16_multi_bin_NUC	BY471A_1026_1_2_pre_rec_16_multi_bin_NUC.tiff_1	0.03	55666	1.66998	1.50298	75.7	109.023	66.74	2.271	3.27069	2.0022	75.7	33.366	109.023	66.74	11122	10.0098	6073	44	107	64	104	100	74	44	107	64	104	100	74	0.255	0.255	0.88	0.634	0.634	0.958	0.951	1.105	1.185
102	BY471A_1026_1_2_pre_rec_19_multi_bin_NUC	BY471A_1026_1_2_pre_rec_19_multi_bin_NUC.tiff_1	0.03	35445	1.06335	0.957015	47.881	59.81	64.721	1.43643	1.7943	1.94163	47.881	24.558	59.81	64.721	8186	7.3674	4620	47	86	58	55	36	69	47	86	58	55	36	69	0.259	0.259	0.853	0.637	0.637	0.949	0.961	1.24	1.442
103	BY471A_1026_1_2_pre_rec_1_multi_bin_NUC	BY471A_1026_1_2_pre_rec_1_multi_bin_NUC.tiff_1	0.03	24587	0.73761	0.663849	55.308	79.556	73.852	1.65924	2.38668	2.21556	55.308	19.176	79.556	73.852	6392	5.7528	3399	58	99	61	52	60	84	58	99	61	52	60	84	0.262	0.262	0.929	0.64	0.64	0.976	0.991	1.359	1.177
104	BY471A_1026_1_2_pre_rec_20_multi_bin_NUC	BY471A_1026_1_2_pre_rec_20_multi_bin_NUC.tiff_1	0.03	47050	1.4115	1.27035	64.451	53.265	54.98	1.93353	1.59795	1.6494	64.451	29.286	53.265	54.98	9762	8.7858	5265	53	73	39	74	34	71	53	73	39	74	34	71	0.269	0.269	0.944	0.646	0.646	0.981	0.989	1.114	1.257
105	BY471A_1026_1_2_pre_rec_24_multi_bin_NUC	BY471A_1026_1_2_pre_rec_24_multi_bin_NUC.tiff_1	0.03	53844	1.61532	1.45379	71.164	50.795	81.842	2.13492	1.52385	2.45526	71.164	32.07	50.795	81.842	10690	9.621	5935	90	38	66	53	68	97	90	38	66	53	68	97	0.268	0.268	0.905	0.645	0.645	0.967	0.986	1.137	1.375
106	BY471A_1026_1_2_pre_rec_25_multi_bin_NUC	BY471A_1026_1_2_pre_rec_25_multi_bin_NUC.tiff_1	0.03	33200	0.996	0.8964	60.032	53.406	57.061	1.80096	1.60218	1.71183	60.032	24.396	53.406	57.061	8132	7.3188	4312	73	77	42	48	38	73	73	77	42	48	38	73	0.232	0.232	0.837	0.614	0.614	0.942	0.962	1.533	1.272
107	BY471A_1026_1_2_pre_rec_26_multi_bin_NUC	BY471A_1026_1_2_pre_rec_26_multi_bin_NUC.tiff_1	0.03	14073	0.42219	0.379971	64.405	51.102	73.349	1.93215	1.53306	2.20047	64.405	13.68	51.102	73.349	4560	4.104	2307	60	36	59	66	68	82	60	36	59	66	68	82	0.236	0.236	0.907	0.618	0.618	0.968	0.979	1.23	1.367
108	BY471A_1026_1_2_pre_rec_27_multi_bin_NUC	BY471A_1026_1_2_pre_rec_27_multi_bin_NUC.tiff_1	0.03	22266	0.66798	0.601182	75.178	77.569	60.691	2.25534	2.32707	1.82073	75.178	18.156	77.569	60.691	6052	5.4468	3266	67	65	42	83	83	84	67	65	42	83	83	84	0.253	0.253	0.893	0.632	0.632	0.963	0.969	1.422	1.195
109	BY471A_1026_1_2_pre_rec_2_multi_bin_NUC	BY471A_1026_1_2_pre_rec_2_multi_bin_NUC.tiff_1	0.03	40605	1.21815	1.09634	61.07	74.393	46.252	1.8321	2.23179	1.38756	61.07	26.52	74.393	46.252	8840	7.956	4948	66	101	43	60	48	52	66	101	43	60	48	52	0.27	0.27	0.898	0.646	0.646	0.965	0.992	1.263	1.392
110	BY471A_1026_1_2_pre_rec_6_multi_bin_NUC	BY471A_1026_1_2_pre_rec_6_multi_bin_NUC.tiff_1	0.03	48195	1.44585	1.30126	59.105	93.222	90.287	1.77315	2.79666	2.70861	59.105	30.696	93.222	90.287	10232	9.2088	5381	45	96	66	77	89	111	45	96	66	77	89	111	0.245	0.245	0.895	0.626	0.626	0.964	0.983	1.119	1.408
111	BY471A_1026_1_2_pre_rec_9_multi_bin_NUC	BY471A_1026_1_2_pre_rec_9_multi_bin_NUC.tiff_1	0.03	38933	1.16799	1.05119	61.421	49.896	79.598	1.84263	1.49688	2.38794	61.421	26.532	49.896	79.598	8844	7.9596	4713	83	38	78	39	68	83	83	38	78	39	68	83	0.248	0.248	0.88	0.628	0.628	0.958	0.967	1.317	1.189
112	BY471A_1026_1_3_pre_rec_10_multi_bin_NUC	BY471A_1026_1_3_pre_rec_10_multi_bin_NUC.tiff_1	0.03	47348	1.42044	1.2784	76.457	90.647	64.52	2.29371	2.71941	1.9356	76.457	29.4	90.647	64.52	9800	8.82	5423	93	83	44	58	97	85	93	83	44	58	97	85	0.269	0.269	0.915	0.646	0.646	0.971	0.993	1.234	1.325
113	BY471A_1026_1_3_pre_rec_11_multi_bin_NUC	BY471A_1026_1_3_pre_rec_11_multi_bin_NUC.tiff_1	0.03	54276	1.62828	1.46545	87.143	53.798	56.536	2.61429	1.61394	1.69608	87.143	33.54	53.798	56.536	11180	10.062	5970	109	75	46	61	37	65	109	75	46	61	37	65	0.238	0.238	0.843	0.62	0.62	0.945	0.984	1.373	1.393
114	BY471A_1026_1_3_pre_rec_15_multi_bin_NUC	BY471A_1026_1_3_pre_rec_15_multi_bin_NUC.tiff_1	0.03	51535	1.54605	1.39145	79.506	58.71	93.906	2.38518	1.7613	2.81718	79.506	33.618	58.71	93.906	11206	10.0854	5986	97	34	79	56	85	103	97	34	79	56	85	103	0.213	0.213	0.752	0.598	0.598	0.91	0.969	1.751	1.339
115	BY471A_1026_1_3_pre_rec_17_multi_bin_NUC	BY471A_1026_1_3_pre_rec_17_multi_bin_NUC.tiff_1	0.03	30434	0.91302	0.821718	56.358	84.228	66.579	1.69074	2.52684	1.99737	56.358	21.636	84.228	66.579	7212	6.4908	3982	69	90	49	45	70	81	69	90	49	45	70	81	0.279	0.279	0.95	0.654	0.654	0.983	0.975	1.127	1.183
116	BY471A_1026_1_3_pre_rec_19_multi_bin_NUC	BY471A_1026_1_3_pre_rec_19_multi_bin_NUC.tiff_1	0.03	68198	2.04594	1.84135	71.773	49.487	80.092	2.15319	1.48461	2.40276	71.773	39.426	49.487	80.092	13142	11.8278	7282	95	55	51	57	49	110	95	55	51	57	49	110	0.232	0.232	0.783	0.614	0.614	0.922	0.95	1.301	1.482
117	BY471A_1026_1_3_pre_rec_20_multi_bin_NUC	BY471A_1026_1_3_pre_rec_20_multi_bin_NUC.tiff_1	0.03	42395	1.27185	1.14467	60.9	76.644	50.144	1.827	2.29932	1.50432	60.9	27.66	76.644	50.144	9220	8.298	5084	82	89	40	40	65	62	82	89	40	40	65	62	0.259	0.259	0.885	0.638	0.638	0.96	0.988	1.139	1.485
118	BY471A_1026_1_3_pre_rec_22_multi_bin_NUC	BY471A_1026_1_3_pre_rec_22_multi_bin_NUC.tiff_1	0.03	29513	0.88539	0.796851	68.956	50.361	77.87	2.06868	1.51083	2.3361	68.956	21.366	50.361	77.87	7122	6.4098	3901	52	36	70	88	64	85	52	36	70	88	64	85	0.273	0.273	0.937	0.648	0.648	0.978	0.987	1.342	1.17
119	BY471A_1026_1_3_pre_rec_23_multi_bin_NUC	BY471A_1026_1_3_pre_rec_23_multi_bin_NUC.tiff_1	0.03	41229	1.23687	1.11318	59.134	73.651	50.738	1.77402	2.20953	1.52214	59.134	26.67	73.651	50.738	8890	8.001	4783	46	92	47	71	50	51	46	92	47	71	50	51	0.274	0.274	0.965	0.649	0.649	0.988	0.98	1.093	1.11
120	BY471A_1026_1_3_pre_rec_4_multi_bin_NUC	BY471A_1026_1_3_pre_rec_4_multi_bin_NUC.tiff_1	0.03	47026	1.41078	1.2697	99.292	108.199	79.61	2.97876	3.24597	2.3883	99.292	32.07	108.199	79.61	10690	9.621	5689	115	92	54	76	123	95	115	92	54	76	123	95	0.205	0.205	0.727	0.589	0.589	0.899	0.911	1.501	1.342
121	BY471A_1026_1_3_pre_rec_5_multi_bin_NUC	BY471A_1026_1_3_pre_rec_5_multi_bin_NUC.tiff_1	0.03	60745	1.82235	1.64011	52.298	67.121	85.557	1.56894	2.01363	2.56671	52.298	35.406	67.121	85.557	11802	10.6218	6563	56	88	57	51	46	107	56	88	57	51	46	107	0.254	0.254	0.853	0.633	0.633	0.948	0.971	1.329	1.301
122	BY471A_1026_1_3_pre_rec_6_multi_bin_NUC	BY471A_1026_1_3_pre_rec_6_multi_bin_NUC.tiff_1	0.03	72709	2.18127	1.96314	150.828	124.085	86.668	4.52484	3.72255	2.60004	150.828	42.492	124.085	86.668	14164	12.7476	7565	121	136	61	178	112	105	121	136	61	178	112	105	0.21	0.21	0.745	0.595	0.595	0.907	0.943	1.608	1.34
123	BY471A_1026_1_3_pre_rec_8_multi_bin_NUC	BY471A_1026_1_3_pre_rec_8_multi_bin_NUC.tiff_1	0.03	23448	0.70344	0.633096	62.784	81.412	70.624	1.88352	2.44236	2.11872	62.784	18.678	81.412	70.624	6226	5.6034	3424	45	85	55	84	79	79	45	85	55	84	79	79	0.258	0.258	0.884	0.636	0.636	0.96	0.976	1.196	1.453
124	BY471A_1026_1_3_pre_rec_9_multi_bin_NUC	BY471A_1026_1_3_pre_rec_9_multi_bin_NUC.tiff_1	0.03	24232	0.72696	0.654264	60.078	45.336	76.368	1.80234	1.36008	2.29104	60.078	21.036	45.336	76.368	7012	6.3108	3736	85	34	65	38	62	87	85	34	65	38	62	87	0.193	0.193	0.689	0.578	0.578	0.883	0.949	2.071	1.291
125	BY471A_1026_1_4_pre_rec_10_multi_bin_NUC	BY471A_1026_1_4_pre_rec_10_multi_bin_NUC.tiff_1	0.03	45026	1.35078	1.2157	80.58	74.965	76.434	2.4174	2.24895	2.29302	80.58	28.464	74.965	76.434	9488	8.5392	5169	94	93	65	60	58	88	94	93	65	60	58	88	0.268	0.268	0.932	0.645	0.645	0.977	0.983	1.138	1.332
126	BY471A_1026_1_4_pre_rec_11_multi_bin_NUC	BY471A_1026_1_4_pre_rec_11_multi_bin_NUC.tiff_1	0.03	54253	1.62759	1.46483	100.393	66.405	50.396	3.01179	1.99215	1.51188	100.393	33.666	66.405	50.396	11222	10.0998	6179	76	55	33	120	69	71	76	55	33	120	69	71	0.236	0.236	0.801	0.618	0.618	0.929	0.95	1.073	1.662
127	BY471A_1026_1_4_pre_rec_14_multi_bin_NUC	BY471A_1026_1_4_pre_rec_14_multi_bin_NUC.tiff_1	0.03	43491	1.30473	1.17426	66.916	109.229	51.909	2.00748	3.27687	1.55727	66.916	27.54	109.229	51.909	9180	8.262	4893	71	85	47	66	132	61	71	85	47	66	132	61	0.277	0.277	0.986	0.651	0.651	0.995	0.993	1.144	1.088
128	BY471A_1026_1_4_pre_rec_17_multi_bin_NUC	BY471A_1026_1_4_pre_rec_17_multi_bin_NUC.tiff_1	0.03	78123	2.34369	2.10932	101.143	100.562	110.483	3.03429	3.01686	3.31449	101.143	43.662	100.562	110.483	14554	13.0986	7913	120	121	91	80	78	127	120	121	91	80	78	127	0.224	0.224	0.775	0.607	0.607	0.919	0.956	1.109	1.617
130	BY471A_1026_1_4_pre_rec_20_multi_bin_NUC	BY471A_1026_1_4_pre_rec_20_multi_bin_NUC.tiff_1	0.03	53126	1.59378	1.4344	61.296	69.655	91.43	1.83888	2.08965	2.7429	61.296	31.95	69.655	91.43	10650	9.585	5822	37	85	88	86	59	97	37	85	88	86	59	97	0.264	0.264	0.909	0.642	0.642	0.969	0.992	1.093	1.461
131	BY471A_1026_1_4_pre_rec_2_multi_bin_NUC	BY471A_1026_1_4_pre_rec_2_multi_bin_NUC.tiff_1	0.03	38743	1.16229	1.04606	94.341	126.906	61.645	2.83023	3.80718	1.84935	94.341	26.994	126.906	61.645	8998	8.0982	4989	70	135	46	113	122	83	70	135	46	113	122	83	0.233	0.233	0.782	0.615	0.615	0.921	0.963	1.32	1.553
132	BY471A_1026_1_4_pre_rec_3_multi_bin_NUC	BY471A_1026_1_4_pre_rec_3_multi_bin_NUC.tiff_1	0.03	65055	1.95165	1.75648	65.341	111.83	58.433	1.96023	3.3549	1.75299	65.341	38.13	111.83	58.433	12710	11.439	6891	75	96	30	48	114	96	75	96	30	48	114	96	0.233	0.233	0.81	0.615	0.615	0.932	0.946	1.588	1.142
133	BY471A_1026_1_4_pre_rec_5_multi_bin_NUC	BY471A_1026_1_4_pre_rec_5_multi_bin_NUC.tiff_1	0.03	27577	0.82731	0.744579	54.765	63.698	47.665	1.64295	1.91094	1.42995	54.765	20.274	63.698	47.665	6758	6.0822	3606	66	79	38	45	53	65	66	79	38	45	53	65	0.279	0.279	0.987	0.653	0.653	0.996	0.988	1.179	1.04
134	BY471A_1026_1_5_pre_rec_10_multi_bin_NUC	BY471A_1026_1_5_pre_rec_10_multi_bin_NUC.tiff_1	0.03	67509	2.02527	1.82274	83.271	61.012	46.692	2.49813	1.83036	1.40076	83.271	39.18	61.012	46.692	13060	11.754	7038	72	91	33	91	32	63	72	91	33	91	32	63	0.231	0.231	0.812	0.614	0.614	0.933	0.983	1.328	1.539
135	BY471A_1026_1_5_pre_rec_15_multi_bin_NUC	BY471A_1026_1_5_pre_rec_15_multi_bin_NUC.tiff_1	0.03	51120	1.5336	1.38024	111.245	95.088	47.075	3.33735	2.85264	1.41225	111.245	34.194	95.088	47.075	11398	10.2582	6217	96	68	33	123	119	64	96	68	33	123	119	64	0.2	0.2	0.691	0.584	0.584	0.884	0.977	1.284	1.93
136	BY471A_1026_1_5_pre_rec_16_multi_bin_NUC	BY471A_1026_1_5_pre_rec_16_multi_bin_NUC.tiff_1	0.03	61055	1.83165	1.64848	61.387	112.343	79.677	1.84161	3.37029	2.39031	61.387	36.336	112.343	79.677	12112	10.9008	6496	87	128	65	38	95	93	87	128	65	38	95	93	0.237	0.237	0.826	0.619	0.619	0.938	0.983	1.367	1.452
137	BY471A_1026_1_5_pre_rec_19_multi_bin_NUC	BY471A_1026_1_5_pre_rec_19_multi_bin_NUC.tiff_1	0.03	22182	0.66546	0.598914	70.677	65.469	44.951	2.12031	1.96407	1.34853	70.677	17.52	65.469	44.951	5840	5.256	3186	54	81	45	82	48	46	54	81	45	82	48	46	0.279	0.279	0.962	0.654	0.654	0.987	0.988	1.183	1.027
138	BY471A_1026_1_5_pre_rec_1_multi_bin_NUC	BY471A_1026_1_5_pre_rec_1_multi_bin_NUC.tiff_1	0.03	33028	0.99084	0.891756	72.286	87.378	82.126	2.16858	2.62134	2.46378	72.286	23.148	87.378	82.126	7716	6.9444	4073	54	93	65	88	82	96	54	93	65	88	82	96	0.269	0.269	0.971	0.645	0.645	0.99	0.983	1.21	1.117
139	BY471A_1026_1_5_pre_rec_22_multi_bin_NUC	BY471A_1026_1_5_pre_rec_22_multi_bin_NUC.tiff_1	0.03	55248	1.65744	1.4917	50.308	87.294	76.687	1.50924	2.61882	2.30061	50.308	34.368	87.294	76.687	11456	10.3104	6150	33	62	62	76	110	88	33	62	62	76	110	88	0.23	0.23	0.807	0.612	0.612	0.931	0.979	1.738	1.2
140	BY471A_1026_1_5_pre_rec_2_multi_bin_NUC	BY471A_1026_1_5_pre_rec_2_multi_bin_NUC.tiff_1	0.03	51369	1.54107	1.38696	91.843	67.618	64.212	2.75529	2.02854	1.92636	91.843	30.354	67.618	64.212	10118	9.1062	5530	79	89	60	106	48	71	79	89	60	106	48	71	0.288	0.288	0.995	0.66	0.66	0.998	0.992	1.08	1.092
141	BY471A_1026_1_6_pre_rec_10_multi_bin_NUC	BY471A_1026_1_6_pre_rec_10_multi_bin_NUC.tiff_1	0.03	42128	1.26384	1.13746	61.811	57.877	86.344	1.85433	1.73631	2.59032	61.811	26.682	57.877	86.344	8894	8.0046	4900	49	43	72	75	73	105	49	43	72	75	73	105	0.285	0.285	0.968	0.658	0.658	0.989	0.988	1.186	1.184
142	BY471A_1026_1_6_pre_rec_11_multi_bin_NUC	BY471A_1026_1_6_pre_rec_11_multi_bin_NUC.tiff_1	0.03	51105	1.53315	1.37983	89.195	69.213	79.733	2.67585	2.07639	2.39199	89.195	30.156	69.213	79.733	10052	9.0468	5504	110	82	74	67	60	89	110	82	74	67	60	89	0.291	0.291	0.999	0.663	0.663	1	0.996	1.027	1.141
143	BY471A_1026_1_6_pre_rec_12_multi_bin_NUC	BY471A_1026_1_6_pre_rec_12_multi_bin_NUC.tiff_1	0.03	61238	1.83714	1.65343	56.812	107.951	117.158	1.70436	3.23853	3.51474	56.812	35.316	107.951	117.158	11772	10.5948	6257	61	118	87	49	97	144	61	118	87	49	97	144	0.26	0.26	0.931	0.638	0.638	0.976	0.984	1.182	1.098
144	BY471A_1026_1_6_pre_rec_17_multi_bin_NUC	BY471A_1026_1_6_pre_rec_17_multi_bin_NUC.tiff_1	0.03	62764	1.88292	1.69463	56.411	71.235	82.252	1.69233	2.13705	2.46756	56.411	34.896	71.235	82.252	11632	10.4688	6360	43	73	58	73	70	108	43	73	58	73	70	108	0.283	0.283	0.976	0.657	0.657	0.992	0.993	1.117	1.2
145	BY471A_1026_1_6_pre_rec_1_multi_bin_NUC	BY471A_1026_1_6_pre_rec_1_multi_bin_NUC.tiff_1	0.03	55823	1.67469	1.50722	49.582	70.604	69.613	1.48746	2.11812	2.08839	49.582	33.222	70.604	69.613	11074	9.9666	5911	66	60	52	42	89	92	66	60	52	42	89	92	0.26	0.26	0.921	0.638	0.638	0.973	0.982	1.027	1.356
147	BY471A_1026_1_6_pre_rec_23_multi_bin_NUC	BY471A_1026_1_6_pre_rec_23_multi_bin_NUC.tiff_1	0.03	56986	1.70958	1.53862	74.907	102.919	65.006	2.24721	3.08757	1.95018	74.907	33.21	102.919	65.006	11070	9.963	5985	83	84	45	64	118	86	83	84	45	64	118	86	0.271	0.271	0.949	0.647	0.647	0.983	0.994	1.104	1.317
148	BY471A_1026_1_6_pre_rec_24_multi_bin_NUC	BY471A_1026_1_6_pre_rec_24_multi_bin_NUC.tiff_1	0.03	79898	2.39694	2.15725	95.002	66.54	61.232	2.85006	1.9962	1.83696	95.002	41.466	66.54	61.232	13822	12.4398	7687	76	76	37	109	60	93	76	76	37	109	60	93	0.273	0.273	0.925	0.649	0.649	0.974	0.985	1.234	1.231
149	BY471A_1026_1_6_pre_rec_5_multi_bin_NUC	BY471A_1026_1_6_pre_rec_5_multi_bin_NUC.tiff_1	0.03	80124	2.40372	2.16335	95.503	103.961	82.603	2.86509	3.11883	2.47809	95.503	44.64	103.961	82.603	14880	13.392	8229	93	82	39	98	123	113	93	82	39	98	123	113	0.22	0.22	0.743	0.604	0.604	0.906	0.936	1.813	1.222
515	BY471A_1026_1_6_pre_rec_6_multi_bin_NUC	BY471A_1026_1_6_pre_rec_6_multi_bin_NUC.tiff_2	0.03	79533	2.38599	2.14739	107.3	91.473	88.786	3.219	2.74419	2.66358	107.3	44.784	91.473	88.786	14928	13.4352	8021	91	104	50	115	68	115	91	104	50	115	68	115	0.215	0.215	0.759	0.599	0.599	0.912	0.917	1.466	1.139
151	BY471A_1026_1_7_pre_rec_0_multi_bin_NUC	BY471A_1026_1_7_pre_rec_0_multi_bin_NUC.tiff_1	0.03	60989	1.82967	1.6467	60.569	119.048	80.993	1.81707	3.57144	2.42979	60.569	33.978	119.048	80.993	11326	10.1934	6311	77	118	56	45	114	104	77	118	56	45	114	104	0.29	0.29	0.977	0.662	0.662	0.992	0.994	1.238	1.073
152	BY471A_1026_1_7_pre_rec_11_multi_bin_NUC	BY471A_1026_1_7_pre_rec_11_multi_bin_NUC.tiff_1	0.03	68490	2.0547	1.84923	116.847	75.461	66.129	3.50541	2.26383	1.98387	116.847	37.38	75.461	66.129	12460	11.214	7023	103	108	63	128	43	65	103	108	63	128	43	65	0.274	0.274	0.904	0.65	0.65	0.967	0.995	1.543	1.073
153	BY471A_1026_1_7_pre_rec_14_multi_bin_NUC	BY471A_1026_1_7_pre_rec_14_multi_bin_NUC.tiff_1	0.03	61826	1.85478	1.6693	80.598	53.906	66.098	2.41794	1.61718	1.98294	80.598	35.082	53.906	66.098	11694	10.5246	6364	103	68	49	61	40	82	103	68	49	61	40	82	0.27	0.27	0.933	0.647	0.647	0.977	0.989	1.206	1.26
154	BY471A_1026_1_7_pre_rec_15_multi_bin_NUC	BY471A_1026_1_7_pre_rec_15_multi_bin_NUC.tiff_1	0.03	71846	2.15538	1.93984	106.377	99.261	72.114	3.19131	2.97783	2.16342	106.377	40.968	99.261	72.114	13656	12.2904	7340	74	123	70	134	81	80	74	123	70	134	81	80	0.229	0.229	0.802	0.612	0.612	0.929	0.959	1.614	1.2
155	BY471A_1026_1_7_pre_rec_17_multi_bin_NUC	BY471A_1026_1_7_pre_rec_17_multi_bin_NUC.tiff_1	0.03	28803	0.86409	0.777681	59.674	73.498	56.829	1.79022	2.20494	1.70487	59.674	21.402	73.498	56.829	7134	6.4206	3868	44	61	40	74	85	73	44	61	40	74	85	73	0.258	0.258	0.899	0.637	0.637	0.965	0.986	1.496	1.051
156	BY471A_1026_1_7_pre_rec_1_multi_bin_NUC	BY471A_1026_1_7_pre_rec_1_multi_bin_NUC.tiff_1	0.03	27204	0.81612	0.734508	55.941	91.41	64.673	1.67823	2.7423	1.94019	55.941	19.92	91.41	64.673	6640	5.976	3605	75	94	59	36	87	72	75	94	59	36	87	72	0.286	0.286	0.994	0.659	0.659	0.998	0.993	1.059	1.224
516	BY471A_1026_1_7_pre_rec_20_multi_bin_NUC	BY471A_1026_1_7_pre_rec_20_multi_bin_NUC.tiff_2	0.03	82227	2.46681	2.22013	69.485	70.011	71.773	2.08455	2.10033	2.15319	69.485	42.876	70.011	71.773	14292	12.8628	7750	84	93	56	54	49	90	84	93	56	54	49	90	0.262	0.262	0.909	0.64	0.64	0.969	0.988	1.129	1.319
158	BY471A_1026_1_7_pre_rec_21_multi_bin_NUC	BY471A_1026_1_7_pre_rec_21_multi_bin_NUC.tiff_1	0.03	33871	1.01613	0.914517	69.981	67.654	44.146	2.09943	2.02962	1.32438	69.981	23.244	67.654	44.146	7748	6.9732	4220	79	50	35	59	83	61	79	50	35	59	83	61	0.279	0.279	0.969	0.653	0.653	0.99	0.981	1.118	1.131
160	BY471A_1026_1_7_pre_rec_4_multi_bin_NUC	BY471A_1026_1_7_pre_rec_4_multi_bin_NUC.tiff_1	0.03	47000	1.41	1.269	74.113	49.088	63.646	2.22339	1.47264	1.90938	74.113	28.308	49.088	63.646	9436	8.4924	5242	56	42	50	95	59	77	56	42	50	95	59	77	0.297	0.297	1.006	0.667	0.667	1.002	0.993	1.15	1.016
161	BY471A_1026_1_7_pre_rec_5_multi_bin_NUC	BY471A_1026_1_7_pre_rec_5_multi_bin_NUC.tiff_1	0.03	54138	1.62414	1.46173	105.255	72.33	70.545	3.15765	2.1699	2.11635	105.255	31.338	72.33	70.545	10446	9.4014	5775	120	69	49	90	75	91	120	69	49	90	75	91	0.291	0.291	0.991	0.663	0.663	0.997	0.993	1.113	1.096
162	BY471A_1026_1_7_pre_rec_6_multi_bin_NUC	BY471A_1026_1_7_pre_rec_6_multi_bin_NUC.tiff_1	0.03	66651	1.99953	1.79958	86.492	81.656	47.178	2.59476	2.44968	1.41534	86.492	36.078	81.656	47.178	12026	10.8234	6845	70	60	38	103	103	65	70	60	38	103	103	65	0.289	0.289	0.94	0.661	0.661	0.98	0.984	1.145	1.22
163	BY471A_1026_1_7_pre_rec_7_multi_bin_NUC	BY471A_1026_1_7_pre_rec_7_multi_bin_NUC.tiff_1	0.03	54919	1.64757	1.48281	80.818	48.015	83.505	2.42454	1.44045	2.50515	80.818	32.124	48.015	83.505	10708	9.6372	5735	105	57	82	56	38	88	105	57	82	56	38	88	0.278	0.278	0.981	0.653	0.653	0.994	0.993	1.083	1.216
164	BY471A_1026_1_7_pre_rec_8_multi_bin_NUC	BY471A_1026_1_7_pre_rec_8_multi_bin_NUC.tiff_1	0.03	36511	1.09533	0.985797	79.143	51.952	82.514	2.37429	1.55856	2.47542	79.143	28.35	51.952	82.514	9450	8.505	4853	59	32	75	103	83	89	59	32	75	103	83	89	0.179	0.179	0.668	0.563	0.563	0.874	0.946	1.679	1.336
165	BY471A_1208_1_10_pre_rec_0_multi_bin_NUC	BY471A_1208_1_10_pre_rec_0_multi_bin_NUC.tiff_1	0.03	53793	1.61379	1.45241	49.413	107.018	77.617	1.48239	3.21054	2.32851	49.413	31.746	107.018	77.617	10582	9.5238	5853	56	132	68	50	77	84	56	132	68	50	77	84	0.276	0.276	0.931	0.651	0.651	0.976	0.979	1.196	1.192
166	BY471A_1208_1_10_pre_rec_1_multi_bin_NUC	BY471A_1208_1_10_pre_rec_1_multi_bin_NUC.tiff_1	0.03	48625	1.45875	1.31288	79.645	50.432	92.265	2.38935	1.51296	2.76795	79.645	30.204	50.432	92.265	10068	9.0612	5400	103	69	88	58	36	97	103	69	88	58	36	97	0.262	0.262	0.924	0.64	0.64	0.974	0.988	1.19	1.319
167	BY471A_1208_1_10_pre_rec_3_multi_bin_NUC	BY471A_1208_1_10_pre_rec_3_multi_bin_NUC.tiff_1	0.03	33903	1.01709	0.915381	53.407	75.371	54.645	1.60221	2.26113	1.63935	53.407	23.226	75.371	54.645	7742	6.9678	4146	64	91	43	43	57	69	64	91	43	43	57	69	0.28	0.28	0.995	0.654	0.654	0.998	0.993	1.174	1.076
168	BY471A_1208_1_11_pre_rec_0_multi_bin_NUC	BY471A_1208_1_11_pre_rec_0_multi_bin_NUC.tiff_1	0.03	62392	1.87176	1.68458	71.593	106.411	79.455	2.14779	3.19233	2.38365	71.593	35.196	106.411	79.455	11732	10.5588	6485	40	99	70	100	112	90	40	99	70	100	112	90	0.273	0.273	0.926	0.648	0.648	0.975	0.996	1.363	1.187
169	BY471A_1208_1_13_pre_rec_0_multi_bin_NUC	BY471A_1208_1_13_pre_rec_0_multi_bin_NUC.tiff_1	0.03	62658	1.87974	1.69177	73.459	93.549	98.273	2.20377	2.80647	2.94819	73.459	36.798	93.549	98.273	12266	11.0394	6597	101	111	95	45	71	104	101	111	95	45	71	104	0.241	0.241	0.842	0.622	0.622	0.944	0.981	1.487	1.269
171	BY471A_1208_1_13_pre_rec_2_multi_bin_NUC	BY471A_1208_1_13_pre_rec_2_multi_bin_NUC.tiff_1	0.03	44189	1.32567	1.1931	45.541	55.912	63.156	1.36623	1.67736	1.89468	45.541	27.888	55.912	63.156	9296	8.3664	5086	39	73	42	54	39	82	39	73	42	54	39	82	0.275	0.275	0.944	0.65	0.65	0.981	0.992	1.262	1.231
172	BY471A_1208_1_13_pre_rec_3_multi_bin_NUC	BY471A_1208_1_13_pre_rec_3_multi_bin_NUC.tiff_1	0.03	38449	1.15347	1.03812	84.722	93.674	64.285	2.54166	2.81022	1.92855	84.722	26.814	93.674	64.285	8938	8.0442	4824	62	89	34	99	90	85	62	89	34	99	90	85	0.234	0.234	0.812	0.616	0.616	0.933	0.955	1.342	1.309
[truncated: 321 more rows]

## Sheet: LD
index	Cell ID	Object ID	pix size	Volume(Pix)	Volume (um^3)	Volume (um^3)_ManCalc	CX(pix)	CY(pix)	CZ(pix)	CX (um)	CY (um)	CZ (um)	CX(unit)	Surface (um)	CY(unit)	CZ(unit)	Surface(Pix)	Surface(um^2)_ManCalc	SurfaceNbPix	Feret1X(pix)	Feret1Y(pix)	Feret1Z(pix)	Feret2X(pix)	Feret2Y(pix)	Feret2Z(pix)	Feret1X(unit)	Feret1Y(unit)	Feret1Z(unit)	Feret2X(unit)	Feret2Y(unit)	Feret2Z(unit)	Compactness(Unit)	Compactness(Pix)	CompactCorr(Pix)	CompactDiscrete(Pix)	Sphericity(Unit)	Sphericity(Pix)	SpherCorr(Pix)	SpherDiscrete(Pix)	EllSpareness	EllElon	EllFlatness
[truncated: 2,557 more rows]

[truncated: 1 more sheets: summary statistics]
